# Supplementary material for: The emergence of genetic variants linked to brain and cognitive traits in human evolution
Source: Cereb Cortex. 2025 Aug 13;35(8):bhaf127. doi: 10.1093/cercor/bhaf127 (PMC12345208; doi:10.1093/cercor/bhaf127)
Supplement: Supplementary_Table_1_bhaf127 [file supplementary_table_1_bhaf127.xlsx]

## Sheet: Sheet1
Domain	Chapter	Subchapter	Trait	GWAS	PMID
Activities	Communication	Conversation and Use of Communication Devices and Techniques	Electronic device use - Plays computer games	Electronic device use - Plays computer games	31427789
Activities	Communication	Conversation and Use of Communication Devices and Techniques	Hands-free device/speakerphone use with mobile phone in last 3 month	Hands-free device/speakerphone use with mobile phone in last 3 month	31427789
Activities	Communication	Conversation and Use of Communication Devices and Techniques	Length of mobile phone use	Length of mobile phone use	31427789
Activities	Communication	Conversation and Use of Communication Devices and Techniques	Usual side of head for mobile phone use	Usual side of head for mobile phone use	31427789
Activities	Communication	Conversation and Use of Communication Devices and Techniques	Weekly usage of mobile phone in last 3 months	Weekly usage of mobile phone in last 3 months	31427789
Activities	Communication	Producing Body Lagnuage	Facial attractiveness (male-coder, female samples)	Facial attractiveness	30946739
Activities	Domestic Life	Acquisition of Necessities	Own or rent accommodation lived in: Own outright (by you or someone in your household)	Own or rent accommodation lived in: Own outright (by you or someone in your household)	31427789
Activities	Domestic Life	Unspecified	Length of time at current address	Length of time at current address	31427789
Activities	Mobility	Moving Around Using Transportation	Types of transport used (excluding work): Car/motor vehicle	Types of transport used: Car/motor vehicle	31427789
Activities	Mobility	Moving Around Using Transportation	Types of transport used (excluding work): Cycle	Types of transport used: Cycle	31427789
Activities	Mobility	Moving Around Using Transportation	Types of transport used (excluding work): Public transport	Types of transport used: Public transport	31427789
Activities	Mobility	Walking and Moving	Types of transport used (excluding work): Walk	Types of transport used: Walk	31427789
Activities	Self-Care	Looking After One's Health	Acceleration average	Acceleration average	29899525
Activities	Self-Care	Looking After One's Health	Age started wearing glasses or contact lenses	Age started wearing glasses or contact lenses	31427789
Activities	Self-Care	Looking After One's Health	Automobile speeding propensity	Automobile driving speed	BioRxiv: https://doi.org/10.1101/261081
Activities	Self-Care	Looking After One's Health	Breastfed as a baby	Breastfed as a baby	31427789
Activities	Self-Care	Looking After One's Health	Childhood sunburn occasions	Childhood sunburn occasions	31427789
Activities	Self-Care	Looking After One's Health	Drive faster than motorway speed limit	Automobile driving speed	31427789
Activities	Self-Care	Looking After One's Health	Duration of heavy DIY	Duration of heavy DIY	31427789
Activities	Self-Care	Looking After One's Health	Duration of light DIY	Duration of light DIY	31427789
Activities	Self-Care	Looking After One's Health	Duration of moderate activity	Duration of moderate activity	31427789
Activities	Self-Care	Looking After One's Health	Duration of walks	Duration of walks	31427789
Activities	Self-Care	Looking After One's Health	Duration walking for pleasure	Duration walking for pleasure	31427789
Activities	Self-Care	Looking After One's Health	Ever had prostate specific antigen (PSA) test	Ever had prostate specific antigen (PSA) test	31427789
Activities	Self-Care	Looking After One's Health	Facial ageing	Facial ageing	31427789
Activities	Self-Care	Looking After One's Health	First PC of the four riskly behaviours	First PC of the four riskly behaviours	BioRxiv: https://doi.org/10.1101/261081
Activities	Self-Care	Looking After One's Health	Fraction of accelerations	Fraction of accelerations	29899525
Activities	Self-Care	Looking After One's Health	Frequency of heavy DIY in last 4 weeks	Frequency of heavy DIY in last 4 weeks	31427789
Activities	Self-Care	Looking After One's Health	Frequency of light DIY in last 4 weeks	Frequency of light DIY in last 4 weeks	31427789
Activities	Self-Care	Looking After One's Health	Frequency of other exercises in last 4 weeks	Frequency of other exercises in last 4 weeks	31427789
Activities	Self-Care	Looking After One's Health	Frequency of solarium/sunlamp use	Frequency of solarium/sunlamp use	31427789
Activities	Self-Care	Looking After One's Health	Frequency of stair climbing in last 4 weeks	Frequency of stair climbing in last 4 weeks	31427789
Activities	Self-Care	Looking After One's Health	Frequency of walking for pleasure in last 4 weeks	Frequency of walking for pleasure in last 4 weeks	31427789
Activities	Self-Care	Looking After One's Health	General risk tolerance	General risk tolerance	BioRxiv: https://doi.org/10.1101/261081
Activities	Self-Care	Looking After One's Health	Health satisfaction	Health satisfaction	31427789
Activities	Self-Care	Looking After One's Health	Life satisfaction (MA GWAMA)	Life satisfaction	30643256
Activities	Self-Care	Looking After One's Health	Medication for cholesterol, blood pressure or diabetes: Blood pressure medication	Blood pressure medication	31427789
Activities	Self-Care	Looking After One's Health	Medication for cholesterol, blood pressure or diabetes: Cholesterol lowering medication	Cholesterol lowering medication	31427789
Activities	Self-Care	Looking After One's Health	Medication for cholesterol, blood pressure, diabetes, or take exogenous hormones: Blood pressure medication	Blood pressure medication	31427789
Activities	Self-Care	Looking After One's Health	Medication for cholesterol, blood pressure, diabetes, or take exogenous hormones: Cholesterol lowering medication	Cholesterol lowering medication	31427789
Activities	Self-Care	Looking After One's Health	Medication for cholesterol, blood pressure, diabetes, or take exogenous hormones: Hormone replacement therapy	MedicHormone replacement therapy	31427789
Activities	Self-Care	Looking After One's Health	Medication for pain relief, constipation, heartburn: Aspirin	Aspirin	31427789
Activities	Self-Care	Looking After One's Health	Medication for pain relief, constipation, heartburn: Ibuprofen (e.g. Nurofen)	Ibuprofen	31427789
Activities	Self-Care	Looking After One's Health	Medication for pain relief, constipation, heartburn: Paracetamol	Paracetamol	31427789
Activities	Self-Care	Looking After One's Health	Mineral and other dietary supplements: Calcium	Calcium	31427789
Activities	Self-Care	Looking After One's Health	Mineral and other dietary supplements: Fish oil (including cod liver oil)	Fish oil (including cod liver oil)	31427789
Activities	Self-Care	Looking After One's Health	Mineral and other dietary supplements: Zinc	Zinc	31427789
Activities	Self-Care	Looking After One's Health	Moderate intesity	Moderate intesity	30531941
Activities	Self-Care	Looking After One's Health	Moderate to vigorous physical activity levels	Moderate to vigorous physical activity levels	29899525
Activities	Self-Care	Looking After One's Health	Number of days/week of moderate physical activity 10+ minutes	Number of days/week of moderate physical activity	31427789
Activities	Self-Care	Looking After One's Health	Number of days/week of vigorous physical activity 10+ minutes	Number of days/week of vigorous physical activity	31427789
Activities	Self-Care	Looking After One's Health	Number of days/week walked 10+ minutes	Number of days/week walked 10+ minutes	31427789
Activities	Self-Care	Looking After One's Health	Number of treatments/medications taken	Number of treatments/medications taken	31427789
Activities	Self-Care	Looking After One's Health	Other sociodemographic factors - Private healthcare	Other sociodemographic factors - Private healthcare	31427789
Activities	Self-Care	Looking After One's Health	Overall activity	Overall activity	30531941
Activities	Self-Care	Looking After One's Health	Overall activity (conditioning sex and BMI)	Overall activity	30531941
Activities	Self-Care	Looking After One's Health	Overall health rating	Health rating	31427789
Activities	Self-Care	Looking After One's Health	Positive affect (MA GWAMA)	Possitive affect	30643256
Activities	Self-Care	Looking After One's Health	Positive affect (univariate)	Positive affect	30643256
Activities	Self-Care	Looking After One's Health	Reason for glasses/contact lenses: For 'astigmatism'	Reason for glasses/contact lenses: For astigmatism	31427789
Activities	Self-Care	Looking After One's Health	Reason for glasses/contact lenses: For just reading/near work as you are getting older (called 'presbyopia')	Reason for glasses/contact lenses: For just reading/near work as you are getting older	31427789
Activities	Self-Care	Looking After One's Health	Reason for glasses/contact lenses: For long-sightedness, i.e. for distance and near, but particularly for near tasks like reading (called 'hypermetropia')	Reason for glasses/contact lenses: For long-sightedness	31427789
Activities	Self-Care	Looking After One's Health	Reason for glasses/contact lenses: For short-sightedness, i.e. only or mainly for distance viewing such as driving, cinema etc (called 'myopia')	Reason for glasses/contact lenses: For short-sightedness	31427789
Activities	Self-Care	Looking After One's Health	Self-rated health	Health rating	27864402
Activities	Self-Care	Looking After One's Health	Strenuous sports or other exercises	Strenuous sports or other exercises	29899525
Activities	Self-Care	Looking After One's Health	Taking other prescription medications	Taking other prescription medications	31427789
Activities	Self-Care	Looking After One's Health	Time spend outdoors in summer	Time spend outdoors in summer	31427789
Activities	Self-Care	Looking After One's Health	Time spent driving	Time spent driving	31427789
Activities	Self-Care	Looking After One's Health	Time spent outdoors in winter	Time spent outdoors in winter	31427789
Activities	Self-Care	Looking After One's Health	Time spent using computer	Time spent using computer	31427789
Activities	Self-Care	Looking After One's Health	Time spent watching television (TV)	Time spent watching television	31427789
Activities	Self-Care	Looking After One's Health	Treatment/medication code: amlodipine	Amlodipine	31427789
Activities	Self-Care	Looking After One's Health	Treatment/medication code: aspirin	Aspirin	31427789
Activities	Self-Care	Looking After One's Health	Treatment/medication code: atenolol	Atenolol	31427789
Activities	Self-Care	Looking After One's Health	Treatment/medication code: atorvastatin	Atorvastatin	31427789
Activities	Self-Care	Looking After One's Health	Treatment/medication code: bendroflumethiazide	Bendroflumethiazide	31427789
Activities	Self-Care	Looking After One's Health	Treatment/medication code: glucosamine product	Glucosamine product	31427789
Activities	Self-Care	Looking After One's Health	Treatment/medication code: ibuprofen	Ibuprofen	31427789
Activities	Self-Care	Looking After One's Health	Treatment/medication code: levothyroxine sodium	Levothyroxine sodium	31427789
Activities	Self-Care	Looking After One's Health	Treatment/medication code: lisinopril	Lisinopril	31427789
Activities	Self-Care	Looking After One's Health	Treatment/medication code: metformin	Metformin	31427789
Activities	Self-Care	Looking After One's Health	Treatment/medication code: paracetamol	Paracetamol	31427789
Activities	Self-Care	Looking After One's Health	Treatment/medication code: ramipril	Ramipril	31427789
Activities	Self-Care	Looking After One's Health	Treatment/medication code: simvastatin	Simvastatin	31427789
Activities	Self-Care	Looking After One's Health	Treatment/medication code: ventolin 100micrograms inhaler	Ventolin 100micrograms inhaler	31427789
Activities	Self-Care	Looking After One's Health	Types of physical activity in last 4 weeks: Heavy DIY (eg: weeding, lawn mowing, carpentry, digging)	Types of physical activity in last 4 weeks: Heavy DIY	31427789
Activities	Self-Care	Looking After One's Health	Types of physical activity in last 4 weeks: Light DIY (eg: pruning, watering the lawn)	Types of physical activity in last 4 weeks: Light DIY	31427789
Activities	Self-Care	Looking After One's Health	Types of physical activity in last 4 weeks: Other exercises (eg: swimming, cycling, keep fit, bowling)	Types of physical activity in last 4 weeks: Other exercises	31427789
Activities	Self-Care	Looking After One's Health	Types of physical activity in last 4 weeks: Strenuous sports	Types of physical activity in last 4 weeks: Strenuous sports	31427789
Activities	Self-Care	Looking After One's Health	Types of physical activity in last 4 weeks: Walking for pleasure (not as a means of transport)	Types of physical activity in last 4 weeks: Walking for pleasure	31427789
Activities	Self-Care	Looking After One's Health	Use of sun/uv protection	Use of sun/uv protection	31427789
Activities	Self-Care	Looking After One's Health	Usual walking pace	Usual walking pace	31427789
Activities	Self-Care	Looking After One's Health	Vigorous physical activity	Vigorous physical activity	29899525
Activities	Self-Care	Looking After One's Health	Vitamin and mineral supplements: Multivitamins +/- minerals	Multivitamins +/- minerals	31427789
Activities	Self-Care	Looking After One's Health	Years since last cervical smear test (female)	Years since last cervical smear test	31427789
Aging	Mobility	Walking and Moving	Walking speed (at exam 7, GEE)	Walking speed	17903295
Aging	Mobility	Walking and Moving	Walking speed (at offspring exam 7 cohort exam 27, GEE)	Walking speed	17903295
Body Structures	Injury, Poisoning and Certain Other Consequences of External Causes	Dislocation, Sprain and Strain of Joints and Ligaments of Knee	Medial collateral ligament injury	Medial collateral ligament injury	28482362
Body Structures	Injury, Poisoning and Certain Other Consequences of External Causes	Injury of Muscle and Tendon at Shoulder and Upper Arm Level	Rotator cuff injury	Rotator cuff injury	29228018
Body Structures	Injury, Poisoning and Certain Other Consequences of External Causes	Superficial Injuries Involving Multiple Body Regions	Fractured/broken bones in last 5 years	Fractured/broken bones in last 5 years	31427789
Body Structures	Injury, Poisoning and Certain Other Consequences of External Causes	Superficial Injuries Involving Multiple Body Regions	Fractures	Farctures	30598549
Body Structures	Structure Involved in Voice and Speech	Structure of Mouth	Mouth/teeth dental problems: Dentures	Dentures	31427789
Body Structures	Structure Involved in Voice and Speech	Structure of Mouth	Mouth/teeth dental problems: Loose teeth	Loose teeth	31427789
Body Structures	Structure Involved in Voice and Speech	Structure of Mouth	Mouth/teeth dental problems: Mouth ulcers	Mouth ulcers	31427789
Body Structures	Structures Related to Genitourinary and Reproductive Functions	Breast and Nipple	Bust size	Breast size	29855537
Body Structures	Voice and Speech Functions	Structure of Nose	Phltrium width	Phltrium width	30067744
Cardiovascular	Diseases of the Circulatory System	Angina Pectoris	Diagnoses - secondary ICD10: I20 Angina pectoris	Angina	31427789
Cardiovascular	Diseases of the Circulatory System	Angina Pectoris	Non-cancer illness code, self-reported: angina	Angina	31427789
Cardiovascular	Diseases of the Circulatory System	Angina Pectoris	Vascular/heart problems diagnosed by doctor: Angina	Angina	31427789
Cardiovascular	Diseases of the Circulatory System	Atrial Fibrillation and Flutter	Atrial fibrillation	Atrial fibrillation	28416822
Cardiovascular	Diseases of the Circulatory System	Atrial Fibrillation and Flutter	Atrial fibrillation	Atrial fibrillation	29892015
Cardiovascular	Diseases of the Circulatory System	Atrial Fibrillation and Flutter	Atrial fibrillation	Atrial fibrillation	30061737
Cardiovascular	Diseases of the Circulatory System	Atrial Fibrillation and Flutter	Diagnoses - secondary ICD10: I48 Atrial fibrillation and flutter	Atrial fibrillation and flutter	31427789
Cardiovascular	Diseases of the Circulatory System	Cardiomiopathy	Nonischemic cardiomyopathy	Nonischemic cardiomyopathy	30586722
Cardiovascular	Diseases of the Circulatory System	Chronic Ischaemic Heart Disease	Cardiovascular disease (MI, CI, CHD death or ABI, GEE, adjusted for age and sex)	Cardiovascular disease	17903304
Cardiovascular	Diseases of the Circulatory System	Chronic Ischaemic Heart Disease	Cardiovascular disease (MI, CI, CHD death or ABI, GEE, adjusted for multivariable)	Cardiovascular disease	17903304
Cardiovascular	Diseases of the Circulatory System	Chronic Ischaemic Heart Disease	Coronary artery disease	Coronary artery disease	26343387
Cardiovascular	Diseases of the Circulatory System	Chronic Ischaemic Heart Disease	Coronary artery disease	Coronary artery disease	21378990
Cardiovascular	Diseases of the Circulatory System	Chronic Ischaemic Heart Disease	Coronary artery disease	Coronary artery disease	21378988
Cardiovascular	Diseases of the Circulatory System	Chronic Ischaemic Heart Disease	Coronary artery disease	Coronary artery disease	23202125
Cardiovascular	Diseases of the Circulatory System	Chronic Ischaemic Heart Disease	Coronary artery disease (SOFT definition including angina)	Coronary artery disease	28714975
Cardiovascular	Diseases of the Circulatory System	Chronic Ischaemic Heart Disease	Coronary artery disease and high-density lipoprotein cholesterol (bivariate)	Coronary artery disease and high-density lipoprotein cholesterol	30525989
Cardiovascular	Diseases of the Circulatory System	Chronic Ischaemic Heart Disease	Coronary artery disease and low-density lipoprotein cholesterol (bivariate)	Coronary artery disease and low-density lipoprotein cholesterol	30525989
Cardiovascular	Diseases of the Circulatory System	Chronic Ischaemic Heart Disease	Coronary artery disease and total cholesterol (bivariate)	Coronary artery disease	30525989
Cardiovascular	Diseases of the Circulatory System	Chronic Ischaemic Heart Disease	Coronary artery disease and triglyceride (bivariate)	Coronary artery disease and triglyceride	30525989
Cardiovascular	Diseases of the Circulatory System	Chronic Ischaemic Heart Disease	Coronary artery disease in diabetes	Coronary artery disease	30003307
Cardiovascular	Diseases of the Circulatory System	Chronic Ischaemic Heart Disease	Coronary heart disease (MI, CI or CHD death, GEE, adjusted for age and sex)	Coronary artery disease	17903304
Cardiovascular	Diseases of the Circulatory System	Chronic Ischaemic Heart Disease	Coronary heart disease (MI, CI or CHD death, GEE, adjusted for multivariable)	Coronary artery disease	17903304
Cardiovascular	Diseases of the Circulatory System	Chronic Ischaemic Heart Disease	Diagnoses - main ICD10: I25 Chronic ischemic heart disease	Chronic ischemic heart disease	31427789
Cardiovascular	Diseases of the Circulatory System	Chronic Ischaemic Heart Disease	Diagnoses - secondary ICD10: I25 Chronic ischemic heart disease	Chronic ischemic heart disease	31427789
Cardiovascular	Diseases of the Circulatory System	Chronic Ischaemic Heart Disease	Heart failure	Heart failure	30586722
Cardiovascular	Diseases of the Circulatory System	Essential (Primary) Hypertension	Diagnoses - secondary ICD10: I10 Essential (primary) hypertension	Essential (primary) hypertension	31427789
Cardiovascular	Diseases of the Circulatory System	Essential (Primary) Hypertension	Hypertension	Hypertension	31217584
Cardiovascular	Diseases of the Circulatory System	Essential (Primary) Hypertension	Non-cancer illness code, self-reported: hypertension	Hypertension	31427789
Cardiovascular	Functions of the Cardiovascular, Haematological, Immunological and Respiratory Systems	Blood Pressure Functions	Age high blood pressure diagnosed	Age high blood pressure diagnosed	31427789
Cardiovascular	Functions of the Cardiovascular, Haematological, Immunological and Respiratory Systems	Blood Pressure Functions	Ankle-brachial index (at exam 6, GEE, adjusted for age and sex)	Ankle-brachial index	17903303
Cardiovascular	Functions of the Cardiovascular, Haematological, Immunological and Respiratory Systems	Blood Pressure Functions	Ankle-brachial index (at exam 7, GEE, adjusted for age and sex)	Ankle-brachial index	17903303
Cardiovascular	Functions of the Cardiovascular, Haematological, Immunological and Respiratory Systems	Blood Pressure Functions	Ankle-brachial index (at exam 7, GEE, adjusted for multivariable)	Ankle-brachial index	17903303
Cardiovascular	Functions of the Cardiovascular, Haematological, Immunological and Respiratory Systems	Blood Pressure Functions	Diastolic Blood Pressure	Diastolic Blood Pressure	21909115
Cardiovascular	Functions of the Cardiovascular, Haematological, Immunological and Respiratory Systems	Blood Pressure Functions	Diastolic Blood Pressure	Diastolic Blood Pressure	29403010
Cardiovascular	Functions of the Cardiovascular, Haematological, Immunological and Respiratory Systems	Blood Pressure Functions	Diastolic Blood Pressure	Diastolic Blood Pressure	31217584
Cardiovascular	Functions of the Cardiovascular, Haematological, Immunological and Respiratory Systems	Blood Pressure Functions	Diastolic Blood Pressure (automated reading)	Diastolic Blood Pressure	31427789
Cardiovascular	Functions of the Cardiovascular, Haematological, Immunological and Respiratory Systems	Blood Pressure Functions	High blood pressure	High blood pressure	30940143
Cardiovascular	Functions of the Cardiovascular, Haematological, Immunological and Respiratory Systems	Blood Pressure Functions	Mean arterial pressure	Mean arterial pressure	21909110
Cardiovascular	Functions of the Cardiovascular, Haematological, Immunological and Respiratory Systems	Blood Pressure Functions	Mean arterial pressure	Mean arterial pressure	29403010
Cardiovascular	Functions of the Cardiovascular, Haematological, Immunological and Respiratory Systems	Blood Pressure Functions	Pulse pressure	Pulse pressure	21909110
Cardiovascular	Functions of the Cardiovascular, Haematological, Immunological and Respiratory Systems	Blood Pressure Functions	Pulse pressure	Pulse pressure	29403010
Cardiovascular	Functions of the Cardiovascular, Haematological, Immunological and Respiratory Systems	Blood Pressure Functions	Systolic Blood Pressure	Systolic Blood Pressure	21909115
Cardiovascular	Functions of the Cardiovascular, Haematological, Immunological and Respiratory Systems	Blood Pressure Functions	Systolic Blood Pressure	Systolic Blood Pressure	29403010
Cardiovascular	Functions of the Cardiovascular, Haematological, Immunological and Respiratory Systems	Blood Pressure Functions	Systolic Blood Pressure	Systolic Blood Pressure	31217584
Cardiovascular	Functions of the Cardiovascular, Haematological, Immunological and Respiratory Systems	Blood Pressure Functions	Systolic Blood Pressure (automated reading)	Systolic Blood Pressure	31427789
Cardiovascular	Functions of the Cardiovascular, Haematological, Immunological and Respiratory Systems	Blood Pressure Functions	Vascular/heart problems diagnosed by doctor: High blood pressure	High blood pressure	31427789
Cardiovascular	Functions of the Cardiovascular, Haematological, Immunological and Respiratory Systems	Functions of the Cardiovascular System	Ejection fraction	Ejection fraction	29403010
Cardiovascular	Functions of the Cardiovascular, Haematological, Immunological and Respiratory Systems	Functions of the Cardiovascular System	Fractional shortening	Fractional shortening	29403010
Cardiovascular	Functions of the Cardiovascular, Haematological, Immunological and Respiratory Systems	Functions of the Cardiovascular System	Left ventricular internal dimension in diastole	Left ventricular internal dimension in diastole	29403010
Cardiovascular	Functions of the Cardiovascular, Haematological, Immunological and Respiratory Systems	Functions of the Cardiovascular System	Left ventricular internal dimension in systole	Left ventricular internal dimension in systole	29403010
Cardiovascular	Functions of the Cardiovascular, Haematological, Immunological and Respiratory Systems	Functions of the Cardiovascular System	Relative wall thickness	Relative wall thickness	29403010
Cardiovascular	Functions of the Cardiovascular, Haematological, Immunological and Respiratory Systems	Heart Functions	Heart rate	Heart rate	23583979
Cardiovascular	Functions of the Cardiovascular, Haematological, Immunological and Respiratory Systems	Heart Functions	Heart rate increase	Heart rate increase	29497042
Cardiovascular	Functions of the Cardiovascular, Haematological, Immunological and Respiratory Systems	Heart Functions	Heart rate recovery at 10 secnds	Heart rate recovery at 10 secnds	29497042
Cardiovascular	Functions of the Cardiovascular, Haematological, Immunological and Respiratory Systems	Heart Functions	Heart rate recovery at 20 secnds	Heart rate recovery at 20 secnds	29497042
Cardiovascular	Functions of the Cardiovascular, Haematological, Immunological and Respiratory Systems	Heart Functions	Heart rate recovery at 30 secnds	Heart rate recovery at 30 secnds	29497042
Cardiovascular	Functions of the Cardiovascular, Haematological, Immunological and Respiratory Systems	Heart Functions	Heart rate recovery at 40 secnds	Heart rate recovery at 40 secnds	29497042
Cardiovascular	Functions of the Cardiovascular, Haematological, Immunological and Respiratory Systems	Heart Functions	Heart rate recovery at 50 secnds	Heart rate recovery at 50 secnds	29497042
Cardiovascular	Functions of the Cardiovascular, Haematological, Immunological and Respiratory Systems	Heart Functions	Heart rate variability (RMSSD)	Heart rate variability	28613276
Cardiovascular	Functions of the Cardiovascular, Haematological, Immunological and Respiratory Systems	Heart Functions	Heart rate variability (SDNN)	Heart rate variability	28613276
Cardiovascular	Functions of the Cardiovascular, Haematological, Immunological and Respiratory Systems	Heart Functions	Heart rate variability (pvRSA/HF)	Heart rate variability	28613276
Cardiovascular	Functions of the Cardiovascular, Haematological, Immunological and Respiratory Systems	Heart Functions	High frequency power HRV (cohort exam 18 offsprint exam 3, GEE, adjusted for age and HR)	High frequency power HRV	17903306
Cardiovascular	Functions of the Cardiovascular, Haematological, Immunological and Respiratory Systems	Heart Functions	PNN50 HRV (cohort exam 18 offsprint exam 3, GEE, adjusted for age and HR)	PNN50 HRV	17903306
Cardiovascular	Functions of the Cardiovascular, Haematological, Immunological and Respiratory Systems	Heart Functions	PR interval	PR interval	31217584
Cardiovascular	Functions of the Cardiovascular, Haematological, Immunological and Respiratory Systems	Heart Functions	PR interval (cohort exam 11 offspring exam 1, GEE, adjusted for age nad RR)	PR interval	17903306
Cardiovascular	Functions of the Cardiovascular, Haematological, Immunological and Respiratory Systems	Heart Functions	Pulse rate (automated reading)	Pulse rate	31427789
Cardiovascular	Functions of the Cardiovascular, Haematological, Immunological and Respiratory Systems	Heart Functions	QRS interval	QRS interval	31217584
Cardiovascular	Functions of the Cardiovascular, Haematological, Immunological and Respiratory Systems	Heart Functions	QT interval	QT interval	31217584
Cardiovascular	Functions of the Cardiovascular, Haematological, Immunological and Respiratory Systems	Heart Functions	QT interval (cohort exam 11 offspring exam 1, GEE, adjusted for age nad RR)	QT interval	17903306
Cardiovascular	Functions of the Cardiovascular, Haematological, Immunological and Respiratory Systems	Heart Functions	QT interval (male, cohort exam 11 offspring exam 1, GEE, adjusted for age nad RR)	QT interval	17903306
Cardiovascular	Functions of the Cardiovascular, Haematological, Immunological and Respiratory Systems	Heart Functions	RR interval (female, cohort exam 11 offspring exam 1, GEE, adjusted for age nad RR)	RR interval	17903306
Cardiovascular	Functions of the Cardiovascular, Haematological, Immunological and Respiratory Systems	Heart Functions	Resting heart rate	Resting heart rate	30940143
Cardiovascular	Functions of the Cardiovascular, Haematological, Immunological and Respiratory Systems	Heart Functions	SDNN HRV (cohort exam 18 offsprint exam 3, GEE, adjusted for age and HR)	SDNN HRV	17903306
Cardiovascular	Structures of the Cardiovascular, Immunological and Respiratory Systems	Structure of Cardiovascular System	Maximum carotid artery bulb IMT (at exam 6, GEE, adjusted for age and sex)	Carotid artery bulb IMT	17903303
Cardiovascular	Structures of the Cardiovascular, Immunological and Respiratory Systems	Structure of Cardiovascular System	Maximum carotid artery bulb IMT (at exam 6, GEE, adjusted for multivariable)	Carotid artery bulb IMT	17903303
Cardiovascular	Structures of the Cardiovascular, Immunological and Respiratory Systems	Structure of Cardiovascular System	Maximum carotid artery stenosis (at exam 6, GEE, adjusted for age and sex)	Carotid artery stenosis	17903303
Cardiovascular	Structures of the Cardiovascular, Immunological and Respiratory Systems	Structure of Cardiovascular System	Maximum carotid artery stenosis (at exam 6, GEE, adjusted for multivariable)	Carotid artery stenosis	17903303
Cardiovascular	Structures of the Cardiovascular, Immunological and Respiratory Systems	Structure of Cardiovascular System	Maximum common carotid artery IMT (at exam 6, GEE, adjusted for age and sex)	Common carotid artery IMT	17903303
Cardiovascular	Structures of the Cardiovascular, Immunological and Respiratory Systems	Structure of Cardiovascular System	Maximum internal carotid artery IMT (at exam 6, GEE, adjusted for age and sex)	Internal carotid artery IMT	17903303
Cardiovascular	Structures of the Cardiovascular, Immunological and Respiratory Systems	Structure of Cardiovascular System	Maximum internal carotid artery IMT (at exam 6, GEE, adjusted for multivariable)	Internal carotid artery IMT	17903303
Cardiovascular	Structures of the Cardiovascular, Immunological and Respiratory Systems	Structure of Cardiovascular System	Mean abdominal aortic calcification - Agatston score (at exam 7, GEE, adjusted for age and sex)	Abdominal aortic calcification	17903303
Cardiovascular	Structures of the Cardiovascular, Immunological and Respiratory Systems	Structure of Cardiovascular System	Mean common carotid artery IMT (at exam 6, GEE, adjusted for multivariable)	Common carotid artery IMT	17903303
Cardiovascular	Structures of the Cardiovascular, Immunological and Respiratory Systems	Structure of Cardiovascular System	Mean coronary artery calcification - Agatston score (at exam 7, GEE, adjusted for multivariable)	Coronary artery calcification	17903303
Cardiovascular	Structures of the Cardiovascular, Immunological and Respiratory Systems	Structure of Cardiovascular System	Mean internal carotid artery IMT (at exam 6, GEE, adjusted for age and sex)	Internal carotid artery IMT	17903303
Cardiovascular	Structures of the Cardiovascular, Immunological and Respiratory Systems	Structure of Cardiovascular System	Mean internal carotid artery IMT (at exam 6, GEE, adjusted for multivariable)	Internal carotid artery IMT	17903303
Cardiovascular	Structures of the Cardiovascular, Immunological and Respiratory Systems	Structure of Cardiovascular System	Mitral annular calcification	Mitral annular calcification	23388002
Cell	Function of DNA	Protein Level	ABL2 - Abelson tyrosine-protein kinase 2	ABL2 - Abelson tyrosine-protein kinase 2	28240269
Cell	Function of DNA	Protein Level	ACP1 - Low molecular weight phosphotyrosine protein phosphatase	ACP1 - Low molecular weight phosphotyrosine protein phosphatase	28240269
Cell	Function of DNA	Protein Level	ADAMTS13 - A disintegrin and metalloproteinase with thrombospondin motifs 13	ADAMTS13 - A disintegrin and metalloproteinase with thrombospondin motifs 13	28240269
Cell	Function of DNA	Protein Level	ADAMTS5 - A disintegrin and metalloproteinase with thrombospondin motifs 5	ADAMTS5 - A disintegrin and metalloproteinase with thrombospondin motifs 5	28240269
Cell	Function of DNA	Protein Level	AFM - Afamin	AFM - Afamin	28240269
Cell	Function of DNA	Protein Level	AGER - Advanced glycosylation end product-specific receptor, soluble	AGER - Advanced glycosylation end product-specific receptor, soluble	28240269
Cell	Function of DNA	Protein Level	AGRP - Agouti-related protein	AGRP - Agouti-related protein	28240269
Cell	Function of DNA	Protein Level	AGT - Angiotensinogen	AGT - Angiotensinogen	28240269
Cell	Function of DNA	Protein Level	AHSG - Alpha-2-HS-glycoprotein	AHSG - Alpha-2-HS-glycoprotein	28240269
Cell	Function of DNA	Protein Level	AIMP1 - Endothelial monocyte-activating polypeptide 2	AIMP1 - Endothelial monocyte-activating polypeptide 2	28240269
Cell	Function of DNA	Protein Level	AKR1A1 - Alcohol dehydrogenase [NADP(+)]	AKR1A1 - Alcohol dehydrogenase [NADP(+)]	28240269
Cell	Function of DNA	Protein Level	ALPL - Alkaline phosphatase, tissue-nonspecific isozyme	ALPL - Alkaline phosphatase, tissue-nonspecific isozyme	28240269
Cell	Function of DNA	Protein Level	AMN - Protein amnionless	AMN - Protein amnionless	28240269
Cell	Function of DNA	Protein Level	ANG - Angiogenin	ANG - Angiogenin	28240269
Cell	Function of DNA	Protein Level	ANXA1 - Annexin A1	ANXA1 - Annexin A1	28240269
Cell	Function of DNA	Protein Level	ANXA2 - Annexin A2	ANXA2 - Annexin A2	28240269
Cell	Function of DNA	Protein Level	APCS - Serum amyloid P-component	APCS - Serum amyloid P-component	28240269
Cell	Function of DNA	Protein Level	APOB - Apolipoprotein B	APOB - Apolipoprotein B	28240269
Cell	Function of DNA	Protein Level	APOE - Apolipoprotein E (isoform E2)	APOE - Apolipoprotein E (isoform E2)	28240269
Cell	Function of DNA	Protein Level	ARSB - Arylsulfatase B	ARSB - Arylsulfatase B	28240269
Cell	Function of DNA	Protein Level	ASAH2 - Neutral ceramidase	ASAH2 - Neutral ceramidase	28240269
Cell	Function of DNA	Protein Level	BCAR3 - Breast cancer anti-estrogen resistance protein 3	BCAR3 - Breast cancer anti-estrogen resistance protein 3	28240269
Cell	Function of DNA	Protein Level	BCL2A1 - Bcl-2-related protein A1	BCL2A1 - Bcl-2-related protein A1	28240269
Cell	Function of DNA	Protein Level	BMP10 - Bone morphogenetic protein 10	BMP10 - Bone morphogenetic protein 10	28240269
Cell	Function of DNA	Protein Level	BPI - Bactericidal permeability-increasing protein	BPI - Bactericidal permeability-increasing protein	28240269
Cell	Function of DNA	Protein Level	BST1 - ADP-ribosyl cyclase/cyclic ADP-ribose hydrolase 2	BST1 - ADP-ribosyl cyclase/cyclic ADP-ribose hydrolase 2	28240269
Cell	Function of DNA	Protein Level	C2 - Complement C2	C2 - Complement C2	28240269
Cell	Function of DNA	Protein Level	C4A C4B - Complement C4b	C4A C4B - Complement C4b	28240269
Cell	Function of DNA	Protein Level	C7 - Complement component C7	C7 - Complement component C7	28240269
Cell	Function of DNA	Protein Level	CA13 - Carbonic anhydrase 13	CA13 - Carbonic anhydrase 13	28240269
Cell	Function of DNA	Protein Level	CA6 - Carbonic anhydrase 6	CA6 - Carbonic anhydrase 6	28240269
Cell	Function of DNA	Protein Level	CAMK1 - Calcium/calmodulin-dependent protein kinase type 1	CAMK1 - Calcium/calmodulin-dependent protein kinase type 1	28240269
Cell	Function of DNA	Protein Level	CAMK1D - Calcium/calmodulin-dependent protein kinase type 1D	CAMK1D - Calcium/calmodulin-dependent protein kinase type 1D	28240269
Cell	Function of DNA	Protein Level	CAPG - Macrophage-capping protein	CAPG - Macrophage-capping protein	28240269
Cell	Function of DNA	Protein Level	CAPN1 CAPNS1 - Calpain I	CAPN1 CAPNS1 - Calpain I	28240269
Cell	Function of DNA	Protein Level	CASP3 - Caspase-3	CASP3 - Caspase-3	28240269
Cell	Function of DNA	Protein Level	CAST - Calpastatin	CAST - Calpastatin	28240269
Cell	Function of DNA	Protein Level	CAT - Catalase	CAT - Catalase	28240269
Cell	Function of DNA	Protein Level	CCL1 - C-C motif chemokine 1	CCL1 - C-C motif chemokine 1	28240269
Cell	Function of DNA	Protein Level	CCL14 - C-C motif chemokine 14	CCL14 - C-C motif chemokine 14	28240269
Cell	Function of DNA	Protein Level	CCL15 - C-C motif chemokine 15	CCL15 - C-C motif chemokine 15	28240269
Cell	Function of DNA	Protein Level	CCL16 - C-C motif chemokine 16	CCL16 - C-C motif chemokine 16	28240269
Cell	Function of DNA	Protein Level	CCL17 - C-C motif chemokine 17	CCL17 - C-C motif chemokine 17	28240269
Cell	Function of DNA	Protein Level	CCL18 - C-C motif chemokine 18	CCL18 - C-C motif chemokine 18	28240269
Cell	Function of DNA	Protein Level	CCL21 - C-C motif chemokine 21	CCL21 - C-C motif chemokine 21	28240269
Cell	Function of DNA	Protein Level	CCL23 - C-C motif chemokine 23	CCL23 - C-C motif chemokine 23	28240269
Cell	Function of DNA	Protein Level	CCL23 - Ck-beta-8-1	CCL23 - Ck-beta-8-1	28240269
Cell	Function of DNA	Protein Level	CCL25 - C-C motif chemokine 25	CCL25 - C-C motif chemokine 25	28240269
Cell	Function of DNA	Protein Level	CCL28 - C-C motif chemokine 28	CCL28 - C-C motif chemokine 28	28240269
Cell	Function of DNA	Protein Level	CCL3 - C-C motif chemokine 3	CCL3 - C-C motif chemokine 3	28240269
Cell	Function of DNA	Protein Level	CCL3L1 - C-C motif chemokine 3-like 1	CCL3L1 - C-C motif chemokine 3-like 1	28240269
Cell	Function of DNA	Protein Level	CCL4L1 - C-C motif chemokine 4-like	CCL4L1 - C-C motif chemokine 4-like	28240269
Cell	Function of DNA	Protein Level	CCL5 - C-C motif chemokine 5	CCL5 - C-C motif chemokine 5	28240269
Cell	Function of DNA	Protein Level	CCL7 - C-C motif chemokine 7	CCL7 - C-C motif chemokine 7	28240269
Cell	Function of DNA	Protein Level	CCL8 - C-C motif chemokine 8	CCL8 - C-C motif chemokine 8	28240269
Cell	Function of DNA	Protein Level	CD109 - CD109 antigen	CD109 - CD109 antigen	28240269
Cell	Function of DNA	Protein Level	CD163 - Scavenger receptor cysteine-rich type 1 protein M130	CD163 - Scavenger receptor cysteine-rich type 1 protein M130	28240269
Cell	Function of DNA	Protein Level	CD200 - OX-2 membrane glycoprotein	CD200 - OX-2 membrane glycoprotein	28240269
Cell	Function of DNA	Protein Level	CD200R1 - Cell surface glycoprotein CD200 receptor 1	CD200R1 - Cell surface glycoprotein CD200 receptor 1	28240269
Cell	Function of DNA	Protein Level	CD209 - CD209 antigen	CD209 - CD209 antigen	28240269
Cell	Function of DNA	Protein Level	CD27 - CD27 antigen	CD27 - CD27 antigen	28240269
Cell	Function of DNA	Protein Level	CD300C - CMRF35-like molecule 6	CD300C - CMRF35-like molecule 6	28240269
Cell	Function of DNA	Protein Level	CD36 - Platelet glycoprotein 4	CD36 - Platelet glycoprotein 4	28240269
Cell	Function of DNA	Protein Level	CD55 - Complement decay-accelerating factor	CD55 - Complement decay-accelerating factor	28240269
Cell	Function of DNA	Protein Level	CDON - Cell adhesion molecule-related/down-regulated by oncogenes	CDON - Cell adhesion molecule-related/down-regulated by oncogenes	28240269
Cell	Function of DNA	Protein Level	CFB - Complement factor B	CFB - Complement factor B	28240269
Cell	Function of DNA	Protein Level	CFHR5 - Complement factor H-related protein 5	CFHR5 - Complement factor H-related protein 5	28240269
Cell	Function of DNA	Protein Level	CFI - Complement factor I	CFI - Complement factor I	28240269
Cell	Function of DNA	Protein Level	CFP - Properdin	CFP - Properdin	28240269
Cell	Function of DNA	Protein Level	CGA CGB - Human Chorionic Gonadotropin	CGA CGB - Human Chorionic Gonadotropin	28240269
Cell	Function of DNA	Protein Level	CGA FSHB - Follicle stimulating hormone	CGA FSHB - Follicle stimulating hormone	28240269
Cell	Function of DNA	Protein Level	CHIT1 - Chitotriosidase-1	CHIT1 - Chitotriosidase-1	28240269
Cell	Function of DNA	Protein Level	CHST15 - Carbohydrate sulfotransferase 15	CHST15 - Carbohydrate sulfotransferase 15	28240269
Cell	Function of DNA	Protein Level	CLEC1B - C-type lectin domain family 1 member B	CLEC1B - C-type lectin domain family 1 member B	28240269
Cell	Function of DNA	Protein Level	CMPK1 - UMP-CMP kinase	CMPK1 - UMP-CMP kinase	28240269
Cell	Function of DNA	Protein Level	CNDP1 - Beta-Ala-His dipeptidase	CNDP1 - Beta-Ala-His dipeptidase	28240269
Cell	Function of DNA	Protein Level	CNTN2 - Contactin-2	CNTN2 - Contactin-2	28240269
Cell	Function of DNA	Protein Level	CNTN4 - Contactin-4	CNTN4 - Contactin-4	28240269
Cell	Function of DNA	Protein Level	CNTN5 - Contactin-5	CNTN5 - Contactin-5	28240269
Cell	Function of DNA	Protein Level	COLEC11 - Collectin-11	COLEC11 - Collectin-11	28240269
Cell	Function of DNA	Protein Level	CPB2 - Carboxypeptidase B2	CPB2 - Carboxypeptidase B2	28240269
Cell	Function of DNA	Protein Level	CPNE1 - Copine-1	CPNE1 - Copine-1	28240269
Cell	Function of DNA	Protein Level	CSF3 - Granulocyte colony-stimulating factor	CSF3 - Granulocyte colony-stimulating factor	28240269
Cell	Function of DNA	Protein Level	CST1 - Cystatin-SN	CST1 - Cystatin-SN	28240269
Cell	Function of DNA	Protein Level	CST2 - Cystatin-SA	CST2 - Cystatin-SA	28240269
Cell	Function of DNA	Protein Level	CST3 - Cystatin-C	CST3 - Cystatin-C	28240269
Cell	Function of DNA	Protein Level	CST5 - Cystatin-D	CST5 - Cystatin-D	28240269
Cell	Function of DNA	Protein Level	CST6 - Cystatin-M	CST6 - Cystatin-M	28240269
Cell	Function of DNA	Protein Level	CST7 - Cystatin-F	CST7 - Cystatin-F	28240269
Cell	Function of DNA	Protein Level	CTSA - Lysosomal protective protein	CTSA - Lysosomal protective protein	28240269
Cell	Function of DNA	Protein Level	CTSB - Cathepsin B	CTSB - Cathepsin B	28240269
Cell	Function of DNA	Protein Level	CTSS - Cathepsin S	CTSS - Cathepsin S	28240269
Cell	Function of DNA	Protein Level	CTSZ - Cathepsin Z	CTSZ - Cathepsin Z	28240269
Cell	Function of DNA	Protein Level	CXCL1 - Growth-regulated alpha protein	CXCL1 - Growth-regulated alpha protein	28240269
Cell	Function of DNA	Protein Level	CXCL11 - C-X-C motif chemokine 11	CXCL11 - C-X-C motif chemokine 11	28240269
Cell	Function of DNA	Protein Level	CXCL5 - C-X-C motif chemokine 5	CXCL5 - C-X-C motif chemokine 5	28240269
Cell	Function of DNA	Protein Level	CXCL6 - C-X-C motif chemokine 6	CXCL6 - C-X-C motif chemokine 6	28240269
Cell	Function of DNA	Protein Level	Cytomegalovirus IgG levels	IgG levels	30053915
Cell	Function of DNA	Protein Level	DAPK2 - Death-associated protein kinase 2	DAPK2 - Death-associated protein kinase 2	28240269
Cell	Function of DNA	Protein Level	DKK3 - Dickkopf-related protein 3	DKK3 - Dickkopf-related protein 3	28240269
Cell	Function of DNA	Protein Level	DKK4 - Dickkopf-related protein 4	DKK4 - Dickkopf-related protein 4	28240269
Cell	Function of DNA	Protein Level	DPT - Dermatopontin	DPT - Dermatopontin	28240269
Cell	Function of DNA	Protein Level	DYNLRB1 - Dynein light chain roadblock-type 1	DYNLRB1 - Dynein light chain roadblock-type 1	28240269
Cell	Function of DNA	Protein Level	ECE1 - Endothelin-converting enzyme 1	ECE1 - Endothelin-converting enzyme 1	28240269
Cell	Function of DNA	Protein Level	ECM1 - Extracellular matrix protein 1	ECM1 - Extracellular matrix protein 1	28240269
Cell	Function of DNA	Protein Level	EDAR - Tumor necrosis factor receptor superfamily member EDAR	EDAR - Tumor necrosis factor receptor superfamily member EDAR	28240269
Cell	Function of DNA	Protein Level	EMR2 - EGF-like module-containing mucin-like hormone receptor-like 2	EMR2 - EGF-like module-containing mucin-like hormone receptor-like 2	28240269
Cell	Function of DNA	Protein Level	ENG - Endoglin	ENG - Endoglin	28240269
Cell	Function of DNA	Protein Level	ENTPD5 - Ectonucleoside triphosphate diphosphohydrolase 5	ENTPD5 - Ectonucleoside triphosphate diphosphohydrolase 5	28240269
Cell	Function of DNA	Protein Level	EPHA1 - Ephrin type-A receptor 1	EPHA1 - Ephrin type-A receptor 1	28240269
Cell	Function of DNA	Protein Level	EPHB6 - Ephrin type-B receptor 6	EPHB6 - Ephrin type-B receptor 6	28240269
Cell	Function of DNA	Protein Level	ERAP1 - Endoplasmic reticulum aminopeptidase 1	ERAP1 - Endoplasmic reticulum aminopeptidase 1	28240269
Cell	Function of DNA	Protein Level	ESAM - Endothelial cell-selective adhesion molecule	ESAM - Endothelial cell-selective adhesion molecule	28240269
Cell	Function of DNA	Protein Level	ESD - S-formylglutathione hydrolase	ESD - S-formylglutathione hydrolase	28240269
Cell	Function of DNA	Protein Level	ESR1 - Estrogen receptor	ESR1 - Estrogen receptor	28240269
Cell	Function of DNA	Protein Level	ETHE1 - Persulfide dioxygenase ETHE1, mitochondrial	ETHE1 - Persulfide dioxygenase ETHE1, mitochondrial	28240269
Cell	Function of DNA	Protein Level	F11 - Coagulation Factor XI	F11 - Coagulation Factor XI	28240269
Cell	Function of DNA	Protein Level	F5 - Coagulation Factor V	F5 - Coagulation Factor V	28240269
Cell	Function of DNA	Protein Level	F7 - Coagulation Factor VII	F7 - Coagulation Factor VII	28240269
Cell	Function of DNA	Protein Level	FAP - Seprase	FAP - Seprase	28240269
Cell	Function of DNA	Protein Level	FCER2 - Low affinity immunoglobulin epsilon Fc receptor	FCER2 - Low affinity immunoglobulin epsilon Fc receptor	28240269
Cell	Function of DNA	Protein Level	FCGR3B - Low affinity immunoglobulin gamma Fc region receptor III-B	FCGR3B - Low affinity immunoglobulin gamma Fc region receptor III-B	28240269
Cell	Function of DNA	Protein Level	FCN1 - Ficolin-1	FCN1 - Ficolin-1	28240269
Cell	Function of DNA	Protein Level	FCN2 - Ficolin-2	FCN2 - Ficolin-2	28240269
Cell	Function of DNA	Protein Level	FETUB - Fetuin-B	FETUB - Fetuin-B	28240269
Cell	Function of DNA	Protein Level	FGF2 - Fibroblast growth factor 2	FGF2 - Fibroblast growth factor 2	28240269
Cell	Function of DNA	Protein Level	FLT4 - Vascular endothelial growth factor receptor 3	FLT4 - Vascular endothelial growth factor receptor 3	28240269
Cell	Function of DNA	Protein Level	FN1 - Fibronectin	FN1 - Fibronectin	28240269
Cell	Function of DNA	Protein Level	FN1 - Fibronectin Fragment 3	FN1 - Fibronectin Fragment 3	28240269
Cell	Function of DNA	Protein Level	FN1 - Fibronectin Fragment 4	FN1 - Fibronectin Fragment 4	28240269
Cell	Function of DNA	Protein Level	FRZB - Secreted frizzled-related protein 3	FRZB - Secreted frizzled-related protein 3	28240269
Cell	Function of DNA	Protein Level	FTH1 FTL - Ferritin	FTH1 FTL - Ferritin	28240269
Cell	Function of DNA	Protein Level	FUT3 - Galactoside 3(4)-L-fucosyltransferase	FUT3 - Galactoside 3(4)-L-fucosyltransferase	28240269
Cell	Function of DNA	Protein Level	FUT5 - Alpha-(1,3)-fucosyltransferase 5	FUT5 - Alpha-(1,3)-fucosyltransferase 5	28240269
Cell	Function of DNA	Protein Level	GFRA1 - GDNF family receptor alpha-1	GFRA1 - GDNF family receptor alpha-1	28240269
Cell	Function of DNA	Protein Level	GFRA2 - GDNF family receptor alpha-2	GFRA2 - GDNF family receptor alpha-2	28240269
Cell	Function of DNA	Protein Level	GNLY - Granulysin	GNLY - Granulysin	28240269
Cell	Function of DNA	Protein Level	GOT1 - Aspartate aminotransferase, cytoplasmic	GOT1 - Aspartate aminotransferase, cytoplasmic	28240269
Cell	Function of DNA	Protein Level	GPC3 - Glypican-3	GPC3 - Glypican-3	28240269
Cell	Function of DNA	Protein Level	GPC5 - Glypican-5	GPC5 - Glypican-5	28240269
Cell	Function of DNA	Protein Level	GPNMB - Transmembrane glycoprotein NMB	GPNMB - Transmembrane glycoprotein NMB	28240269
Cell	Function of DNA	Protein Level	GRAP2 - GRB2-related adapter protein 2	GRAP2 - GRB2-related adapter protein 2	28240269
Cell	Function of DNA	Protein Level	GRN - Granulins	GRN - Granulins	28240269
Cell	Function of DNA	Protein Level	HAVCR2 - Hepatitis A virus cellular receptor 2	HAVCR2 - Hepatitis A virus cellular receptor 2	28240269
Cell	Function of DNA	Protein Level	HCK - Tyrosine-protein kinase HCK	HCK - Tyrosine-protein kinase HCK	28240269
Cell	Function of DNA	Protein Level	HFE2 - Hemojuvelin	HFE2 - Hemojuvelin	28240269
Cell	Function of DNA	Protein Level	HGFAC - Hepatocyte growth factor activator	HGFAC - Hepatocyte growth factor activator	28240269
Cell	Function of DNA	Protein Level	HIPK3 - Homeodomain-interacting protein kinase 3	HIPK3 - Homeodomain-interacting protein kinase 3	28240269
Cell	Function of DNA	Protein Level	HP - Haptoglobin	HP - Haptoglobin	28240269
Cell	Function of DNA	Protein Level	HRG - Histidine-rich glycoprotein	HRG - Histidine-rich glycoprotein	28240269
Cell	Function of DNA	Protein Level	Human-virus - gp41 C34 peptide, HIV	Human-virus - gp41 C34 peptide, HIV	28240269
Cell	Function of DNA	Protein Level	ICAM1 - Intercellular adhesion molecule 1	ICAM1 - Intercellular adhesion molecule 1	28240269
Cell	Function of DNA	Protein Level	ICAM2 - Intercellular adhesion molecule 2	ICAM2 - Intercellular adhesion molecule 2	28240269
Cell	Function of DNA	Protein Level	ICAM5 - Intercellular adhesion molecule 5	ICAM5 - Intercellular adhesion molecule 5	28240269
Cell	Function of DNA	Protein Level	IDS - Iduronate 2-sulfatase	IDS - Iduronate 2-sulfatase	28240269
Cell	Function of DNA	Protein Level	IDUA - alpha-L-iduronidase	IDUA - alpha-L-iduronidase	28240269
Cell	Function of DNA	Protein Level	IGF1 - Insulin-like growth factor I	IGF1 - Insulin-like growth factor I	28240269
Cell	Function of DNA	Protein Level	IGF2R - Cation-independent mannose-6-phosphate receptor	IGF2R - Cation-independent mannose-6-phosphate receptor	28240269
Cell	Function of DNA	Protein Level	IGFBP3 - Insulin-like growth factor-binding protein 3	IGFBP3 - Insulin-like growth factor-binding protein 3	28240269
Cell	Function of DNA	Protein Level	IGFBP7 - Insulin-like growth factor-binding protein 7	IGFBP7 - Insulin-like growth factor-binding protein 7	28240269
Cell	Function of DNA	Protein Level	IL11RA - Interleukin-11 receptor subunit alpha	IL11RA - Interleukin-11 receptor subunit alpha	28240269
Cell	Function of DNA	Protein Level	IL12RB1 - Interleukin-12 receptor subunit beta-1	IL12RB1 - Interleukin-12 receptor subunit beta-1	28240269
Cell	Function of DNA	Protein Level	IL12RB2 - Interleukin-12 receptor subunit beta-2	IL12RB2 - Interleukin-12 receptor subunit beta-2	28240269
Cell	Function of DNA	Protein Level	IL15RA - Interleukin-15 receptor subunit alpha	IL15RA - Interleukin-15 receptor subunit alpha	28240269
Cell	Function of DNA	Protein Level	IL16 - Interleukin-16	IL16 - Interleukin-16	28240269
Cell	Function of DNA	Protein Level	IL17RA - Interleukin-17 receptor A	IL17RA - Interleukin-17 receptor A	28240269
Cell	Function of DNA	Protein Level	IL17RB - interleukin-17 receptor B	IL17RB - interleukin-17 receptor B	28240269
Cell	Function of DNA	Protein Level	IL17RD - Interleukin-17 receptor D	IL17RD - Interleukin-17 receptor D	28240269
Cell	Function of DNA	Protein Level	IL18R1 - Interleukin-18 receptor 1	IL18R1 - Interleukin-18 receptor 1	28240269
Cell	Function of DNA	Protein Level	IL18RAP - Interleukin-18 receptor accessory protein	IL18RAP - Interleukin-18 receptor accessory protein	28240269
Cell	Function of DNA	Protein Level	IL19 - Interleukin-19	IL19 - Interleukin-19	28240269
Cell	Function of DNA	Protein Level	IL1A - Interleukin-1 alpha	IL1A - Interleukin-1 alpha	28240269
Cell	Function of DNA	Protein Level	IL1B - Interleukin-1 beta	IL1B - Interleukin-1 beta	28240269
Cell	Function of DNA	Protein Level	IL1RAP - Interleukin-1 Receptor accessory protein	IL1RAP - Interleukin-1 Receptor accessory protein	28240269
Cell	Function of DNA	Protein Level	IL1RL2 - Interleukin-1 receptor-like 2	IL1RL2 - Interleukin-1 receptor-like 2	28240269
Cell	Function of DNA	Protein Level	IL22RA2 - Interleukin-22 receptor subunit alpha-2	IL22RA2 - Interleukin-22 receptor subunit alpha-2	28240269
Cell	Function of DNA	Protein Level	IL23R - Interleukin-23 receptor	IL23R - Interleukin-23 receptor	28240269
Cell	Function of DNA	Protein Level	IL25 - Interleukin-25	IL25 - Interleukin-25	28240269
Cell	Function of DNA	Protein Level	IL5 - Interleukin-5	IL5 - Interleukin-5	28240269
Cell	Function of DNA	Protein Level	IL5RA - Interleukin-5 receptor subunit alpha	IL5RA - Interleukin-5 receptor subunit alpha	28240269
Cell	Function of DNA	Protein Level	IL6R - Interleukin-6 receptor subunit alpha	IL6R - Interleukin-6 receptor subunit alpha	28240269
Cell	Function of DNA	Protein Level	IL6ST - Interleukin-6 receptor subunit beta	IL6ST - Interleukin-6 receptor subunit beta	28240269
Cell	Function of DNA	Protein Level	IL7R - Interleukin-7 receptor subunit alpha	IL7R - Interleukin-7 receptor subunit alpha	28240269
Cell	Function of DNA	Protein Level	IMPDH1 - Inosine-5'-monophosphate dehydrogenase 1	IMPDH1 - Inosine-5'-monophosphate dehydrogenase 1	28240269
Cell	Function of DNA	Protein Level	IMPDH2 - Inosine-5'-monophosphate dehydrogenase 2	IMPDH2 - Inosine-5'-monophosphate dehydrogenase 2	28240269
Cell	Function of DNA	Protein Level	INSR - Insulin receptor	INSR - Insulin receptor	28240269
Cell	Function of DNA	Protein Level	ITGA1 ITGB1 - Integrin alpha-I: beta-1 complex	ITGA1 ITGB1 - Integrin alpha-I: beta-1 complex	28240269
Cell	Function of DNA	Protein Level	JAG1 - Protein jagged-1	JAG1 - Protein jagged-1	28240269
Cell	Function of DNA	Protein Level	KDR - Vascular endothelial growth factor receptor 2	KDR - Vascular endothelial growth factor receptor 2	28240269
Cell	Function of DNA	Protein Level	KIR2DL4 - Killer cell immunoglobulin-like receptor 2DL4	KIR2DL4 - Killer cell immunoglobulin-like receptor 2DL4	28240269
Cell	Function of DNA	Protein Level	KLK11 - Kallikrein-11	KLK11 - Kallikrein-11	28240269
Cell	Function of DNA	Protein Level	KLK12 - Kallikrein-12	KLK12 - Kallikrein-12	28240269
Cell	Function of DNA	Protein Level	KLKB1 - Plasma kallikrein	KLKB1 - Plasma kallikrein	28240269
Cell	Function of DNA	Protein Level	KLRK1 - NKG2-D type II integral membrane protein	KLRK1 - NKG2-D type II integral membrane protein	28240269
Cell	Function of DNA	Protein Level	KNG1 - Kininogen-1	KNG1 - Kininogen-1	28240269
Cell	Function of DNA	Protein Level	LAG3 - Lymphocyte activation gene 3 protein	LAG3 - Lymphocyte activation gene 3 protein	28240269
Cell	Function of DNA	Protein Level	LCMT1 - Leucine carboxyl methyltransferase 1	LCMT1 - Leucine carboxyl methyltransferase 1	28240269
Cell	Function of DNA	Protein Level	LEPR - Leptin receptor	LEPR - Leptin receptor	28240269
Cell	Function of DNA	Protein Level	LGALS3 - Galectin-3	LGALS3 - Galectin-3	28240269
Cell	Function of DNA	Protein Level	LGALS3BP - Galectin-3-binding protein	LGALS3BP - Galectin-3-binding protein	28240269
Cell	Function of DNA	Protein Level	LILRB2 - Leukocyte immunoglobulin-like receptor subfamily B member 2	LILRB2 - Leukocyte immunoglobulin-like receptor subfamily B member 2	28240269
Cell	Function of DNA	Protein Level	LMNB1 - Lamin-B1	LMNB1 - Lamin-B1	28240269
Cell	Function of DNA	Protein Level	LRIG3 - Leucine-rich repeats and immunoglobulin-like domains protein 3	LRIG3 - Leucine-rich repeats and immunoglobulin-like domains protein 3	28240269
Cell	Function of DNA	Protein Level	LY9 - T-lymphocyte surface antigen Ly-9	LY9 - T-lymphocyte surface antigen Ly-9	28240269
Cell	Function of DNA	Protein Level	LYZ - Lysozyme C	LYZ - Lysozyme C	28240269
Cell	Function of DNA	Protein Level	MAP2K2 - Dual specificity mitogen-activated protein kinase kinase 2	MAP2K2 - Dual specificity mitogen-activated protein kinase kinase 2	28240269
Cell	Function of DNA	Protein Level	MAP2K4 - Dual specificity mitogen-activated protein kinase kinase 4	MAP2K4 - Dual specificity mitogen-activated protein kinase kinase 4	28240269
Cell	Function of DNA	Protein Level	MAPK3 - Mitogen-activated protein kinase 3	MAPK3 - Mitogen-activated protein kinase 3	28240269
Cell	Function of DNA	Protein Level	MAPKAPK2 - MAP kinase-activated protein kinase 2	MAPKAPK2 - MAP kinase-activated protein kinase 2	28240269
Cell	Function of DNA	Protein Level	MAPKAPK3 - MAP kinase-activated protein kinase 3	MAPKAPK3 - MAP kinase-activated protein kinase 3	28240269
Cell	Function of DNA	Protein Level	MASP1 - Mannan-binding lectin serine protease 1	MASP1 - Mannan-binding lectin serine protease 1	28240269
Cell	Function of DNA	Protein Level	MBL2 - Mannose-binding protein C	MBL2 - Mannose-binding protein C	28240269
Cell	Function of DNA	Protein Level	MED1 - Mediator of RNA polymerase II transcription subunit 1	MED1 - Mediator of RNA polymerase II transcription subunit 1	28240269
Cell	Function of DNA	Protein Level	MET - Hepatocyte growth factor receptor	MET - Hepatocyte growth factor receptor	28240269
Cell	Function of DNA	Protein Level	METAP2 - Methionine aminopeptidase 2	METAP2 - Methionine aminopeptidase 2	28240269
Cell	Function of DNA	Protein Level	MFGE8 - Lactadherin	MFGE8 - Lactadherin	28240269
Cell	Function of DNA	Protein Level	MIA - Melanoma-derived growth regulatory protein	MIA - Melanoma-derived growth regulatory protein	28240269
Cell	Function of DNA	Protein Level	MICB - MHC class I polypeptide-related sequence B	MICB - MHC class I polypeptide-related sequence B	28240269
Cell	Function of DNA	Protein Level	MIF - Macrophage migration inhibitory factor	MIF - Macrophage migration inhibitory factor	28240269
Cell	Function of DNA	Protein Level	MMP1 - Interstitial collagenase	MMP1 - Interstitial collagenase	28240269
Cell	Function of DNA	Protein Level	MMP12 - Macrophage metalloelastase	MMP12 - Macrophage metalloelastase	28240269
Cell	Function of DNA	Protein Level	MMP7 - Matrilysin	MMP7 - Matrilysin	28240269
Cell	Function of DNA	Protein Level	MMP8 - Neutrophil collagenase	MMP8 - Neutrophil collagenase	28240269
Cell	Function of DNA	Protein Level	MPO - Myeloperoxidase	MPO - Myeloperoxidase	28240269
Cell	Function of DNA	Protein Level	MSR1 - Macrophage scavenger receptor types I and II	MSR1 - Macrophage scavenger receptor types I and II	28240269
Cell	Function of DNA	Protein Level	MST1 - Hepatocyte growth factor-like protein	MST1 - Hepatocyte growth factor-like protein	28240269
Cell	Function of DNA	Protein Level	NAAA - N-acylethanolamine-hydrolyzing acid amidase	NAAA - N-acylethanolamine-hydrolyzing acid amidase	28240269
Cell	Function of DNA	Protein Level	NACA - Nascent polypeptide-associated complex subunit alpha	NACA - Nascent polypeptide-associated complex subunit alpha	28240269
Cell	Function of DNA	Protein Level	NAGK - N-acetyl-D-glucosamine kinase	NAGK - N-acetyl-D-glucosamine kinase	28240269
Cell	Function of DNA	Protein Level	NCR3 - Natural cytotoxicity triggering receptor 3	NCR3 - Natural cytotoxicity triggering receptor 3	28240269
Cell	Function of DNA	Protein Level	NID1 - Nidogen-1	NID1 - Nidogen-1	28240269
Cell	Function of DNA	Protein Level	NID2 - Nidogen-2	NID2 - Nidogen-2	28240269
Cell	Function of DNA	Protein Level	NOV - Protein NOV homolog	NOV - Protein NOV homolog	28240269
Cell	Function of DNA	Protein Level	NRP1 - Neuropilin-1	NRP1 - Neuropilin-1	28240269
Cell	Function of DNA	Protein Level	NTN4 - Netrin-4	NTN4 - Netrin-4	28240269
Cell	Function of DNA	Protein Level	NXPH1 - Neurexophilin-1	NXPH1 - Neurexophilin-1	28240269
Cell	Function of DNA	Protein Level	OCIAD1 - OCIA domain-containing protein 1	OCIAD1 - OCIA domain-containing protein 1	28240269
Cell	Function of DNA	Protein Level	PCSK7 - Proprotein convertase subtilisin/kexin type 7	PCSK7 - Proprotein convertase subtilisin/kexin type 7	28240269
Cell	Function of DNA	Protein Level	PDCD1LG2 - Programmed cell death 1 ligand 2	PDCD1LG2 - Programmed cell death 1 ligand 2	28240269
Cell	Function of DNA	Protein Level	PDE5A - cGMP-specific 3',5'-cyclic phosphodiesterase	PDE5A - cGMP-specific 3',5'-cyclic phosphodiesterase	28240269
Cell	Function of DNA	Protein Level	PDGFB - Platelet-derived growth factor subunit B	PDGFB - Platelet-derived growth factor subunit B	28240269
Cell	Function of DNA	Protein Level	PDGFRB - Platelet-derived growth factor receptor beta	PDGFRB - Platelet-derived growth factor receptor beta	28240269
Cell	Function of DNA	Protein Level	PDK1 - [Pyruvate dehydrogenase (acetyl-transferring)] kinase isozyme 1, mitochondrial	PDK1 - [Pyruvate dehydrogenase (acetyl-transferring)] kinase isozyme 1, mitochondrial	28240269
Cell	Function of DNA	Protein Level	PI3 - Elafin	PI3 - Elafin	28240269
Cell	Function of DNA	Protein Level	PIGR - Polymeric immunoglobulin receptor	PIGR - Polymeric immunoglobulin receptor	28240269
Cell	Function of DNA	Protein Level	PLA2G2A - Phospholipase A2, membrane associated	PLA2G2A - Phospholipase A2, membrane associated	28240269
Cell	Function of DNA	Protein Level	PLAU - Urokinase-type plasminogen activator	PLAU - Urokinase-type plasminogen activator	28240269
Cell	Function of DNA	Protein Level	PLAUR - Urokinase plasminogen activator surface receptor	PLAUR - Urokinase plasminogen activator surface receptor	28240269
Cell	Function of DNA	Protein Level	PLXNC1 - Plexin-C1	PLXNC1 - Plexin-C1	28240269
Cell	Function of DNA	Protein Level	POMC - Beta-endorphin	POMC - Beta-endorphin	28240269
Cell	Function of DNA	Protein Level	POSTN - Periostin	POSTN - Periostin	28240269
Cell	Function of DNA	Protein Level	PPA1 - Inorganic pyrophosphatase	PPA1 - Inorganic pyrophosphatase	28240269
Cell	Function of DNA	Protein Level	PPID - Peptidyl-prolyl cis-trans isomerase D	PPID - Peptidyl-prolyl cis-trans isomerase D	28240269
Cell	Function of DNA	Protein Level	PPIE - Peptidyl-prolyl cis-trans isomerase E	PPIE - Peptidyl-prolyl cis-trans isomerase E	28240269
Cell	Function of DNA	Protein Level	PPP3CA PPP3R1 - Calcineurin	PPP3CA PPP3R1 - Calcineurin	28240269
Cell	Function of DNA	Protein Level	PROC - Vitamin K-dependent protein C	PROC - Vitamin K-dependent protein C	28240269
Cell	Function of DNA	Protein Level	PRSS2 - Trypsin-2	PRSS2 - Trypsin-2	28240269
Cell	Function of DNA	Protein Level	PRSS27 - Serine protease 27	PRSS27 - Serine protease 27	28240269
Cell	Function of DNA	Protein Level	PRSS3 - Trypsin-3	PRSS3 - Trypsin-3	28240269
Cell	Function of DNA	Protein Level	PTHLH - Parathyroid hormone-related protein	PTHLH - Parathyroid hormone-related protein	28240269
Cell	Function of DNA	Protein Level	RARRES2 - Retinoic acid receptor responder protein 2	RARRES2 - Retinoic acid receptor responder protein 2	28240269
Cell	Function of DNA	Protein Level	RELT - Tumor necrosis factor receptor superfamily member 19L	RELT - Tumor necrosis factor receptor superfamily member 19L	28240269
Cell	Function of DNA	Protein Level	RET - Proto-oncogene tyrosine-protein kinase receptor Ret	RET - Proto-oncogene tyrosine-protein kinase receptor Ret	28240269
Cell	Function of DNA	Protein Level	RGMA - Repulsive guidance molecule A	RGMA - Repulsive guidance molecule A	28240269
Cell	Function of DNA	Protein Level	ROR1 - Tyrosine-protein kinase transmembrane receptor ROR1	ROR1 - Tyrosine-protein kinase transmembrane receptor ROR1	28240269
Cell	Function of DNA	Protein Level	SAA1 - Serum amyloid A-1 protein	SAA1 - Serum amyloid A-1 protein	28240269
Cell	Function of DNA	Protein Level	SELE - E-Selectin	SELE - E-Selectin	28240269
Cell	Function of DNA	Protein Level	SELL - L-Selectin	SELL - L-Selectin	28240269
Cell	Function of DNA	Protein Level	SELP - P-Selectin	SELP - P-Selectin	28240269
Cell	Function of DNA	Protein Level	SEMA3A - Semaphorin-3A	SEMA3A - Semaphorin-3A	28240269
Cell	Function of DNA	Protein Level	SEMA3E - Semaphorin-3E	SEMA3E - Semaphorin-3E	28240269
Cell	Function of DNA	Protein Level	SERPINA1 - Alpha-1-antitrypsin	SERPINA1 - Alpha-1-antitrypsin	28240269
Cell	Function of DNA	Protein Level	SERPINA3 - Alpha-1-antichymotrypsin	SERPINA3 - Alpha-1-antichymotrypsin	28240269
Cell	Function of DNA	Protein Level	SERPINA3 - alpha-1-antichymotrypsin complex	SERPINA3 - alpha-1-antichymotrypsin complex	28240269
Cell	Function of DNA	Protein Level	SERPINA4 - Kallistatin	SERPINA4 - Kallistatin	28240269
Cell	Function of DNA	Protein Level	SERPING1 - Plasma protease C1 inhibitor	SERPING1 - Plasma protease C1 inhibitor	28240269
Cell	Function of DNA	Protein Level	SIGLEC14 - Sialic acid-binding Ig-like lectin 14	SIGLEC14 - Sialic acid-binding Ig-like lectin 14	28240269
Cell	Function of DNA	Protein Level	SIRT2 - NAD-dependent protein deacetylase sirtuin-2	SIRT2 - NAD-dependent protein deacetylase sirtuin-2	28240269
Cell	Function of DNA	Protein Level	SLAMF7 - SLAM family member 7	SLAMF7 - SLAM family member 7	28240269
Cell	Function of DNA	Protein Level	SMPDL3A - Acid sphingomyelinase-like phosphodiesterase 3a	SMPDL3A - Acid sphingomyelinase-like phosphodiesterase 3a	28240269
Cell	Function of DNA	Protein Level	SNRPF - Small nuclear ribonucleoprotein F	SNRPF - Small nuclear ribonucleoprotein F	28240269
Cell	Function of DNA	Protein Level	SOD2 - Superoxide dismutase [Mn], mitochondrial	SOD2 - Superoxide dismutase [Mn], mitochondrial	28240269
Cell	Function of DNA	Protein Level	SPARCL1 - SPARC-like protein 1	SPARCL1 - SPARC-like protein 1	28240269
Cell	Function of DNA	Protein Level	SPINT1 - Kunitz-type protease inhibitor 1	SPINT1 - Kunitz-type protease inhibitor 1	28240269
Cell	Function of DNA	Protein Level	SPINT2 - Kunitz-type protease inhibitor 2	SPINT2 - Kunitz-type protease inhibitor 2	28240269
Cell	Function of DNA	Protein Level	SPON1 - Spondin-1	SPON1 - Spondin-1	28240269
Cell	Function of DNA	Protein Level	STK17B - Serine/threonine-protein kinase 17B	STK17B - Serine/threonine-protein kinase 17B	28240269
Cell	Function of DNA	Protein Level	TDGF1 - Teratocarcinoma-derived growth factor 1	TDGF1 - Teratocarcinoma-derived growth factor 1	28240269
Cell	Function of DNA	Protein Level	TEK - Angiopoietin-1 receptor, soluble	TEK - Angiopoietin-1 receptor, soluble	28240269
Cell	Function of DNA	Protein Level	TFPI - Tissue factor pathway inhibitor	TFPI - Tissue factor pathway inhibitor	28240269
Cell	Function of DNA	Protein Level	TGFBI - Transforming growth factor-beta-induced protein ig-h3	TGFBI - Transforming growth factor-beta-induced protein ig-h3	28240269
Cell	Function of DNA	Protein Level	THBS1 - Thrombospondin-1	THBS1 - Thrombospondin-1	28240269
Cell	Function of DNA	Protein Level	THBS2 - Thrombospondin-2	THBS2 - Thrombospondin-2	28240269
Cell	Function of DNA	Protein Level	THBS4 - Thrombospondin-4	THBS4 - Thrombospondin-4	28240269
Cell	Function of DNA	Protein Level	TIE1 - Tyrosine-protein kinase receptor Tie-1, soluble	TIE1 - Tyrosine-protein kinase receptor Tie-1, soluble	28240269
Cell	Function of DNA	Protein Level	TIMP3 - Metalloproteinase inhibitor 3	TIMP3 - Metalloproteinase inhibitor 3	28240269
Cell	Function of DNA	Protein Level	TLR4 LY96 - Toll-like receptor 4:Lymphocyte antigen 96 complex	TLR4 LY96 - Toll-like receptor 4:Lymphocyte antigen 96 complex	28240269
Cell	Function of DNA	Protein Level	TNC - Tenascin	TNC - Tenascin	28240269
Cell	Function of DNA	Protein Level	TNFAIP6 - Tumor necrosis factor-inducible gene 6 protein	TNFAIP6 - Tumor necrosis factor-inducible gene 6 protein	28240269
Cell	Function of DNA	Protein Level	TNFSF8 - Tumor necrosis factor ligand superfamily member 8	TNFSF8 - Tumor necrosis factor ligand superfamily member 8	28240269
Cell	Function of DNA	Protein Level	TXNDC12 - Thioredoxin domain-containing protein 12	TXNDC12 - Thioredoxin domain-containing protein 12	28240269
Cell	Function of DNA	Protein Level	TYK2 - Non-receptor tyrosine-protein kinase TYK2	TYK2 - Non-receptor tyrosine-protein kinase TYK2	28240269
Cell	Function of DNA	Protein Level	Total IgA levels	Total IgA levels	30053915
Cell	Function of DNA	Protein Level	UCHL1 - Ubiquitin carboxyl-terminal hydrolase isozyme L1	UCHL1 - Ubiquitin carboxyl-terminal hydrolase isozyme L1	28240269
Cell	Function of DNA	Protein Level	VEGFA - Vascular endothelial growth factor A, isoform 121	VEGFA - Vascular endothelial growth factor A, isoform 121	28240269
Cell	Function of DNA	Protein Level	VWF - von Willebrand factor	VWF - von Willebrand factor	28240269
Cell	Function of DNA	Protein Level	WFIKKN2 - WAP, Kazal, immunoglobulin, Kunitz and NTR domain-containing protein 2	WFIKKN2 - WAP, Kazal, immunoglobulin, Kunitz and NTR domain-containing protein 2	28240269
Cell	Function of DNA	Protein Level	WIF1 - Wnt inhibitory factor 1	WIF1 - Wnt inhibitory factor 1	28240269
Cell	Function of DNA	Protein Level	WISP1 - WNT1-inducible-signaling pathway protein 1	WISP1 - WNT1-inducible-signaling pathway protein 1	28240269
Cell	Function of DNA	Protein Level	XCL1 - Lymphotactin	XCL1 - Lymphotactin	28240269
Cognitive	Mental Functions	Higher-Level Cognitive Functions	Cognitive performance	Intelligence	30038396
Cognitive	Mental Functions	Higher-Level Cognitive Functions	Fluid intelligence score	Fluid intelligence test - Fluid intelligence score	31427789
Cognitive	Mental Functions	Higher-Level Cognitive Functions	Fluid intelligence score	Intelligence	31427789
Cognitive	Mental Functions	Higher-Level Cognitive Functions	Fluid intelligence test - FI3 : word interpolation	Fluid intelligence test - FI3 : word interpolation	31427789
Cognitive	Mental Functions	Higher-Level Cognitive Functions	Fluid intelligence test - FI3 : word interpolation	Fluid intelligence test - FI3 : word interpolation	31427789
Cognitive	Mental Functions	Higher-Level Cognitive Functions	Fluid intelligence test - FI6 : conditional arithmetic	Fluid intelligence test - FI6 : conditional arithmetic	31427789
Cognitive	Mental Functions	Higher-Level Cognitive Functions	Fluid intelligence test - FI7 : synonym	Fluid intelligence test - FI7 : synonym	31427789
Cognitive	Mental Functions	Higher-Level Cognitive Functions	Fluid intelligence test - Number of fluid intelligence questions attempted within time limit	Fluid intelligence test - Number of fluid intelligence questions attempted within time limit	31427789
Cognitive	Mental Functions	Higher-Level Cognitive Functions	Intelligence	Intelligence	28530673
Cognitive	Mental Functions	Higher-Level Cognitive Functions	Intelligence	Intelligence	29942086
Cognitive	Mental Functions	Higher-Level Cognitive Functions	Pairs matching test - Number of incorrect matches in round	Pairs matching test - Number of incorrect matches in round	31427789
Cognitive	Mental Functions	Higher-Level Cognitive Functions	Rapid alternating stimulus test for letters/numbers	Rapid alternating stimulus test for letters/numbers	30995994
Cognitive	Mental Functions	Higher-Level Cognitive Functions	Rapid automised naming and rapid alternating stimulus test performance	Rapid automised naming and rapid alternating stimulus test performance	30995994
Cognitive	Mental Functions	Higher-Level Cognitive Functions	Reaction time test - Mean time to correctly identify matches	Reaction time	31427789
Cognitive	Mental Functions	Higher-Level Cognitive Functions	Symbol digit substitution test - Number of symbol digit matches attempted	Symbol digit substitution test - Number of symbol digit matches attempted	31427789
Cognitive	Mental Functions	Higher-Level Cognitive Functions	Symbol digit substitution test - Number of symbol digit matches made correctly	Symbol digit substitution test - Number of symbol digit matches made correctly	31427789
Cognitive	Mental Functions	Higher-Level Cognitive Functions	Trail making test - Duration to complete alphanumeric path (trail #2)	Trail making test - Duration to complete alphanumeric path (trail #2)	31427789
Cognitive	Mental Functions	Higher-Level Cognitive Functions	Trail making test - Duration to complete numeric path (trail #1)	Trail making test - Duration to complete numeric path (trail #1)	31427789
Cognitive	Mental Functions	Higher-Level Cognitive Functions	Verbal-numerical reasoning	Verbal-numerical reasoning	27046643
Cognitive	Mental Functions	Higher-Level Cognitive Functions	Verbal-numerical reasoning	Verbal-numerical reasoning	29844566
Cognitive	Mental Functions	Higher-Level Cognitive Functions	Visual scanning and motor speed (GEE, adjusted for multivariable)	Visual scanning and motor speed	17903297
Cognitive	Mental Functions	Higher-Level Cognitive Functions	Wide Range Achievement Test (GEE, adjusted for multivariable)	Wide Range Achievement Test	17903297
Cognitive	Mental Functions	Memory Functions	Numeric memory test - Maximum digits remembered correctly	Numeric memory test - Maximum digits remembered correctly	31427789
Cognitive	Mental Functions	Memory Functions	Prospective memory test - Duration screen displayed	Prospective memory test - Duration screen displayed	31427789
Cognitive	Mental Functions	Memory Functions	Prospective memory test - Number of attempts	Prospective memory test - Number of attempts	31427789
Cognitive	Mental Functions	Memory Functions	Prospective memory test - Time to answer	Prospective memory test - Time to answer	31427789
Cognitive	Mental Functions	Memory Functions	Visual memory composite score (GEE, adjusted for multivariable)	Visual memory composite score	17903297
Cognitive	Mental Functions	Mental Functions of Language	Boston Naming Test score without cues (GEE, adjusted for multivariable)	Boston Naming Test score	17903297
Cognitive	Mental Functions	Mental Functions of Language	Similarities raw score (GEE, adjusted for multivariable)	Similarities raw score	17903297
Cognitive	Mental Functions	Mental Functions, Unspecified	Handedness (chirality/laterality)	Handedness	31427789
Cognitive	Mental Functions	Mental Functions, Unspecified	Left handed	Handedness	30980028
Cognitive	Mental Functions	Mental Functions, Unspecified	Right handed	Handedness	30980028
Cognitive	Mental Functions	Psychomotor Functions	Reaction time	Reaction time	27046643
Cognitive	Mental Functions	Psychomotor Functions	Reaction time	Reaction time	29844566
Cognitive	Mental and Behavioural Disorders	Mild Mental Retardation	MMSE score (at age 65, GEE, adjusted for birth-cohort)	MMSE score	17903295
Cognitive	Mental and Behavioural Disorders	Mild Mental Retardation	MMSE score (at age 65, GEE, adjusted for multivariable)	MMSE score	17903295
Cognitive	Mental and Behavioural Disorders	Mild Mental Retardation	MMSE score (at exam 5, GEE, adjusted for age)	MMSE score	17903295
Cognitive	Mental and Behavioural Disorders	Mild Mental Retardation	MMSE score (at exam 5, GEE, adjusted for multivariable)	MMSE score	17903295
Cognitive	Mental and Behavioural Disorders	Mild Mental Retardation	MMSE score (at exam 7, GEE, adjusted for age)	MMSE score	17903295
Cognitive	Mental and Behavioural Disorders	Mild Mental Retardation	MMSE score (at exam 7, GEE, adjusted for multivariable)	MMSE score	17903295
Cognitive	Mental and Behavioural Disorders	Mild Mental Retardation	Mean MMSE score for exam 5 and 7 (GEE, adjusted for age)	MMSE score	17903295
Cognitive	Mental and Behavioural Disorders	Mild Mental Retardation	Mean MMSE score for exam 5 and 7 (GEE, adjusted for multivariable)	MMSE score	17903295
Connective Tissue	Diseases of the Musculoskeletal System and Connective Tissue	Dorsopathies	Ankylosing spondylitis	Ankylosing spondylitis	30946743
Connective Tissue	Diseases of the Musculoskeletal System and Connective Tissue	Dorsopathies	Ankylosing spondylitis	Ankylosing spondylitis	30946743
Connective Tissue	Diseases of the Musculoskeletal System and Connective Tissue	Other Arthrosis	Diagnoses - secondary ICD10: M19 Other and unspecified osteoarthritis	Other and unspecified osteoarthritis	31427789
Connective Tissue	Diseases of the Musculoskeletal System and Connective Tissue	Other Rheumatoid Arthritis	Rheumatoid Arthritis	Rheumatoid Arthritis	20453842
Connective Tissue	Diseases of the Musculoskeletal System and Connective Tissue	Other Rheumatoid Arthritis	Rheumatoid Arthritis	Rheumatoid Arthritis	24390342
Connective Tissue	Diseases of the Musculoskeletal System and Connective Tissue	Other Rheumatoid Arthritis	Rheumatoid Arthritis	Rheumatoid Arthritis	24390342
Connective Tissue	Diseases of the Musculoskeletal System and Connective Tissue	Other Rheumatoid Arthritis	Rheumatoid Arthritis	Rheumatoid Arthritis	24390342
Connective Tissue	Injuries to the Wrist or Hand	Carpal Tunnel Syndrome	Carpal tunnel syndrome	Carpal tunnel syndrome	30833571
Dermatological	Diseases of the Skin and Subcutaneous Tissue	Atopic Dermatitis	Eczema	Eczema	26482879
Dermatological	Diseases of the Skin and Subcutaneous Tissue	Atopic Dermatitis	Non-cancer illness code, self-reported: eczema/dermatitis	Eczema/Dermatitis	31427789
Dermatological	Diseases of the Skin and Subcutaneous Tissue	Psoriasis	Psoriasis	Psoriasis	19680446
Dermatological	Diseases of the Skin and Subcutaneous Tissue	Psoriasis	Psoriasis	Psoriasis	26743605
Dermatological	Diseases of the Skin and Subcutaneous Tissue	Vitiligo	Vitiligo	Vitiligo	27723757
Dermatological	Diseases of the Skin and Subcutaneous Tissue	Vitiligo	Vitiligo (early onset)	Vitiligo	30674883
Dermatological	Diseases of the Skin and Subcutaneous Tissue	Vitiligo	Vitiligo (late onset)	Vitiligo	30674883
Dermatological	Functions of the Skin and Related Structures	Functions of Hair	Baldness	Baldness	28196072
Dermatological	Functions of the Skin and Related Structures	Functions of Hair	Male pattern baldness (BOLT LMM infinitesimal mixed model)	Baldness	30573740
Dermatological	Functions of the Skin and Related Structures	Functions of Hair	Male pattern baldness (BOLT LMM non-infinitesimal mixed model)	Baldness	30573740
Dermatological	Functions of the Skin and Related Structures	Functions of Hair	Male-specific factors - Hair/balding pattern: Pattern 1	Bald Pattern 1	31427789
Dermatological	Functions of the Skin and Related Structures	Functions of Hair	Male-specific factors - Hair/balding pattern: Pattern 2	Bald Pattern 2	31427789
Dermatological	Functions of the Skin and Related Structures	Functions of Hair	Male-specific factors - Hair/balding pattern: Pattern 3	Bald Pattern 3	31427789
Dermatological	Functions of the Skin and Related Structures	Functions of Hair	Male-specific factors - Hair/balding pattern: Pattern 4	Bald Pattern 4	31427789
Dermatological	Skin and Related Structures	Disorders of eyelid, lacrimal system and orbit	Double eyelid	Double eyelid	29895819
Dermatological	Skin and Related Structures	Hyperhidrosis, unspecified	Excessive sweating	Excessive sweating	29895819
Dermatological	Skin and Related Structures	Hypertrichosis	Excessive hairiness	Excessive hairiness	29895819
Dermatological	Skin and Related Structures	Other disorders of pigmentation	Age spot	Age spot	29895819
Dermatological	Skin and Related Structures	Other disorders of pigmentation	Freckles	Freckles	29895819
Dermatological	Skin and Related Structures	Structure of Areas of Skin	Ease of skin tanning	Ease of skin tanning	31427789
Dermatological	Skin and Related Structures	Structure of Areas of Skin	Skin colour	Skin colour	31427789
Dermatological	Skin and Related Structures	Structure of Hair	Blond hair in Solomon Islanders	Blond hair	22556244
Dermatological	Skin and Related Structures	Structure of Hair	Hair colour (natural, before greying): Black	Hair colour: Black	31427789
Dermatological	Skin and Related Structures	Structure of Hair	Hair colour (natural, before greying): Blonde	Hair colour: Blonde	31427789
Dermatological	Skin and Related Structures	Structure of Hair	Hair colour (natural, before greying): Dark brown	Hair colour: Dark brown	31427789
Dermatological	Skin and Related Structures	Structure of Hair	Hair colour (natural, before greying): Light brown	Hair colour: Light brown	31427789
Dermatological	Skin and Related Structures	Structure of Hair	Hair colour (natural, before greying): Red	Hair colour: Red	31427789
Dermatological	Skin and Related Structures	Structure of hair	Eyebrows	Eyebrows	29895819
Dermatological	Skin and Related Structures	Structure of hair	Hair (Straight/curly)	Hair (Straight/curly)	29895819
Ear, Nose, Throat	Sensory Functions and Pain	Hearing Functions	Cisplatin-associated ototoxicity	Cisplatin-associated ototoxicity	28039263
Ear, Nose, Throat	Sensory Functions and Pain	Hearing Functions	Hearing difficulty/problems	Hearing difficulty/problems	31427789
Ear, Nose, Throat	Sensory Functions and Pain	Hearing Functions	Hearing difficulty/problems with background noise	Hearing difficulty/problems with background noise	31427789
Ear, Nose, Throat	Sensory Functions and Pain	Hearing Functions	Noisy workplace	Noisy workplace	31427789
Ear, Nose, Throat	Sensory Functions and Pain	Hearing Functions	Tinnitus	Tinnitus	31427789
Endocrine	Endocrine, Nutritional and Metabolic Diseases	Diabetes Mellitus	Diabetes (diagnosed by doctor)	Diabetes	31427789
Endocrine	Endocrine, Nutritional and Metabolic Diseases	Diabetes Mellitus	Non-cancer illness code, self-reported: diabetes	Diabetes	31427789
Endocrine	Endocrine, Nutritional and Metabolic Diseases	Other Hypothyroidism	Diagnoses - secondary ICD10: E03 Other hypothyroidism	Other hypothyroidism	31427789
Endocrine	Endocrine, Nutritional and Metabolic Diseases	Other Hypothyroidism	Hypothyroidism	Hypothyroidism	30367059
Endocrine	Endocrine, Nutritional and Metabolic Diseases	Thyroiditis	Non-cancer illness code, self-reported: hypothyroidism/myxoedema	Hypothyroidism/Myxoedema	31427789
Endocrine	Endocrine, Nutritional and Metabolic Diseases	Thyrotoxicosis	Hyperthyroidism	Hyperthyroidism	30367059
Endocrine	Endocrine, Nutritional and Metabolic Diseases	Type 1 Diabetes Mellitus	Skin fluorescence	Skin fluorescence	24934506
Endocrine	Endocrine, Nutritional and Metabolic Diseases	Type 1 Diabetes Mellitus	Type 1 Diabetes	Type 1 Diabetes	19430480
Endocrine	Endocrine, Nutritional and Metabolic Diseases	Type 1 Diabetes Mellitus	Type 1 Diabetes	Type 1 Diabetes	21980299
Endocrine	Endocrine, Nutritional and Metabolic Diseases	Type 2 Diabetes Mellitus	Diagnoses - secondary ICD10: E11 Type 2 diabetes mellitus	Type 2 Diabetes	31427789
Endocrine	Endocrine, Nutritional and Metabolic Diseases	Type 2 Diabetes Mellitus	Insulin sensitivity index (adjusted for age, sex. Bmi)	Insulin sensitivity index	27416945
Endocrine	Endocrine, Nutritional and Metabolic Diseases	Type 2 Diabetes Mellitus	Insulin sensitivity index (combined influence of the genotype effect adjusted for BMI and the interaction effect between the genotype and BMI on ISI)	Insulin sensitivity index	27416945
Endocrine	Endocrine, Nutritional and Metabolic Diseases	Type 2 Diabetes Mellitus	Type 2 Diabetes	Type 2 Diabetes	22885922
Endocrine	Endocrine, Nutritional and Metabolic Diseases	Type 2 Diabetes Mellitus	Type 2 Diabetes	Type 2 Diabetes	24509480
Endocrine	Endocrine, Nutritional and Metabolic Diseases	Type 2 Diabetes Mellitus	Type 2 Diabetes	Type 2 Diabetes	27398621
Endocrine	Endocrine, Nutritional and Metabolic Diseases	Type 2 Diabetes Mellitus	Type 2 Diabetes	Type 2 Diabetes	29358691
Endocrine	Endocrine, Nutritional and Metabolic Diseases	Type 2 Diabetes Mellitus	Type 2 Diabetes	Type 2 Diabetes	30054458
Endocrine	Endocrine, Nutritional and Metabolic Diseases	Type 2 Diabetes Mellitus	Type 2 Diabetes	Type 2 Diabetes	28566273
Endocrine	Endocrine, Nutritional and Metabolic Diseases	Type 2 Diabetes Mellitus	Type 2 Diabetes	Type 2 Diabetes	30297969
Endocrine	Endocrine, Nutritional and Metabolic Diseases	Type 2 Diabetes Mellitus	Type 2 Diabetes	Type 2 Diabetes	30718926
Endocrine	Endocrine, Nutritional and Metabolic Diseases	Type 2 Diabetes Mellitus	Type 2 Diabetes	Type 2 Diabetes	31217584
Endocrine	Endocrine, Nutritional and Metabolic Diseases	Type 2 Diabetes Mellitus	Type 2 Diabetes	Type 2 Diabetes	31049640
Endocrine	Endocrine, Nutritional and Metabolic Diseases	Type 2 Diabetes Mellitus	Type 2 Diabetes (Dominance deviation model)	Type 2 Diabetes	26961502
Endocrine	Endocrine, Nutritional and Metabolic Diseases	Type 2 Diabetes Mellitus	Type 2 Diabetes (adjusted for BMI)	Type 2 Diabetes	28566273
Endocrine	Endocrine, Nutritional and Metabolic Diseases	Type 2 Diabetes Mellitus	Type 2 Diabetes (adjusted for BMI)	Type 2 Diabetes	30297969
Endocrine	Functions of the Digestive, Metabolic and Endocrine Systems	Endocrine Gland Functions	Dehydroepiandrosterone sulfate (at exam 3, GEE, adjusted for age and sex)	Dehydroepiandrosterone sulfate	17903292
Endocrine	Functions of the Digestive, Metabolic and Endocrine Systems	Endocrine Gland Functions	Dehydroepiandrosterone sulfate (at exam 3, GEE, adjusted for multivariable)	Dehydroepiandrosterone sulfate	17903292
Endocrine	Functions of the Digestive, Metabolic and Endocrine Systems	Endocrine Gland Functions	Follicle stimulating hormone (at exam 3, GEE, adjusted for age and sex)	Follicle stimulating hormone	17903292
Endocrine	Functions of the Digestive, Metabolic and Endocrine Systems	Endocrine Gland Functions	Follicle stimulating hormone (at exam 3, GEE, adjusted for multivariable)	Follicle stimulating hormone	17903292
Endocrine	Functions of the Digestive, Metabolic and Endocrine Systems	Endocrine Gland Functions	Free thyroxine (FT4)	Free thyroxine	30367059
Endocrine	Functions of the Digestive, Metabolic and Endocrine Systems	Endocrine Gland Functions	Free thyroxine (FT4, female)	Free thyroxine	30367059
Endocrine	Functions of the Digestive, Metabolic and Endocrine Systems	Endocrine Gland Functions	Free thyroxine (FT4, male)	Free thyroxine	30367059
Endocrine	Functions of the Digestive, Metabolic and Endocrine Systems	Endocrine Gland Functions	Luteinizing hormone (at exam 3, GEE, adjusted for age and sex)	Luteinizing hormone	17903292
Endocrine	Functions of the Digestive, Metabolic and Endocrine Systems	Endocrine Gland Functions	Mean thyroid stimulation hormone from exam 3 and 4 (GEE, adjusted for age and sex)	Thyroid stimulation hormone	17903292
Endocrine	Functions of the Digestive, Metabolic and Endocrine Systems	Endocrine Gland Functions	Mean thyroid stimulation hormone from exam 3 and 4 (GEE, adjusted for multivariable)	Thyroid stimulation hormone	17903292
Endocrine	Functions of the Digestive, Metabolic and Endocrine Systems	Endocrine Gland Functions	Thyroid stimulation hormone (at exam 4, GEE, adjusted for age and sex)	Thyroid stimulation hormone	17903292
Endocrine	Functions of the Digestive, Metabolic and Endocrine Systems	Endocrine Gland Functions	Thyroid stimulation hormone (at exam 4, GEE, adjusted for multivariable)	Thyroid stimulation hormone	17903292
Endocrine	Functions of the Digestive, Metabolic and Endocrine Systems	Endocrine Gland Functions	Thyroid-stimulating hormone	Thyroid stimulating hormone	30367059
Endocrine	Functions of the Digestive, Metabolic and Endocrine Systems	Endocrine Gland Functions	Thyroid-stimulating hormone (female)	Thyroid stimulating hormone	30367059
Endocrine	Functions of the Digestive, Metabolic and Endocrine Systems	Endocrine Gland Functions	Thyroid-stimulating hormone (male)	Thyroid stimulating hormone	30367059
Environment	Factors Influencing Health Status and Contact with Health Services	Acquired Absence of Organs, Not Elsewhere Classified	Bilateral oophorectomy (both ovaries removed) (female)	Bilateral oophorectomy (both ovaries removed)	31427789
Environment	Factors Influencing Health Status and Contact with Health Services	Persons with Potential Health Hazards Related to Socioeconomic and Psychosocial Circumstances	Mental health - Illness, injury, bereavement, stress in last 2 years: Financial difficulties	Mental health: Financial difficulties	31427789
Environment	Factors Influencing Health Status and Contact with Health Services	Presence of Other Device	Hearing aid user	Hearing aid user	31427789
Environment	Injury, Poisoning and Certain Other Consequences of External Causes	Superficial Injuries Involving Multiple Body Regions	Falls in the last year	Falls in the last year	31427789
Environment	Major Life Areas	Education	Age completed full time education	Age completed full time education	31427789
Environment	Major Life Areas	Education	College completion	College completion	23722424
Environment	Major Life Areas	Education	Education - Qualifications	Educational attainment	31427789
Environment	Major Life Areas	Education	Educational attainment	Educational attainment	27046643
Environment	Major Life Areas	Education	Educational attainment	Educational attainment	27225129
Environment	Major Life Areas	Education	Educational attainment	Educational attainment	23722424
Environment	Major Life Areas	Education	Educational attainment	Educational attainment	25201988
Environment	Major Life Areas	Education	Educational attainment	Educational attainment	30038396
Environment	Major Life Areas	Potential Health Hazards Related to Socioeconomic and Psychosocial Circumstances	Family history of Alzheimer's disease	Family history of Alzheimer's disease	29777097
Environment	Major Life Areas	Potential Health Hazards Related to Socioeconomic and Psychosocial Circumstances	Illnesses of father: Alzheimer's disease/dementia	Family (paternal) history of Alzheimer's disease	31427789
Environment	Major Life Areas	Potential Health Hazards Related to Socioeconomic and Psychosocial Circumstances	Illnesses of father: Bowel cancer	Family (paternal) history of Bowel cancer	31427789
Environment	Major Life Areas	Potential Health Hazards Related to Socioeconomic and Psychosocial Circumstances	Illnesses of father: Chronic bronchitis/emphysema	Family (paternal) history of Chronic bronchitis/emphysema	31427789
Environment	Major Life Areas	Potential Health Hazards Related to Socioeconomic and Psychosocial Circumstances	Illnesses of father: Diabetes	Family (paternal) history of Diabetes	31427789
Environment	Major Life Areas	Potential Health Hazards Related to Socioeconomic and Psychosocial Circumstances	Illnesses of father: Heart disease	Family (paternal) history of Heart disease	31427789
Environment	Major Life Areas	Potential Health Hazards Related to Socioeconomic and Psychosocial Circumstances	Illnesses of father: High blood pressure	Family (paternal) history of High blood pressure	31427789
Environment	Major Life Areas	Potential Health Hazards Related to Socioeconomic and Psychosocial Circumstances	Illnesses of father: Lung cancer	Family (paternal) history of Lung cancer	31427789
Environment	Major Life Areas	Potential Health Hazards Related to Socioeconomic and Psychosocial Circumstances	Illnesses of father: Prostate cancer	Family (paternal) history of Prostate cancer	31427789
Environment	Major Life Areas	Potential Health Hazards Related to Socioeconomic and Psychosocial Circumstances	Illnesses of father: Stroke	Family (paternal) history of Stroke	31427789
Environment	Major Life Areas	Potential Health Hazards Related to Socioeconomic and Psychosocial Circumstances	Illnesses of mother: Alzheimer's disease/dementia	Family (maternal) history of Alzheimer's disease	31427789
Environment	Major Life Areas	Potential Health Hazards Related to Socioeconomic and Psychosocial Circumstances	Illnesses of mother: Breast cancer	Family (maternal) history of Breast cancer	31427789
Environment	Major Life Areas	Potential Health Hazards Related to Socioeconomic and Psychosocial Circumstances	Illnesses of mother: Chronic bronchitis/emphysema	Family (maternal) history of Chronic bronchitis/emphysema	31427789
Environment	Major Life Areas	Potential Health Hazards Related to Socioeconomic and Psychosocial Circumstances	Illnesses of mother: Diabetes	Family (maternal) history of Diabetes	31427789
Environment	Major Life Areas	Potential Health Hazards Related to Socioeconomic and Psychosocial Circumstances	Illnesses of mother: Heart disease	Family (maternal) history of Heart disease	31427789
Environment	Major Life Areas	Potential Health Hazards Related to Socioeconomic and Psychosocial Circumstances	Illnesses of mother: High blood pressure	Family (maternal) history of High blood pressure	31427789
Environment	Major Life Areas	Potential Health Hazards Related to Socioeconomic and Psychosocial Circumstances	Illnesses of mother: Lung cancer	Family (maternal) history of Lung cancer	31427789
Environment	Major Life Areas	Potential Health Hazards Related to Socioeconomic and Psychosocial Circumstances	Illnesses of siblings: Breast cancer	Family (siblings) history of Breast cancer	31427789
Environment	Major Life Areas	Potential Health Hazards Related to Socioeconomic and Psychosocial Circumstances	Illnesses of siblings: Diabetes	Family (siblings) history of Diabetes	31427789
Environment	Major Life Areas	Potential Health Hazards Related to Socioeconomic and Psychosocial Circumstances	Illnesses of siblings: Heart disease	Family (siblings) history of Heart disease	31427789
Environment	Major Life Areas	Potential Health Hazards Related to Socioeconomic and Psychosocial Circumstances	Illnesses of siblings: High blood pressure	Family (siblings) history of High blood pressure	31427789
Environment	Major Life Areas	Potential Health Hazards Related to Socioeconomic and Psychosocial Circumstances	Illnesses of siblings: Severe depression	Family (siblings) history of Severe depression	31427789
Environment	Major Life Areas	Potential Health Hazards Related to Socioeconomic and Psychosocial Circumstances	Maternal history of Alzheimer's disease	Family (maternal) history of Alzheimer's disease	29777097
Environment	Major Life Areas	Potential Health Hazards Related to Socioeconomic and Psychosocial Circumstances	Paternal history of Alzheimer's disease	Family (paternal) history of Alzheimer's disease	29777097
Environment	Major Life Areas	Problems Related to Upbringing	Maternal smoking around birth	Maternal smoking around birth	31427789
Environment	Major Life Areas	Work and Employment	Current employment status: Doing unpaid or voluntary work	Current employment status: Doing unpaid or voluntary work	31427789
Environment	Major Life Areas	Work and Employment	Distance between home and job workplace	Distance between home and job workplace	31427789
Environment	Major Life Areas	Work and Employment	Frequency of travelling from home to job workplace	Frequency of travelling from home to job workplace	31427789
Environment	Major Life Areas	Work and Employment	Job involves heavy manual or physical work	Job involves heavy manual or physical work	31427789
Environment	Major Life Areas	Work and Employment	Job involves mainly walking or standing	Job involves mainly walking or standing	31427789
Environment	Major Life Areas	Work and Employment	Job involves shift work	Job involves shift work	31427789
Environment	Major Life Areas	Work and Employment	Transport type for commuting to job workplace: Car/motor vehicle	Transport type for commuting to job workplace: Car/motor vehicle	31427789
Environment	Major Life Areas	Work and Employment	Transport type for commuting to job workplace: Cycle	Transport type for commuting to job workplace: Cycle	31427789
Environment	Products and Technology	Assets	Average total household income before tax	Household income	31427789
Environment	Products and Technology	Assets	Number of vehicles in household	Number of vehicles in household	31427789
Environmental	Products and Technology	Products or Substances for Personal Consumption	Adrenergics, inhalants	Adrenergics, inhalants	31015401
Environmental	Products and Technology	Products or Substances for Personal Consumption	Agents acting on the renin-angiotensin system	Agents acting on the renin-angiotensin system	31015401
Environmental	Products and Technology	Products or Substances for Personal Consumption	Anilides	Anilides	31015401
Environmental	Products and Technology	Products or Substances for Personal Consumption	Anti-inflammatory and antirheumatic products, non-steroids	Anti-inflammatory and antirheumatic products, non-steroids	31015401
Environmental	Products and Technology	Products or Substances for Personal Consumption	Antidepressants	Antidepressants	31015401
Environmental	Products and Technology	Products or Substances for Personal Consumption	Antiglaucoma preparations and miotics	Antiglaucoma preparations and miotics	31015401
Environmental	Products and Technology	Products or Substances for Personal Consumption	Antihistamines for systemic use	Antihistamines for systemic use	31015401
Environmental	Products and Technology	Products or Substances for Personal Consumption	Antihypertensives	Antihypertensives	31015401
Environmental	Products and Technology	Products or Substances for Personal Consumption	Antimigraine preparations	Antimigraine preparations	31015401
Environmental	Products and Technology	Products or Substances for Personal Consumption	Antithrombotic agents	Antithrombotic agents	31015401
Environmental	Products and Technology	Products or Substances for Personal Consumption	Beta blocking agents	Beta blocking agents	31015401
Environmental	Products and Technology	Products or Substances for Personal Consumption	Calcium channel blockers	Calcium channel blockers	31015401
Environmental	Products and Technology	Products or Substances for Personal Consumption	Diuretics	Diuretics	31015401
Environmental	Products and Technology	Products or Substances for Personal Consumption	Drugs affecting bone structure and mineralization	Drugs affecting bone structure and mineralization	31015401
Environmental	Products and Technology	Products or Substances for Personal Consumption	Drugs for peptic ulcer and gastro-oesophageal reflux disease (GORD)	Drugs for peptic ulcer and gastro-oesophageal reflux disease	31015401
Environmental	Products and Technology	Products or Substances for Personal Consumption	Drugs used in diabetes	Drugs used in diabetes	31015401
Environmental	Products and Technology	Products or Substances for Personal Consumption	Glucocorticoids	Glucocorticoids	31015401
Environmental	Products and Technology	Products or Substances for Personal Consumption	HMG CoA reductase inhibitors	HMG CoA reductase inhibitors	31015401
Environmental	Products and Technology	Products or Substances for Personal Consumption	Immunosuppressants	Immunosuppressants	31015401
Environmental	Products and Technology	Products or Substances for Personal Consumption	Opioids	Opioids	31015401
Environmental	Products and Technology	Products or Substances for Personal Consumption	Salicylic acid and derivatives	Salicylic acid and derivatives	31015401
Environmental	Products and Technology	Products or Substances for Personal Consumption	Thyroid preparations	Thyroid preparations	31015401
Environmental	Products and Technology	Products or Substances for Personal Consumption	Vasodilators used in cardiac diseases	Vasodilators used in cardiac diseases	31015401
Gastrointestinal	Certain Conditions Originating in the Perinatal Period	Digestive System Disorders of Fetus and Newborn	Meconium ileus in cystic fibrosis	Meconium ileus	30807572
Gastrointestinal	Diseases of the Digestive System	Cholelithiasis	Diagnoses - main ICD10: K80 Cholelithiasis	Cholelithiasis	31427789
Gastrointestinal	Diseases of the Digestive System	Diaphragmatic Hernia	Diagnoses - secondary ICD10: K44 Diaphragmatic hernia	Diaphragmatic hernia	31427789
Gastrointestinal	Diseases of the Digestive System	Diseases of Pulp and Periapical Tissues	Periodontal complex trait 1 - Socransky trait	Periodontal complex trait 1 - Socransky trait	26962152
Gastrointestinal	Diseases of the Digestive System	Diseases of Pulp and Periapical Tissues	Periodontal complex trait 3 - Aa trait	Periodontal complex trait 3 - Aa trait	26962152
Gastrointestinal	Diseases of the Digestive System	Diseases of Pulp and Periapical Tissues	Periodontal complex trait 4	Periodontal complex trait 4	26962152
Gastrointestinal	Diseases of the Digestive System	Diseases of Pulp and Periapical Tissues	Periodontal complex trait 5 - Pg trait	Periodontal complex trait 5 - Pg trait	26962152
Gastrointestinal	Diseases of the Digestive System	Disorders of Gallbladder, Biliary Tract and Pancreas	Primary sclerosing cholangitis	Primary sclerosing cholangitis	27992413
Gastrointestinal	Diseases of the Digestive System	Diverticular Disease of Intestine	Diagnoses - main ICD10: K57 Diverticular disease of intestine	Diverticular disease of intestine	31427789
Gastrointestinal	Diseases of the Digestive System	Diverticular Disease of Intestine	Diagnoses - secondary ICD10: K57 Diverticular disease of intestine	Diverticular disease of intestine	31427789
Gastrointestinal	Diseases of the Digestive System	Diverticular Disease of Intestine	Diverticular disease	Diverticular disease	30661054
Gastrointestinal	Diseases of the Digestive System	Diverticular Disease of Intestine	Diverticular disease	Diverticular disease	30177863
Gastrointestinal	Diseases of the Digestive System	Fibrosis and Cirrhosis of Liver	Primary biliary cirrhosis	Primary biliary cirrhosis	26394269
Gastrointestinal	Diseases of the Digestive System	Gastro-Oesophageal Reflux Disease	Diagnoses - secondary ICD10: K21 Gastro-esophageal reflux disease	Gastro-esophageal reflux disease	31427789
Gastrointestinal	Diseases of the Digestive System	Gingivitis and Periodontal Diseases	Severe gingival inflammation	Severe gingival inflammation	28459102
Gastrointestinal	Diseases of the Digestive System	Inguinal Hernia	Diagnoses - main ICD10: K40 Inguinal hernia	Inguinal hernia	31427789
Gastrointestinal	Diseases of the Digestive System	Intestinal Malabsorption	Celiac disease	Celiac disease	20190752
Gastrointestinal	Diseases of the Digestive System	Intestinal Malabsorption	Celiac disease	Celiac disease	22057235
Gastrointestinal	Diseases of the Digestive System	Noninfective entertitis and Colitis	Crohn's Disease	Crohn's Disease	26192919
Gastrointestinal	Diseases of the Digestive System	Noninfective entertitis and Colitis	Crohn's Disease	Crohn's Disease	21102463
Gastrointestinal	Diseases of the Digestive System	Noninfective entertitis and Colitis	Crohn's Disease	Crohn's Disease	28067908
Gastrointestinal	Diseases of the Digestive System	Noninfective entertitis and Colitis	Inflammatory Bowel Disease	Inflammatory Bowel Disease	26192919
Gastrointestinal	Diseases of the Digestive System	Noninfective entertitis and Colitis	Inflammatory Bowel Disease	Inflammatory Bowel Disease	17068223
Gastrointestinal	Diseases of the Digestive System	Noninfective entertitis and Colitis	Inflammatory Bowel Disease	Inflammatory Bowel Disease	28067908
Gastrointestinal	Diseases of the Digestive System	Noninfective entertitis and Colitis	Ulcerative colitis	Ulcerative colitis	26192919
Gastrointestinal	Diseases of the Digestive System	Noninfective entertitis and Colitis	Ulcerative colitis	Ulcerative colitis	21297633
Gastrointestinal	Diseases of the Digestive System	Noninfective entertitis and Colitis	Ulcerative colitis	Ulcerative colitis	28067908
Gastrointestinal	Diseases of the Digestive System	Obstruction of blie duct	Biliary atresia	Biliary atresia	30102696
Gastrointestinal	Diseases of the Digestive System	Obstruction of blie duct	Biliary atresia	Biliary atresia	30102696
Gastrointestinal	Diseases of the Digestive System	Other Congenital Malformations of the Dygestive System	Infantile hypertrophic pyloric stenosis	Infantile hypertrophic pyloric stenosis	30281099
Hematological	Functions of the Cardiovascular, Haematological, Immunological and Respiratory Systems	Haematological System Functions	D-dimer (at exam 6, GEE, adjusted for age and sex)	D-dimer	17903294
Hematological	Functions of the Cardiovascular, Haematological, Immunological and Respiratory Systems	Haematological System Functions	D-dimer (at exam 6, GEE, adjusted for multivariable)	D-dimer	17903294
Hematological	Functions of the Cardiovascular, Haematological, Immunological and Respiratory Systems	Haematological System Functions	Factor VII (at exam 5, GEE, adjusted for age and sex)	Factor VII	17903294
Hematological	Functions of the Cardiovascular, Haematological, Immunological and Respiratory Systems	Haematological System Functions	Factor VII (at exam 5, GEE, adjusted for multivariable)	Factor VII	17903294
Hematological	Functions of the Cardiovascular, Haematological, Immunological and Respiratory Systems	Haematological System Functions	Hemoglobin A1C	Hemoglobin A1C	20858683
Hematological	Functions of the Cardiovascular, Haematological, Immunological and Respiratory Systems	Haematological System Functions	Platelet aggregation to Epinephrine (at exam 5, GEE, adjusted for age and sex)	Platelet aggregation to Epinephrine	17903294
Hematological	Functions of the Cardiovascular, Haematological, Immunological and Respiratory Systems	Haematological System Functions	Platelet aggregation to Epinephrine (at exam 5, GEE, adjusted for multivariable)	Platelet aggregation to Epinephrine	17903294
Hematological	Functions of the Cardiovascular, Haematological, Immunological and Respiratory Systems	Haematological System Functions	Platelet aggregation to collagen (at exam 5, GEE, adjusted for age and sex)	Platelet aggregation to collagen	17903294
Hematological	Functions of the Cardiovascular, Haematological, Immunological and Respiratory Systems	Haematological System Functions	Platelet aggregation to collagen (at exam 5, GEE, adjusted for multivariable)	Platelet aggregation to collagen	17903294
Hematological	Functions of the Cardiovascular, Haematological, Immunological and Respiratory Systems	Haematological System Functions	Viscosity I (at exam 5, GEE, adjusted for age and sex)	Viscosity I	17903294
Hematological	Functions of the Cardiovascular, Haematological, Immunological and Respiratory Systems	Haematological System Functions	Viscosity I (at exam 5, GEE, adjusted for multivariable)	Viscosity I	17903294
Hematological	Functions of the Cardiovascular, Haematological, Immunological and Respiratory Systems	Haematological System Functions	tPA (at exam 5, GEE, adjusted for multivariable)	tPA	17903294
Hematological	Functions of the Cardiovascular, Haematological, Immunological and Respiratory Systems	Haematological System Functions	von Willebrand Factor (at exam 5, GEE, adjusted for age and sex)	von Willebrand Factor	17903294
Hematological	Functions of the Cardiovascular, Haematological, Immunological and Respiratory Systems	Haematological System Functions	von Willebrand Factor (at exam 5, GEE, adjusted for multivariable)	von Willebrand Factor	17903294
Hematological	Functions of the Cardiovascular, Haematological, Immunological and Respiratory Systems	Hematological System Functions	Hemoglobin	Hemoglobin	29403010
Hematological	Functions of the Cardiovascular, Haematological, Immunological and Respiratory Systems	Hematological System Functions	Hemoglobin A1C	Hemoglobin A1C	29403010
Immunological	Functions of the Cardiovascular, Haematological, Immunological and Respiratory Systems	Immunological System Functions	B:%Mature	B:%Mature	25772697
Immunological	Functions of the Cardiovascular, Haematological, Immunological and Respiratory Systems	Immunological System Functions	Basophil count	Basophil count	29403010
Immunological	Functions of the Cardiovascular, Haematological, Immunological and Respiratory Systems	Immunological System Functions	Basophil count (three-way meta)	Basophil count	27863252
Immunological	Functions of the Cardiovascular, Haematological, Immunological and Respiratory Systems	Immunological System Functions	Basophil count (two-way meta)	Basophil count	27863252
Immunological	Functions of the Cardiovascular, Haematological, Immunological and Respiratory Systems	Immunological System Functions	Basophil percentage of granulocytes (three-way meta)	Basophil percentage of granulocytes	27863252
Immunological	Functions of the Cardiovascular, Haematological, Immunological and Respiratory Systems	Immunological System Functions	Basophil percentage of granulocytes (two-way meta)	Basophil percentage of granulocytes	27863252
Immunological	Functions of the Cardiovascular, Haematological, Immunological and Respiratory Systems	Immunological System Functions	Basophil percentage of white cells (three-way meta)	Basophil percentage of white cells	27863252
Immunological	Functions of the Cardiovascular, Haematological, Immunological and Respiratory Systems	Immunological System Functions	Basophil percentage of white cells (two-way meta)	Basophil percentage of white cells	27863252
Immunological	Functions of the Cardiovascular, Haematological, Immunological and Respiratory Systems	Immunological System Functions	Beta nerve growth factor	Beta nerve growth factor	27989323
Immunological	Functions of the Cardiovascular, Haematological, Immunological and Respiratory Systems	Immunological System Functions	C-reactive protein	C-reactive protein	31217584
Immunological	Functions of the Cardiovascular, Haematological, Immunological and Respiratory Systems	Immunological System Functions	C-reactive protein - Birth cohorts	C-reactive protein	19060910
Immunological	Functions of the Cardiovascular, Haematological, Immunological and Respiratory Systems	Immunological System Functions	CD123 on 11c+123+DC	CD123 on 11c+123+DC	25772697
Immunological	Functions of the Cardiovascular, Haematological, Immunological and Respiratory Systems	Immunological System Functions	CD32 on 11c+123+DC	CD32 on 11c+123+DC	25772697
Immunological	Functions of the Cardiovascular, Haematological, Immunological and Respiratory Systems	Immunological System Functions	CD32 on mDC	CD32 on mDC	25772697
Immunological	Functions of the Cardiovascular, Haematological, Immunological and Respiratory Systems	Immunological System Functions	CD34 on Stem	CD34 on Stem	25772697
Immunological	Functions of the Cardiovascular, Haematological, Immunological and Respiratory Systems	Immunological System Functions	CD39 on CD4 T	CD39 on CD4 T	25772697
Immunological	Functions of the Cardiovascular, Haematological, Immunological and Respiratory Systems	Immunological System Functions	CD40 Ligand serum (at exam 7, GEE, adjusted for age and sex)	CD40 Ligand plasma	17903293
Immunological	Functions of the Cardiovascular, Haematological, Immunological and Respiratory Systems	Immunological System Functions	CD40 Ligand serum (at exam 7, GEE, adjusted for multivariable)	CD40 Ligand plasma	17903293
Immunological	Functions of the Cardiovascular, Haematological, Immunological and Respiratory Systems	Immunological System Functions	CD4:%RTE	CD4:%RTE	25772697
Immunological	Functions of the Cardiovascular, Haematological, Immunological and Respiratory Systems	Immunological System Functions	CD4:%Treg(39+)	CD4:%Treg(39+)	25772697
Immunological	Functions of the Cardiovascular, Haematological, Immunological and Respiratory Systems	Immunological System Functions	CD4:%Treg(39+73+)	CD4:%Treg(39+73+)	25772697
Immunological	Functions of the Cardiovascular, Haematological, Immunological and Respiratory Systems	Immunological System Functions	CD4:%Treg(39+73-)	CD4:%Treg(39+73-)	25772697
Immunological	Functions of the Cardiovascular, Haematological, Immunological and Respiratory Systems	Immunological System Functions	CD4:%Treg(39-73+)	CD4:%Treg(39-73+)	25772697
Immunological	Functions of the Cardiovascular, Haematological, Immunological and Respiratory Systems	Immunological System Functions	CD4:%Treg(73+)	CD4:%Treg(73+)	25772697
Immunological	Functions of the Cardiovascular, Haematological, Immunological and Respiratory Systems	Immunological System Functions	CD4:CD8 lymphocyte ratio	CD4:CD8 lymphocyte ratio	20045101
Immunological	Functions of the Cardiovascular, Haematological, Immunological and Respiratory Systems	Immunological System Functions	CD4mem:%cFTH (1)	CD4mem:%cFTH (1)	25772697
Immunological	Functions of the Cardiovascular, Haematological, Immunological and Respiratory Systems	Immunological System Functions	CD8:%39+	CD8:%39+	25772697
Immunological	Functions of the Cardiovascular, Haematological, Immunological and Respiratory Systems	Immunological System Functions	CD8:%SCM	CD8:%SCM	25772697
Immunological	Functions of the Cardiovascular, Haematological, Immunological and Respiratory Systems	Immunological System Functions	Cutaneous T-cell attracting (CCL27)	Cutaneous T-cell attracting (CCL27)	27989323
Immunological	Functions of the Cardiovascular, Haematological, Immunological and Respiratory Systems	Immunological System Functions	Eosinophil count	Eosinophil count	29403010
Immunological	Functions of the Cardiovascular, Haematological, Immunological and Respiratory Systems	Immunological System Functions	Eosinophil count (three-way meta)	Eosinophil count	27863252
Immunological	Functions of the Cardiovascular, Haematological, Immunological and Respiratory Systems	Immunological System Functions	Eosinophil count (two-way meta)	Eosinophil count	27863252
Immunological	Functions of the Cardiovascular, Haematological, Immunological and Respiratory Systems	Immunological System Functions	Eosinophil percentage of granulocytes (three-way meta)	Eosinophil percentage of granulocytes	27863252
Immunological	Functions of the Cardiovascular, Haematological, Immunological and Respiratory Systems	Immunological System Functions	Eosinophil percentage of granulocytes (two-way meta)	Eosinophil percentage of granulocytes	27863252
Immunological	Functions of the Cardiovascular, Haematological, Immunological and Respiratory Systems	Immunological System Functions	Eosinophil percentage of white cells (three-way meta)	Eosinophil percentage of white cells	27863252
Immunological	Functions of the Cardiovascular, Haematological, Immunological and Respiratory Systems	Immunological System Functions	Eosinophil percentage of white cells (two-way meta)	Eosinophil percentage of white cells	27863252
Immunological	Functions of the Cardiovascular, Haematological, Immunological and Respiratory Systems	Immunological System Functions	Eotaxin (CCL11)	Eotaxin (CCL11)	27989323
Immunological	Functions of the Cardiovascular, Haematological, Immunological and Respiratory Systems	Immunological System Functions	Epstein Barr Virus antigen EBNA seropositivity	Epstein Barr Virus antigen EBNA seropositivity	30053915
Immunological	Functions of the Cardiovascular, Haematological, Immunological and Respiratory Systems	Immunological System Functions	Granulocyte count (three-way meta)	Granulocyte count	27863252
Immunological	Functions of the Cardiovascular, Haematological, Immunological and Respiratory Systems	Immunological System Functions	Granulocyte count (two-way meta)	Granulocyte count	27863252
Immunological	Functions of the Cardiovascular, Haematological, Immunological and Respiratory Systems	Immunological System Functions	Granulocyte percentage of myeloid white cells (three-way meta)	Granulocyte percentage of myeloid white cells	27863252
Immunological	Functions of the Cardiovascular, Haematological, Immunological and Respiratory Systems	Immunological System Functions	Granulocyte percentage of myeloid white cells (two-way meta)	Granulocyte percentage of myeloid white cells	27863252
Immunological	Functions of the Cardiovascular, Haematological, Immunological and Respiratory Systems	Immunological System Functions	Growth regulated oncogene (CXCL1)	Growth regulated oncogene (CXCL1)	27989323
Immunological	Functions of the Cardiovascular, Haematological, Immunological and Respiratory Systems	Immunological System Functions	HbA1c	HbA1c	31217584
Immunological	Functions of the Cardiovascular, Haematological, Immunological and Respiratory Systems	Immunological System Functions	Hematocrit	Hematocrit	19853236
Immunological	Functions of the Cardiovascular, Haematological, Immunological and Respiratory Systems	Immunological System Functions	Hematocrit	Hematocrit	29403010
Immunological	Functions of the Cardiovascular, Haematological, Immunological and Respiratory Systems	Immunological System Functions	Hematocrit (three-way meta)	Hematocrit	27863252
Immunological	Functions of the Cardiovascular, Haematological, Immunological and Respiratory Systems	Immunological System Functions	Hematocrit (two-way meta)	Hematocrit	27863252
Immunological	Functions of the Cardiovascular, Haematological, Immunological and Respiratory Systems	Immunological System Functions	Hemoglobin concentration (three-way meta)	Hemoglobin concentration	27863252
Immunological	Functions of the Cardiovascular, Haematological, Immunological and Respiratory Systems	Immunological System Functions	Hemoglobin concentration (two-way meta)	Hemoglobin concentration	27863252
Immunological	Functions of the Cardiovascular, Haematological, Immunological and Respiratory Systems	Immunological System Functions	Hepatocyte growth factor	Hepatocyte growth factor	27989323
Immunological	Functions of the Cardiovascular, Haematological, Immunological and Respiratory Systems	Immunological System Functions	High light scatter percentage of red cells (three-way meta)	High light scatter percentage of red cells	27863252
Immunological	Functions of the Cardiovascular, Haematological, Immunological and Respiratory Systems	Immunological System Functions	High light scatter percentage of red cells (two-way meta)	High light scatter percentage of red cells	27863252
Immunological	Functions of the Cardiovascular, Haematological, Immunological and Respiratory Systems	Immunological System Functions	High light scatter reticulocyte count (three-way meta)	High light scatter reticulocyte count	27863252
Immunological	Functions of the Cardiovascular, Haematological, Immunological and Respiratory Systems	Immunological System Functions	High light scatter reticulocyte count (two-way meta)	High light scatter reticulocyte count	27863252
Immunological	Functions of the Cardiovascular, Haematological, Immunological and Respiratory Systems	Immunological System Functions	Immature fraction of reticulocytes (three-way meta)	Immature fraction of reticulocytes	27863252
Immunological	Functions of the Cardiovascular, Haematological, Immunological and Respiratory Systems	Immunological System Functions	Immature fraction of reticulocytes (two-way meta)	Immature fraction of reticulocytes	27863252
Immunological	Functions of the Cardiovascular, Haematological, Immunological and Respiratory Systems	Immunological System Functions	Immunoglobulin A deficiency	Immunoglobulin A deficiency	27723758
Immunological	Functions of the Cardiovascular, Haematological, Immunological and Respiratory Systems	Immunological System Functions	Intercellular adhesion molecule-1 (at exam 7, GEE, adjusted for age and sex)	Intercellular adhesion molecule-2	17903293
Immunological	Functions of the Cardiovascular, Haematological, Immunological and Respiratory Systems	Immunological System Functions	Intercellular adhesion molecule-1 (at exam 7, GEE, adjusted for multivariable)	Intercellular adhesion molecule-4	17903293
Immunological	Functions of the Cardiovascular, Haematological, Immunological and Respiratory Systems	Immunological System Functions	Interferon gamma-induced protein 10 (CXCL10)	Interferon gamma-induced protein 10 (CXCL10)	27989323
Immunological	Functions of the Cardiovascular, Haematological, Immunological and Respiratory Systems	Immunological System Functions	Interferon-gamma	Interferon-gamma	27989323
Immunological	Functions of the Cardiovascular, Haematological, Immunological and Respiratory Systems	Immunological System Functions	Interleukin 6 (at exam 7, GEE, adjusted for age and sex)	Interleukin-7	17903293
Immunological	Functions of the Cardiovascular, Haematological, Immunological and Respiratory Systems	Immunological System Functions	Interleukin 6 (at exam 7, GEE, adjusted for multivariable)	Interleukin-9	17903293
Immunological	Functions of the Cardiovascular, Haematological, Immunological and Respiratory Systems	Immunological System Functions	Interleukin-10	Interleukin-10	27989323
Immunological	Functions of the Cardiovascular, Haematological, Immunological and Respiratory Systems	Immunological System Functions	Interleukin-12p70	Interleukin-12p70	27989323
Immunological	Functions of the Cardiovascular, Haematological, Immunological and Respiratory Systems	Immunological System Functions	Interleukin-13	Interleukin-13	27989323
Immunological	Functions of the Cardiovascular, Haematological, Immunological and Respiratory Systems	Immunological System Functions	Interleukin-16	Interleukin-16	27989323
Immunological	Functions of the Cardiovascular, Haematological, Immunological and Respiratory Systems	Immunological System Functions	Interleukin-17	Interleukin-17	27989323
Immunological	Functions of the Cardiovascular, Haematological, Immunological and Respiratory Systems	Immunological System Functions	Interleukin-18	Interleukin-18	27989323
Immunological	Functions of the Cardiovascular, Haematological, Immunological and Respiratory Systems	Immunological System Functions	Interleukin-2 receptor, alpha subunit	Interleukin-2 receptor, alpha subunit	27989323
Immunological	Functions of the Cardiovascular, Haematological, Immunological and Respiratory Systems	Immunological System Functions	Interleukin-7	Interleukin-7	27989323
Immunological	Functions of the Cardiovascular, Haematological, Immunological and Respiratory Systems	Immunological System Functions	Lymphocyte count	Lymphocyte count	19853236
Immunological	Functions of the Cardiovascular, Haematological, Immunological and Respiratory Systems	Immunological System Functions	Lymphocyte count	Lymphocyte count	29403010
Immunological	Functions of the Cardiovascular, Haematological, Immunological and Respiratory Systems	Immunological System Functions	Lymphocyte count (three-way meta)	Lymphocyte count	27863252
Immunological	Functions of the Cardiovascular, Haematological, Immunological and Respiratory Systems	Immunological System Functions	Lymphocyte count (two-way meta)	Lymphocyte count	27863252
Immunological	Functions of the Cardiovascular, Haematological, Immunological and Respiratory Systems	Immunological System Functions	Lymphocyte percentage of white cells (three-way meta)	Lymphocyte percentage of white cells	27863252
Immunological	Functions of the Cardiovascular, Haematological, Immunological and Respiratory Systems	Immunological System Functions	Lymphocyte percentage of white cells (two-way meta)	Lymphocyte percentage of white cells	27863252
Immunological	Functions of the Cardiovascular, Haematological, Immunological and Respiratory Systems	Immunological System Functions	Macrophage inflammatory protein-1 (CCL4)	Macrophage inflammatory protein-1 (CCL4)	27989323
Immunological	Functions of the Cardiovascular, Haematological, Immunological and Respiratory Systems	Immunological System Functions	Mean corpuscular hemoglobin	Mean corpuscular hemoglobin	19853236
Immunological	Functions of the Cardiovascular, Haematological, Immunological and Respiratory Systems	Immunological System Functions	Mean corpuscular hemoglobin	Mean corpuscular hemoglobin	29403010
Immunological	Functions of the Cardiovascular, Haematological, Immunological and Respiratory Systems	Immunological System Functions	Mean corpuscular hemoglobin (three-way meta)	Mean corpuscular hemoglobin	27863252
Immunological	Functions of the Cardiovascular, Haematological, Immunological and Respiratory Systems	Immunological System Functions	Mean corpuscular hemoglobin (two-way meta)	Mean corpuscular hemoglobin	27863252
Immunological	Functions of the Cardiovascular, Haematological, Immunological and Respiratory Systems	Immunological System Functions	Mean corpuscular hemoglobin concentration	Hemoglobin	31217584
Immunological	Functions of the Cardiovascular, Haematological, Immunological and Respiratory Systems	Immunological System Functions	Mean corpuscular hemoglobin concentration	Mean corpuscular hemoglobin concentration	29403010
Immunological	Functions of the Cardiovascular, Haematological, Immunological and Respiratory Systems	Immunological System Functions	Mean corpuscular hemoglobin concentration (three-way meta)	Mean corpuscular hemoglobin concentration	27863252
Immunological	Functions of the Cardiovascular, Haematological, Immunological and Respiratory Systems	Immunological System Functions	Mean corpuscular hemoglobin concentration (two-way meta)	Mean corpuscular hemoglobin concentration	27863252
Immunological	Functions of the Cardiovascular, Haematological, Immunological and Respiratory Systems	Immunological System Functions	Mean corpuscular volume	Mean corpuscular volume	29403010
Immunological	Functions of the Cardiovascular, Haematological, Immunological and Respiratory Systems	Immunological System Functions	Mean corpuscular volume (three-way meta)	Mean corpuscular volume	27863252
Immunological	Functions of the Cardiovascular, Haematological, Immunological and Respiratory Systems	Immunological System Functions	Mean corpuscular volume (two-way meta)	Mean corpuscular volume	27863252
Immunological	Functions of the Cardiovascular, Haematological, Immunological and Respiratory Systems	Immunological System Functions	Mean erythrocyte cell volume	Mean erythrocyte cell volume	19853236
Immunological	Functions of the Cardiovascular, Haematological, Immunological and Respiratory Systems	Immunological System Functions	Mean platelet volume (three-way meta)	Mean platelet volume	27863252
Immunological	Functions of the Cardiovascular, Haematological, Immunological and Respiratory Systems	Immunological System Functions	Mean platelet volume (two-way meta)	Mean platelet volume	27863252
Immunological	Functions of the Cardiovascular, Haematological, Immunological and Respiratory Systems	Immunological System Functions	Monocyte chemoattractant protein 1 (at exam 7, FBAT, adjusted for multivariable)	Monocyte chemoattractant protein 3	17903293
Immunological	Functions of the Cardiovascular, Haematological, Immunological and Respiratory Systems	Immunological System Functions	Monocyte chemoattractant protein 1 (at exam 7, GEE, adjusted for age and sex)	Monocyte chemoattractant protein 2	17903293
Immunological	Functions of the Cardiovascular, Haematological, Immunological and Respiratory Systems	Immunological System Functions	Monocyte chemoattractant protein 1 (at exam 7, GEE, adjusted for multivariable)	Monocyte chemoattractant protein 4	17903293
Immunological	Functions of the Cardiovascular, Haematological, Immunological and Respiratory Systems	Immunological System Functions	Monocyte chemotactic protein-1 (CCL2)	Monocyte chemotactic protein-1 (CCL2)	27989323
Immunological	Functions of the Cardiovascular, Haematological, Immunological and Respiratory Systems	Immunological System Functions	Monocyte count	Monocyte count	19853236
Immunological	Functions of the Cardiovascular, Haematological, Immunological and Respiratory Systems	Immunological System Functions	Monocyte count	Monocyte count	29403010
Immunological	Functions of the Cardiovascular, Haematological, Immunological and Respiratory Systems	Immunological System Functions	Monocyte count (three-way meta)	Monocyte count	27863252
Immunological	Functions of the Cardiovascular, Haematological, Immunological and Respiratory Systems	Immunological System Functions	Monocyte count (two-way meta)	Monocyte count	27863252
Immunological	Functions of the Cardiovascular, Haematological, Immunological and Respiratory Systems	Immunological System Functions	Monocyte percentage of white cells (three-way meta)	Monocyte percentage of white cells	27863252
Immunological	Functions of the Cardiovascular, Haematological, Immunological and Respiratory Systems	Immunological System Functions	Monocyte percentage of white cells (two-way meta)	Monocyte percentage of white cells	27863252
Immunological	Functions of the Cardiovascular, Haematological, Immunological and Respiratory Systems	Immunological System Functions	Myeloid white cell count (three-way meta)	Myeloid white cell count	27863252
Immunological	Functions of the Cardiovascular, Haematological, Immunological and Respiratory Systems	Immunological System Functions	Myeloid white cell count (two-way meta)	Myeloid white cell count	27863252
Immunological	Functions of the Cardiovascular, Haematological, Immunological and Respiratory Systems	Immunological System Functions	Myeloperoxidase (at exam 7, GEE, adjusted for age and sex)	Myeloperoxidase	17903293
Immunological	Functions of the Cardiovascular, Haematological, Immunological and Respiratory Systems	Immunological System Functions	Myeloperoxidase (at exam 7, GEE, adjusted for multivariable)	Myeloperoxidase	17903293
Immunological	Functions of the Cardiovascular, Haematological, Immunological and Respiratory Systems	Immunological System Functions	NK:%Eff	NK:%Eff	25772697
Immunological	Functions of the Cardiovascular, Haematological, Immunological and Respiratory Systems	Immunological System Functions	NKearly:%335+314-	NKearly:%335+314-	25772697
Immunological	Functions of the Cardiovascular, Haematological, Immunological and Respiratory Systems	Immunological System Functions	NKearly:%337+158b+	NKearly:%337+158b+	25772697
Immunological	Functions of the Cardiovascular, Haematological, Immunological and Respiratory Systems	Immunological System Functions	NKeff:%314-158a+	NKeff:%314-158a+	25772697
Immunological	Functions of the Cardiovascular, Haematological, Immunological and Respiratory Systems	Immunological System Functions	NKeff:%314-R7-	NKeff:%314-R7-	25772697
Immunological	Functions of the Cardiovascular, Haematological, Immunological and Respiratory Systems	Immunological System Functions	NKeff:%337+	NKeff:%337+	25772697
Immunological	Functions of the Cardiovascular, Haematological, Immunological and Respiratory Systems	Immunological System Functions	Neutrophil count	Neutrophil count	29403010
Immunological	Functions of the Cardiovascular, Haematological, Immunological and Respiratory Systems	Immunological System Functions	Neutrophil count (three-way meta)	Neutrophil count	27863252
Immunological	Functions of the Cardiovascular, Haematological, Immunological and Respiratory Systems	Immunological System Functions	Neutrophil count (two-way meta)	Neutrophil count	27863252
Immunological	Functions of the Cardiovascular, Haematological, Immunological and Respiratory Systems	Immunological System Functions	Neutrophil percentage of granulocytes (three-way meta)	Neutrophil percentage of granulocytes	27863252
Immunological	Functions of the Cardiovascular, Haematological, Immunological and Respiratory Systems	Immunological System Functions	Neutrophil percentage of granulocytes (two-way meta)	Neutrophil percentage of granulocytes	27863252
Immunological	Functions of the Cardiovascular, Haematological, Immunological and Respiratory Systems	Immunological System Functions	Neutrophil percentage of white cells (three-way meta)	Neutrophil percentage of white cells	27863252
Immunological	Functions of the Cardiovascular, Haematological, Immunological and Respiratory Systems	Immunological System Functions	Neutrophil percentage of white cells (two-way meta)	Neutrophil percentage of white cells	27863252
Immunological	Functions of the Cardiovascular, Haematological, Immunological and Respiratory Systems	Immunological System Functions	Osteoprotegerin (at exam 7, GEE, adjusted for multivariable	Osteoprotegerin	17903293
Immunological	Functions of the Cardiovascular, Haematological, Immunological and Respiratory Systems	Immunological System Functions	P-selectin (at exam 7, GEE, adjusted for age and sex)	P-selectin	17903293
Immunological	Functions of the Cardiovascular, Haematological, Immunological and Respiratory Systems	Immunological System Functions	Platelet count	Platelet count	19853236
Immunological	Functions of the Cardiovascular, Haematological, Immunological and Respiratory Systems	Immunological System Functions	Platelet count	Platelet count	29403010
Immunological	Functions of the Cardiovascular, Haematological, Immunological and Respiratory Systems	Immunological System Functions	Platelet count (three-way meta)	Platelet count	27863252
Immunological	Functions of the Cardiovascular, Haematological, Immunological and Respiratory Systems	Immunological System Functions	Platelet count (two-way meta)	Platelet count	27863252
Immunological	Functions of the Cardiovascular, Haematological, Immunological and Respiratory Systems	Immunological System Functions	Platelet derived growth factor BB	Platelet derived growth factor BB	27989323
Immunological	Functions of the Cardiovascular, Haematological, Immunological and Respiratory Systems	Immunological System Functions	Platelet distribution width (three-way meta)	Platelet distribution width	27863252
Immunological	Functions of the Cardiovascular, Haematological, Immunological and Respiratory Systems	Immunological System Functions	Platelet distribution width (two-way meta)	Platelet distribution width	27863252
Immunological	Functions of the Cardiovascular, Haematological, Immunological and Respiratory Systems	Immunological System Functions	Plateletcrit (three-way meta)	Plateletcrit	27863252
Immunological	Functions of the Cardiovascular, Haematological, Immunological and Respiratory Systems	Immunological System Functions	Plateletcrit (two-way meta)	Plateletcrit	27863252
Immunological	Functions of the Cardiovascular, Haematological, Immunological and Respiratory Systems	Immunological System Functions	Platelets	Patelets	31217584
Immunological	Functions of the Cardiovascular, Haematological, Immunological and Respiratory Systems	Immunological System Functions	Red blood cell count	Red blood cell count	19853236
Immunological	Functions of the Cardiovascular, Haematological, Immunological and Respiratory Systems	Immunological System Functions	Red blood cell count	Red blood cell count	29403010
Immunological	Functions of the Cardiovascular, Haematological, Immunological and Respiratory Systems	Immunological System Functions	Red blood cell count (three-way meta)	Red blood cell count	27863252
Immunological	Functions of the Cardiovascular, Haematological, Immunological and Respiratory Systems	Immunological System Functions	Red blood cell count (two-way meta)	Red blood cell count	27863252
Immunological	Functions of the Cardiovascular, Haematological, Immunological and Respiratory Systems	Immunological System Functions	Red cell distribution width (three-way meta)	Red cell distribution width	27863252
Immunological	Functions of the Cardiovascular, Haematological, Immunological and Respiratory Systems	Immunological System Functions	Red cell distribution width (two-way meta)	Red cell distribution width	27863252
Immunological	Functions of the Cardiovascular, Haematological, Immunological and Respiratory Systems	Immunological System Functions	Regulated on Activation, Normal T Cell Expressed and Secreted (CCL5)	Regulated on Activation, Normal T Cell Expressed and Secreted (CCL5)	27989323
Immunological	Functions of the Cardiovascular, Haematological, Immunological and Respiratory Systems	Immunological System Functions	Reticulocyte count (three-way meta)	Reticulocyte count	27863252
Immunological	Functions of the Cardiovascular, Haematological, Immunological and Respiratory Systems	Immunological System Functions	Reticulocyte count (two-way meta)	Reticulocyte count	27863252
Immunological	Functions of the Cardiovascular, Haematological, Immunological and Respiratory Systems	Immunological System Functions	Reticulocyte fraction of red cells (three-way meta)	Reticulocyte fraction of red cells	27863252
Immunological	Functions of the Cardiovascular, Haematological, Immunological and Respiratory Systems	Immunological System Functions	Reticulocyte fraction of red cells (two-way meta)	Reticulocyte fraction of red cells	27863252
Immunological	Functions of the Cardiovascular, Haematological, Immunological and Respiratory Systems	Immunological System Functions	Serum levels of soluble E-selectin with T1D	Serum levels of soluble E-selectin with T1D	19729612
Immunological	Functions of the Cardiovascular, Haematological, Immunological and Respiratory Systems	Immunological System Functions	Stem cell factor	Stem cell factor	27989323
Immunological	Functions of the Cardiovascular, Haematological, Immunological and Respiratory Systems	Immunological System Functions	Stem cell growth factor beta	Stem cell growth factor beta	27989323
Immunological	Functions of the Cardiovascular, Haematological, Immunological and Respiratory Systems	Immunological System Functions	Sum basophil neutrophil count (three-way meta)	Sum basophil neutrophil count	27863252
Immunological	Functions of the Cardiovascular, Haematological, Immunological and Respiratory Systems	Immunological System Functions	Sum basophil neutrophil count (two-way meta)	Sum basophil neutrophil count	27863252
Immunological	Functions of the Cardiovascular, Haematological, Immunological and Respiratory Systems	Immunological System Functions	Sum eosinophil basophil count (three-way meta)	Sum eosinophil basophil count	27863252
Immunological	Functions of the Cardiovascular, Haematological, Immunological and Respiratory Systems	Immunological System Functions	Sum eosinophil basophil count (two-way meta)	Sum eosinophil basophil count	27863252
Immunological	Functions of the Cardiovascular, Haematological, Immunological and Respiratory Systems	Immunological System Functions	Sum neutrophil eosinophil count (three-way meta)	Sum neutrophil eosinophil count	27863252
Immunological	Functions of the Cardiovascular, Haematological, Immunological and Respiratory Systems	Immunological System Functions	Sum neutrophil eosinophil count (two-way meta)	Sum neutrophil eosinophil count	27863252
Immunological	Functions of the Cardiovascular, Haematological, Immunological and Respiratory Systems	Immunological System Functions	TNF-related apoptosis inducing ligand	TNF-related apoptosis inducing ligand	27989323
Immunological	Functions of the Cardiovascular, Haematological, Immunological and Respiratory Systems	Immunological System Functions	Tumor necrosis factor alpha (at exam 7, GEE, adjusted for age and sex)	Tumor necrosis factor alpha	17903293
Immunological	Functions of the Cardiovascular, Haematological, Immunological and Respiratory Systems	Immunological System Functions	Tumor necrosis factor alpha (at exam 7, GEE, adjusted for multivariable)	Tumor necrosis factor alpha	17903293
Immunological	Functions of the Cardiovascular, Haematological, Immunological and Respiratory Systems	Immunological System Functions	Tumor necrosis factor beta	Tumor necrosis factor beta	27989323
Immunological	Functions of the Cardiovascular, Haematological, Immunological and Respiratory Systems	Immunological System Functions	Tumor necrosis factor receptor II (at exam 7, GEE, adjusted for age and sex)	Tumor necrosis factor receptor II	17903293
Immunological	Functions of the Cardiovascular, Haematological, Immunological and Respiratory Systems	Immunological System Functions	Urinary isoprostanes/creatinine (at exam 7, GEE, adjusted for age and sex)	Urinary isoprostanes/creatinine	17903293
Immunological	Functions of the Cardiovascular, Haematological, Immunological and Respiratory Systems	Immunological System Functions	Vascular endothelial growth factor	Vascular endothelial growth factor	27989323
Immunological	Functions of the Cardiovascular, Haematological, Immunological and Respiratory Systems	Immunological System Functions	White blood cell count	White blood cell count	29403010
Immunological	Functions of the Cardiovascular, Haematological, Immunological and Respiratory Systems	Immunological System Functions	White blood cell count (three-way meta)	White blood cell count	27863252
Immunological	Functions of the Cardiovascular, Haematological, Immunological and Respiratory Systems	Immunological System Functions	White blood cell count (two-way meta)	White blood cell count	27863252
Immunological	Functions of the Cardiovascular, Haematological, Immunological and Respiratory Systems	Immunological System Functions	White blood cells	White blood cells	31217584
Immunological	Functions of the Cardiovascular, Haematological, Immunological and Respiratory Systems	Immunological System Functions	mDC:%32+	mDC:%32+	25772697
Infection	Certain Infectious and Parasitic Diseases	Other Bacterial Diseases	Leprosy	Leprosy	20018961
Infection	Symptoms, Signs and Abnormal Clinical and Laboratory Findings, Not Elsewhere Classified	Unspecified Haematuria	Diagnoses - main ICD10: R31 Hematuria	Hematuria	31427789
Metabolic	Diseases of the Genitourinary System	Renal Failure	Chronic kidney disease	Chronic kidney disease	26831199
Metabolic	Diseases of the Genitourinary System	Renal Failure	Chronic kidney disease	Chronic kidney disease	20383146
Metabolic	Diseases of the Genitourinary System	Renal Failure	Chronic kidney disease	Chronic kidney disease	31152163
Metabolic	Diseases of the Genitourinary System	Renal Failure	Chronic kidney disease	Chronic kidney disease	31152163
Metabolic	Diseases of the Genitourinary System	Renal Failure	Chronic kidney disease (at exam 7, GEE, adjusted for age and sex)	Chronic kidney disease	17903292
Metabolic	Diseases of the Genitourinary System	Renal Failure	Chronic kidney disease (at exam 7, GEE, adjusted for multivariable)	Chronic kidney disease	17903292
Metabolic	Endocrine, Nutritional and Metabolic Diseases	Disorders of Lipoprotein Metabolism and Other lipidaemias	Diagnoses - secondary ICD10: E78 Disorders of lipoprotein metabolism and other lipidemias	Disorders of lipoprotein metabolism and other lipidemias	31427789
Metabolic	Endocrine, Nutritional and Metabolic Diseases	Obesity	Childhood obesity	Childhood obesity	22484627
Metabolic	Endocrine, Nutritional and Metabolic Diseases	Obesity	Diagnoses - secondary ICD10: E66 Overweight and obesity	Obesity	31427789
Metabolic	Endocrine, Nutritional and Metabolic Diseases	Obesity	Extreme obesity (childhood)	Extreme obesity	30677029
Metabolic	Endocrine, Nutritional and Metabolic Diseases	Obesity	Obesity class 1	Obesity	23563607
Metabolic	Endocrine, Nutritional and Metabolic Diseases	Obesity	Obesity class 2	Obesity class 2	23563607
Metabolic	Endocrine, Nutritional and Metabolic Diseases	Obesity	Obesity class 3	Obesity class 3	23563607
Metabolic	Endocrine, Nutritional and Metabolic Diseases	Obesity	Thin vs extreme obese	Extreme obesity	30677029
Metabolic	Functions of the Cardiovascular, Haematological, Immunological and Respiratory Systems	General Metabolic Functions	Hypertriglyceridemia	Hypertriglyceridemia	23505323
Metabolic	Functions of the Digestive, Metabolic and Endocrine Systems	General Metabolic Functions	18:2, linoleic acid (LA)	18:2, linoleic acid (LA)	27005778
Metabolic	Functions of the Digestive, Metabolic and Endocrine Systems	General Metabolic Functions	22:6, docosahexaenoic acid (DHA)	22:6, docosahexaenoic acid	27005778
Metabolic	Functions of the Digestive, Metabolic and Endocrine Systems	General Metabolic Functions	28 year time-averaged Fasting plasma glucose (GEE, adjusted for age and sex)	Fasting plasma glucose	17903298
Metabolic	Functions of the Digestive, Metabolic and Endocrine Systems	General Metabolic Functions	28 year time-averaged Fasting plasma glucose (GEE, adjusted for age, sex and BMI)	Fasting plasma glucose	17903298
Metabolic	Functions of the Digestive, Metabolic and Endocrine Systems	General Metabolic Functions	3Lhydroxybutyrate	3Lhydroxybutyrate	27005778
Metabolic	Functions of the Digestive, Metabolic and Endocrine Systems	General Metabolic Functions	Acetoacetate	Acetoacetate	27005778
Metabolic	Functions of the Digestive, Metabolic and Endocrine Systems	General Metabolic Functions	Acute insulin response (adjusted for BMI)	Acute insulin response	28490609
Metabolic	Functions of the Digestive, Metabolic and Endocrine Systems	General Metabolic Functions	Adiponectin	Adiponectin	24105470
Metabolic	Functions of the Digestive, Metabolic and Endocrine Systems	General Metabolic Functions	Adiponectin level	Adiponectin	22479202
Metabolic	Functions of the Digestive, Metabolic and Endocrine Systems	General Metabolic Functions	Alanine	Alanine	27005778
Metabolic	Functions of the Digestive, Metabolic and Endocrine Systems	General Metabolic Functions	Alanine transaminase (at exam 2, GEE, adjusted for age and sex)	Alanine transaminase	17903293
Metabolic	Functions of the Digestive, Metabolic and Endocrine Systems	General Metabolic Functions	Alanine transaminase (at exam 2, GEE, adjusted for multivariable)	Alanine transaminase	17903293
Metabolic	Functions of the Digestive, Metabolic and Endocrine Systems	General Metabolic Functions	Alkaline phosphatase (at exam 2, GEE, adjusted for age and sex)	Alkaline phosphatase	17903293
Metabolic	Functions of the Digestive, Metabolic and Endocrine Systems	General Metabolic Functions	Alkaline phosphatase (at exam 2, GEE, adjusted for multivariable)	Alkaline phosphatase	17903293
Metabolic	Functions of the Digestive, Metabolic and Endocrine Systems	General Metabolic Functions	ApoA1	ApoA1	27005778
Metabolic	Functions of the Digestive, Metabolic and Endocrine Systems	General Metabolic Functions	ApoB	ApoB	27005778
Metabolic	Functions of the Digestive, Metabolic and Endocrine Systems	General Metabolic Functions	Aspartate aminotransferase (at exam 2, GEE, adjusted for age and sex)	Aspartate aminotransferase	17903293
Metabolic	Functions of the Digestive, Metabolic and Endocrine Systems	General Metabolic Functions	Aspartate aminotransferase (at exam 2, GEE, adjusted for multivariable)	Aspartate aminotransferase	17903293
Metabolic	Functions of the Digestive, Metabolic and Endocrine Systems	General Metabolic Functions	Atrial natriuretic peptide (at exam 6, GEE, adjusted for age and sex)	Atrial natriuretic peptide	17903293
Metabolic	Functions of the Digestive, Metabolic and Endocrine Systems	General Metabolic Functions	Atrial natriuretic peptide (at exam 6, GEE, adjusted for multivariable)	Atrial natriuretic peptide	17903293
Metabolic	Functions of the Digestive, Metabolic and Endocrine Systems	General Metabolic Functions	Bilirubin (at exam 2, GEE, adjusted for age and sex)	Bilirubin	17903293
Metabolic	Functions of the Digestive, Metabolic and Endocrine Systems	General Metabolic Functions	Bilirubin (at exam 2, GEE, adjusted for multivariable)	Bilirubin	17903293
Metabolic	Functions of the Digestive, Metabolic and Endocrine Systems	General Metabolic Functions	Brain natriuretic peptide (at exam 6, GEE, adjusted for age and sex)	Brain natriuretic peptide	17903293
Metabolic	Functions of the Digestive, Metabolic and Endocrine Systems	General Metabolic Functions	Brain natriuretic peptide (at exam 6, GEE, adjusted for multivariable)	Brain natriuretic peptide	17903293
Metabolic	Functions of the Digestive, Metabolic and Endocrine Systems	General Metabolic Functions	CH2 groups in fatty acids	CH2 groups in fatty acids	27005778
Metabolic	Functions of the Digestive, Metabolic and Endocrine Systems	General Metabolic Functions	CH2 groups to double bonds ratio	CH2 groups to double bonds ratio	27005778
Metabolic	Functions of the Digestive, Metabolic and Endocrine Systems	General Metabolic Functions	Cholesterol esters in large HDL	Cholesterol esters in large HDL	27005778
Metabolic	Functions of the Digestive, Metabolic and Endocrine Systems	General Metabolic Functions	Cholesterol esters in large LDL	Cholesterol esters in large LDL	27005778
Metabolic	Functions of the Digestive, Metabolic and Endocrine Systems	General Metabolic Functions	Cholesterol esters in large VLDL	Cholesterol esters in large VLDL	27005778
Metabolic	Functions of the Digestive, Metabolic and Endocrine Systems	General Metabolic Functions	Cholesterol esters in medium HDL	Cholesterol esters in medium HDL	27005778
Metabolic	Functions of the Digestive, Metabolic and Endocrine Systems	General Metabolic Functions	Cholesterol esters in medium LDL	Cholesterol esters in medium LDL	27005778
Metabolic	Functions of the Digestive, Metabolic and Endocrine Systems	General Metabolic Functions	Cholesterol esters in medium VLDL	Cholesterol esters in medium VLDL	27005778
Metabolic	Functions of the Digestive, Metabolic and Endocrine Systems	General Metabolic Functions	Cholesterol esters in very large HDL	Cholesterol esters in very large HDL	27005778
Metabolic	Functions of the Digestive, Metabolic and Endocrine Systems	General Metabolic Functions	Citrate	Citrate	27005778
Metabolic	Functions of the Digestive, Metabolic and Endocrine Systems	General Metabolic Functions	Concentration of IDL particles	Concentration of IDL particles	27005778
Metabolic	Functions of the Digestive, Metabolic and Endocrine Systems	General Metabolic Functions	Concentration of chylomicrons and extremely large VLDL particles	Concentration of chylomicrons and extremely large VLDL particles	27005778
Metabolic	Functions of the Digestive, Metabolic and Endocrine Systems	General Metabolic Functions	Concentration of large HDL particles	Concentration of large HDL particles	27005778
Metabolic	Functions of the Digestive, Metabolic and Endocrine Systems	General Metabolic Functions	Concentration of large LDL particles	Concentration of large LDL particles	27005778
Metabolic	Functions of the Digestive, Metabolic and Endocrine Systems	General Metabolic Functions	Concentration of large VLDL particles	Concentration of large VLDL particles	27005778
Metabolic	Functions of the Digestive, Metabolic and Endocrine Systems	General Metabolic Functions	Concentration of medium HDL particles	Concentration of medium HDL particles	27005778
Metabolic	Functions of the Digestive, Metabolic and Endocrine Systems	General Metabolic Functions	Concentration of medium LDL particles	Concentration of medium LDL particles	27005778
Metabolic	Functions of the Digestive, Metabolic and Endocrine Systems	General Metabolic Functions	Concentration of medium VLDL particles	Concentration of medium VLDL particles	27005778
Metabolic	Functions of the Digestive, Metabolic and Endocrine Systems	General Metabolic Functions	Concentration of small HDL particles	Concentration of small HDL particles	27005778
Metabolic	Functions of the Digestive, Metabolic and Endocrine Systems	General Metabolic Functions	Concentration of small LDL particles	Concentration of small LDL particles	27005778
Metabolic	Functions of the Digestive, Metabolic and Endocrine Systems	General Metabolic Functions	Concentration of small VLDL particles	Concentration of small VLDL particles	27005778
Metabolic	Functions of the Digestive, Metabolic and Endocrine Systems	General Metabolic Functions	Concentration of very large HDL particles	Concentration of very large HDL particles	27005778
Metabolic	Functions of the Digestive, Metabolic and Endocrine Systems	General Metabolic Functions	Concentration of very large VLDL particles	Concentration of very large VLDL particles	27005778
Metabolic	Functions of the Digestive, Metabolic and Endocrine Systems	General Metabolic Functions	Concentration of very small VLDL particles	Concentration of very small VLDL particles	27005778
Metabolic	Functions of the Digestive, Metabolic and Endocrine Systems	General Metabolic Functions	Corrected insulin response	Insulin response	24699409
Metabolic	Functions of the Digestive, Metabolic and Endocrine Systems	General Metabolic Functions	Corrected insulin response (adjusted for insulin sensitivity index)	Insulin response	24699409
Metabolic	Functions of the Digestive, Metabolic and Endocrine Systems	General Metabolic Functions	Creatinine	Creatinine	27005778
Metabolic	Functions of the Digestive, Metabolic and Endocrine Systems	General Metabolic Functions	Cystatin C (at exam 7, GEE, adjusted for age and sex)	Cystatin C	17903292
Metabolic	Functions of the Digestive, Metabolic and Endocrine Systems	General Metabolic Functions	Cystatin C (at exam 7, GEE, adjusted for multivariable)	Cystatin C	17903292
Metabolic	Functions of the Digestive, Metabolic and Endocrine Systems	General Metabolic Functions	Disposition index	Disposition index	24699409
Metabolic	Functions of the Digestive, Metabolic and Endocrine Systems	General Metabolic Functions	Disposition index (adjusted for BMI)	Disposition index	28490609
Metabolic	Functions of the Digestive, Metabolic and Endocrine Systems	General Metabolic Functions	Double bonds in fatty acids	Double bonds in fatty acids	27005778
Metabolic	Functions of the Digestive, Metabolic and Endocrine Systems	General Metabolic Functions	Esterified cholesterol	Esterified cholesterol	27005778
Metabolic	Functions of the Digestive, Metabolic and Endocrine Systems	General Metabolic Functions	Fasting HbA1c (at exam 5, GEE, adjusted for age, sex and BMI)	Fasting HbA1c	17903298
Metabolic	Functions of the Digestive, Metabolic and Endocrine Systems	General Metabolic Functions	Fasting HbA1c (at exam 7, GEE, adjusted for age and sex)	Fasting HbA1c	17903298
Metabolic	Functions of the Digestive, Metabolic and Endocrine Systems	General Metabolic Functions	Fasting HbA1c (at exam 7, GEE, adjusted for age, sex and BMI)	Fasting HbA1c	17903298
Metabolic	Functions of the Digestive, Metabolic and Endocrine Systems	General Metabolic Functions	Fasting glucose	Fasting glucose	20081858
Metabolic	Functions of the Digestive, Metabolic and Endocrine Systems	General Metabolic Functions	Fasting glucose	Fasting glucose	31217584
Metabolic	Functions of the Digestive, Metabolic and Endocrine Systems	General Metabolic Functions	Fasting glucose interaction (adjusted for BMI)	Fasting glucose interaction	22581128
Metabolic	Functions of the Digestive, Metabolic and Endocrine Systems	General Metabolic Functions	Fasting glucose main effect	Fasting glucose	22581228
Metabolic	Functions of the Digestive, Metabolic and Endocrine Systems	General Metabolic Functions	Fasting glucose main effect (adjusted for BMI)	Fasting glucose	22581228
Metabolic	Functions of the Digestive, Metabolic and Endocrine Systems	General Metabolic Functions	Fasting insulin	Fasting insulin	31217584
Metabolic	Functions of the Digestive, Metabolic and Endocrine Systems	General Metabolic Functions	Fasting insulin interaction (adjusted for BMI)	Fasting insulin interaction	22580928
Metabolic	Functions of the Digestive, Metabolic and Endocrine Systems	General Metabolic Functions	Fasting insulin main effect	Fasting insulin	22581028
Metabolic	Functions of the Digestive, Metabolic and Endocrine Systems	General Metabolic Functions	Fasting insulin main effect (adjusted for BMI)	Fasting insulin	22581028
Metabolic	Functions of the Digestive, Metabolic and Endocrine Systems	General Metabolic Functions	Fasting plasma glucose (at exam 5, GEE, adjusted for age and sex)	Fasting plasma glucose	17903298
Metabolic	Functions of the Digestive, Metabolic and Endocrine Systems	General Metabolic Functions	Fasting plasma glucose (at exam 5, GEE, adjusted for age, sex and BMI)	Fasting plasma glucose	17903298
Metabolic	Functions of the Digestive, Metabolic and Endocrine Systems	General Metabolic Functions	Fasting plasma glucose (at exam 7, GEE, adjusted for age and sex)	Fasting plasma glucose	17903298
Metabolic	Functions of the Digestive, Metabolic and Endocrine Systems	General Metabolic Functions	Fasting plasma glucose (at exam 7, GEE, adjusted for age, sex and BMI)	Fasting plasma glucose	17903298
Metabolic	Functions of the Digestive, Metabolic and Endocrine Systems	General Metabolic Functions	Fasting proinsulin (adjusted for fasting insulin, age and sex)	Fasting proinsulin	21873549
Metabolic	Functions of the Digestive, Metabolic and Endocrine Systems	General Metabolic Functions	Fatty acid length	Fatty acid length	27005778
Metabolic	Functions of the Digestive, Metabolic and Endocrine Systems	General Metabolic Functions	Free cholesterol	Free cholesterol	27005778
Metabolic	Functions of the Digestive, Metabolic and Endocrine Systems	General Metabolic Functions	Free cholesterol in IDL	Free cholesterol in IDL	27005778
Metabolic	Functions of the Digestive, Metabolic and Endocrine Systems	General Metabolic Functions	Free cholesterol in large HDL	Free cholesterol in large HDL	27005778
Metabolic	Functions of the Digestive, Metabolic and Endocrine Systems	General Metabolic Functions	Free cholesterol in large LDL	Free cholesterol in large LDL	27005778
Metabolic	Functions of the Digestive, Metabolic and Endocrine Systems	General Metabolic Functions	Free cholesterol in large VLDL	Free cholesterol in large VLDL	27005778
Metabolic	Functions of the Digestive, Metabolic and Endocrine Systems	General Metabolic Functions	Free cholesterol in medium HDL	Free cholesterol in medium HDL	27005778
Metabolic	Functions of the Digestive, Metabolic and Endocrine Systems	General Metabolic Functions	Free cholesterol in medium VLDL	Free cholesterol in medium VLDL	27005778
Metabolic	Functions of the Digestive, Metabolic and Endocrine Systems	General Metabolic Functions	Free cholesterol in small VLDL	Free cholesterol in small VLDL	27005778
Metabolic	Functions of the Digestive, Metabolic and Endocrine Systems	General Metabolic Functions	Free cholesterol in very large HDL	Free cholesterol in very large HDL	27005778
Metabolic	Functions of the Digestive, Metabolic and Endocrine Systems	General Metabolic Functions	Gamma-glutamyl transferase (at exam 2, GEE, adjusted for age and sex)	Gamma-glutamyl transferase	17903293
Metabolic	Functions of the Digestive, Metabolic and Endocrine Systems	General Metabolic Functions	Glucose	Glucose	27005778
Metabolic	Functions of the Digestive, Metabolic and Endocrine Systems	General Metabolic Functions	Glucose - Birth cohorts	Glucose	19060910
Metabolic	Functions of the Digestive, Metabolic and Endocrine Systems	General Metabolic Functions	Glucose levels 2 h after an oral glucose challenge	Glucose	20081857
Metabolic	Functions of the Digestive, Metabolic and Endocrine Systems	General Metabolic Functions	Glutamine	Glutamine	27005778
Metabolic	Functions of the Digestive, Metabolic and Endocrine Systems	General Metabolic Functions	Glycine	Glycine	27005778
Metabolic	Functions of the Digestive, Metabolic and Endocrine Systems	General Metabolic Functions	Glycine level	Glycine	31070104
Metabolic	Functions of the Digestive, Metabolic and Endocrine Systems	General Metabolic Functions	Glycine level	Glycine	30837465
Metabolic	Functions of the Digestive, Metabolic and Endocrine Systems	General Metabolic Functions	Glycine level (female)	Glycine	31070104
Metabolic	Functions of the Digestive, Metabolic and Endocrine Systems	General Metabolic Functions	Glycine level (male)	Glycine	31070104
Metabolic	Functions of the Digestive, Metabolic and Endocrine Systems	General Metabolic Functions	Glycoprotein acetyls, mainly a1Lacid glycoprotein	Glycoprotein acetyls, mainly a1Lacid glycoprotein	27005778
Metabolic	Functions of the Digestive, Metabolic and Endocrine Systems	General Metabolic Functions	HDL diameter	HDL diameter	27005778
Metabolic	Functions of the Digestive, Metabolic and Endocrine Systems	General Metabolic Functions	HOMA-B	HOMA-B	20081858
Metabolic	Functions of the Digestive, Metabolic and Endocrine Systems	General Metabolic Functions	HOMA-IR (at exam 5, GEE, adjusted for age and sex)	HOMA-IR	17903298
Metabolic	Functions of the Digestive, Metabolic and Endocrine Systems	General Metabolic Functions	HOMA-IR (at exam 5, GEE, adjusted for age, sex and BMI)	HOMA-IR	17903298
Metabolic	Functions of the Digestive, Metabolic and Endocrine Systems	General Metabolic Functions	HbA1c	HbA1c	28898252
Metabolic	Functions of the Digestive, Metabolic and Endocrine Systems	General Metabolic Functions	HbA1c	HbA1c	28898252
Metabolic	Functions of the Digestive, Metabolic and Endocrine Systems	General Metabolic Functions	HbA1c	HbA1c	28898252
Metabolic	Functions of the Digestive, Metabolic and Endocrine Systems	General Metabolic Functions	High cholesterol lipoprotein	High-density lipoprotein cholesterol	31217584
Metabolic	Functions of the Digestive, Metabolic and Endocrine Systems	General Metabolic Functions	High-density lipoprotein - Birth cohorts	High-density lipoprotein cholesterol	19060910
Metabolic	Functions of the Digestive, Metabolic and Endocrine Systems	General Metabolic Functions	High-density lipoprotein 2 cholesterol (at exam 4, GEE, adjusted for age and sex)	High-density lipoprotein 2 cholesterol	17903299
Metabolic	Functions of the Digestive, Metabolic and Endocrine Systems	General Metabolic Functions	High-density lipoprotein 2 cholesterol (at exam 4, GEE, adjusted for multivariable)	High-density lipoprotein 2 cholesterol	17903299
Metabolic	Functions of the Digestive, Metabolic and Endocrine Systems	General Metabolic Functions	High-density lipoprotein 2 cholesterol (at exam 5, GEE, adjusted for age and sex)	High-density lipoprotein 2 cholesterol	17903299
Metabolic	Functions of the Digestive, Metabolic and Endocrine Systems	General Metabolic Functions	High-density lipoprotein 2 cholesterol (at exam 5, GEE, adjusted for multivariable)	High-density lipoprotein 2 cholesterol	17903299
Metabolic	Functions of the Digestive, Metabolic and Endocrine Systems	General Metabolic Functions	High-density lipoprotein 3 cholesterol (at exam 4, GEE, adjusted for age and sex)	High-density lipoprotein 3 cholesterol	17903299
Metabolic	Functions of the Digestive, Metabolic and Endocrine Systems	General Metabolic Functions	High-density lipoprotein 3 cholesterol (at exam 4, GEE, adjusted for multivariable)	High-density lipoprotein 3 cholesterol	17903299
Metabolic	Functions of the Digestive, Metabolic and Endocrine Systems	General Metabolic Functions	High-density lipoprotein 3 cholesterol (at exam 5, GEE, adjusted for age and sex)	High-density lipoprotein 3 cholesterol	17903299
Metabolic	Functions of the Digestive, Metabolic and Endocrine Systems	General Metabolic Functions	High-density lipoprotein cholesterol	High-density lipoprotein cholesterol	24097068
Metabolic	Functions of the Digestive, Metabolic and Endocrine Systems	General Metabolic Functions	High-density lipoprotein cholesterol	High-density lipoprotein cholesterol	19060906
Metabolic	Functions of the Digestive, Metabolic and Endocrine Systems	General Metabolic Functions	High-density lipoprotein cholesterol	High-density lipoprotein cholesterol	23505323
Metabolic	Functions of the Digestive, Metabolic and Endocrine Systems	General Metabolic Functions	High-density lipoprotein cholesterol	High-density lipoprotein cholesterol	28334899
Metabolic	Functions of the Digestive, Metabolic and Endocrine Systems	General Metabolic Functions	High-density lipoprotein cholesterol (at exam 1, GEE, adjusted for age and sex)	High-density lipoprotein cholesterol	17903299
Metabolic	Functions of the Digestive, Metabolic and Endocrine Systems	General Metabolic Functions	High-density lipoprotein cholesterol (at exam 2, GEE, adjusted for age and sex)	High-density lipoprotein cholesterol	17903299
Metabolic	Functions of the Digestive, Metabolic and Endocrine Systems	General Metabolic Functions	High-density lipoprotein cholesterol (at exam 3, GEE, adjusted for age and sex)	High-density lipoprotein cholesterol	17903299
Metabolic	Functions of the Digestive, Metabolic and Endocrine Systems	General Metabolic Functions	High-density lipoprotein cholesterol (at exam 4, GEE, adjusted for age and sex)	High-density lipoprotein cholesterol	17903299
Metabolic	Functions of the Digestive, Metabolic and Endocrine Systems	General Metabolic Functions	High-density lipoprotein cholesterol (at exam 5, GEE, adjusted for age and sex)	High-density lipoprotein cholesterol	17903299
Metabolic	Functions of the Digestive, Metabolic and Endocrine Systems	General Metabolic Functions	High-density lipoprotein cholesterol (at exam 6, GEE, adjusted for age and sex)	High-density lipoprotein cholesterol	17903299
Metabolic	Functions of the Digestive, Metabolic and Endocrine Systems	General Metabolic Functions	High-density lipoprotein particle size by NMR (at exam 4, GEE, adjusted for age and sex)	High-density lipoprotein particle size	17903299
Metabolic	Functions of the Digestive, Metabolic and Endocrine Systems	General Metabolic Functions	High-density-lipoprotein cholesterol	High-density lipoprotein cholesterol	29403010
Metabolic	Functions of the Digestive, Metabolic and Endocrine Systems	General Metabolic Functions	Histidine	Histidine	27005778
Metabolic	Functions of the Digestive, Metabolic and Endocrine Systems	General Metabolic Functions	Insulin sensitivity (GEE, adjusted for age and sex)	Insulin sensitivity	17903298
Metabolic	Functions of the Digestive, Metabolic and Endocrine Systems	General Metabolic Functions	Insulin sensitivity (GEE, adjusted for age, sex and BMI)	Insulin sensitivity	17903298
Metabolic	Functions of the Digestive, Metabolic and Endocrine Systems	General Metabolic Functions	Intermediate high-density lipoprotein by NMR (at exam 4, GEE, adjusted for age and sex)	Intermediate high-density lipoprotein	17903299
Metabolic	Functions of the Digestive, Metabolic and Endocrine Systems	General Metabolic Functions	Intermediate-density lipoprotein by NMR (at exam 4, GEE, adjusted for age and sex)	Intermediate-density lipoprotein	17903299
Metabolic	Functions of the Digestive, Metabolic and Endocrine Systems	General Metabolic Functions	Intermediate-density lipoprotein by NMR (at exam 4, GEE, adjusted for multivariable)	Intermediate-density lipoprotein	17903299
Metabolic	Functions of the Digestive, Metabolic and Endocrine Systems	General Metabolic Functions	Isoleucine	Isoleucine	27005778
Metabolic	Functions of the Digestive, Metabolic and Endocrine Systems	General Metabolic Functions	LDL diameter	LDL diameter	27005778
Metabolic	Functions of the Digestive, Metabolic and Endocrine Systems	General Metabolic Functions	Lactate	Lactate	27005778
Metabolic	Functions of the Digestive, Metabolic and Endocrine Systems	General Metabolic Functions	Large high-density lipoprotein by NMR (at exam 4, GEE, adjusted for age and sex)	Large high-density lipoprotein	17903299
Metabolic	Functions of the Digestive, Metabolic and Endocrine Systems	General Metabolic Functions	Large high-density lipoprotein by NMR (at exam 4, GEE, adjusted for multivariable)	Large high-density lipoprotein	17903299
Metabolic	Functions of the Digestive, Metabolic and Endocrine Systems	General Metabolic Functions	Large low-density lipoprotein by NMR (at exam 4, GEE, adjusted for age and sex)	Large low-density lipoprotein	17903299
Metabolic	Functions of the Digestive, Metabolic and Endocrine Systems	General Metabolic Functions	Large low-density lipoprotein by NMR (at exam 4, GEE, adjusted for multivariable)	Large low-density lipoprotein	17903299
Metabolic	Functions of the Digestive, Metabolic and Endocrine Systems	General Metabolic Functions	Leptin (adjusted for BMI)	Leptin	26833098
Metabolic	Functions of the Digestive, Metabolic and Endocrine Systems	General Metabolic Functions	Leucine	Leucine	27005778
Metabolic	Functions of the Digestive, Metabolic and Endocrine Systems	General Metabolic Functions	Lipoprotein A (at exam 3, GEE, adjusted for age and sex)	Lipoprotein A	17903299
Metabolic	Functions of the Digestive, Metabolic and Endocrine Systems	General Metabolic Functions	Lipoprotein A (at exam 3, GEE, adjusted for multivariable)	Lipoprotein A	17903299
Metabolic	Functions of the Digestive, Metabolic and Endocrine Systems	General Metabolic Functions	Low cholesterol lipoprotein	Low-density lipoprotein cholesterol	31217584
Metabolic	Functions of the Digestive, Metabolic and Endocrine Systems	General Metabolic Functions	Low-density lipoprotein - Birth cohorts	Low-density lipoprotein cholesterol	19060910
Metabolic	Functions of the Digestive, Metabolic and Endocrine Systems	General Metabolic Functions	Low-density lipoprotein cholesterol	Low-density lipoprotein cholesterol	24097068
Metabolic	Functions of the Digestive, Metabolic and Endocrine Systems	General Metabolic Functions	Low-density lipoprotein cholesterol	Low-density lipoprotein cholesterol	19060906
Metabolic	Functions of the Digestive, Metabolic and Endocrine Systems	General Metabolic Functions	Low-density lipoprotein cholesterol	Low-density lipoprotein cholesterol	28334899
Metabolic	Functions of the Digestive, Metabolic and Endocrine Systems	General Metabolic Functions	Low-density lipoprotein cholesterol (at exam 1, GEE, adjusted for age and sex)	Low-density lipoprotein cholesterol	17903299
Metabolic	Functions of the Digestive, Metabolic and Endocrine Systems	General Metabolic Functions	Low-density lipoprotein cholesterol (at exam 1, GEE, adjusted for multivariable)	Low-density lipoprotein cholesterol	17903299
Metabolic	Functions of the Digestive, Metabolic and Endocrine Systems	General Metabolic Functions	Low-density lipoprotein cholesterol (at exam 2, GEE, adjusted for age and sex)	Low-density lipoprotein cholesterol	17903299
Metabolic	Functions of the Digestive, Metabolic and Endocrine Systems	General Metabolic Functions	Low-density lipoprotein cholesterol (at exam 3, GEE, adjusted for age and sex)	Low-density lipoprotein cholesterol	17903299
Metabolic	Functions of the Digestive, Metabolic and Endocrine Systems	General Metabolic Functions	Low-density lipoprotein cholesterol (at exam 4, GEE, adjusted for age and sex)	Low-density lipoprotein cholesterol	17903299
Metabolic	Functions of the Digestive, Metabolic and Endocrine Systems	General Metabolic Functions	Low-density lipoprotein cholesterol (at exam 5, GEE, adjusted for age and sex)	Low-density lipoprotein cholesterol	17903299
Metabolic	Functions of the Digestive, Metabolic and Endocrine Systems	General Metabolic Functions	Low-density lipoprotein cholesterol (at exam 6, GEE, adjusted for age and sex)	Low-density lipoprotein cholesterol	17903299
Metabolic	Functions of the Digestive, Metabolic and Endocrine Systems	General Metabolic Functions	Low-density lipoprotein cholesterol (at exam 7, GEE, adjusted for age and sex)	Low-density lipoprotein cholesterol	17903299
Metabolic	Functions of the Digestive, Metabolic and Endocrine Systems	General Metabolic Functions	Low-density lipoprotein particle size by NMR (at exam 4, GEE, adjusted for age and sex)	Low-density lipoprotein particle size	17903299
Metabolic	Functions of the Digestive, Metabolic and Endocrine Systems	General Metabolic Functions	Low-density lipoprotein particle size by NMR (at exam 4, GEE, adjusted for multivariable)	Low-density lipoprotein particle size	17903299
Metabolic	Functions of the Digestive, Metabolic and Endocrine Systems	General Metabolic Functions	Low-density-lipoprotein cholesterol	Low-density lipoprotein cholesterol	29403010
Metabolic	Functions of the Digestive, Metabolic and Endocrine Systems	General Metabolic Functions	Mean high-density lipoprotein cholesterol from exam 1-7 (GEE, adjusted for age and sex)	High-density lipoprotein cholesterol	17903299
Metabolic	Functions of the Digestive, Metabolic and Endocrine Systems	General Metabolic Functions	Mean high-density lipoprotein cholesterol from exam 1-7 (GEE, adjusted for multivariable)	High-density lipoprotein cholesterol	17903299
Metabolic	Functions of the Digestive, Metabolic and Endocrine Systems	General Metabolic Functions	Mean low-density lipoprotein cholesterol fromexam 1-7 (FBAT, adjusted for age and sex)	High-density lipoprotein cholesterol	17903299
Metabolic	Functions of the Digestive, Metabolic and Endocrine Systems	General Metabolic Functions	Mean low-density lipoprotein cholesterol fromexam 1-7 (FBAT, adjusted for multivariable)	High-density lipoprotein cholesterol	17903299
Metabolic	Functions of the Digestive, Metabolic and Endocrine Systems	General Metabolic Functions	Mean low-density lipoprotein cholesterol fromexam 1-7 (GEE, adjusted for age and sex)	High-density lipoprotein cholesterol	17903299
Metabolic	Functions of the Digestive, Metabolic and Endocrine Systems	General Metabolic Functions	Mean low-density lipoprotein cholesterol fromexam 1-7 (GEE, adjusted for multivariable)	High-density lipoprotein cholesterol	17903299
Metabolic	Functions of the Digestive, Metabolic and Endocrine Systems	General Metabolic Functions	Mean total cholesterol from exam 1-7 (GEE, adjusted for age and sex)	Total cholesterol	17903299
Metabolic	Functions of the Digestive, Metabolic and Endocrine Systems	General Metabolic Functions	Mean total cholesterol from exam 1-7 (GEE, adjusted for multivariable)	Total cholesterol	17903299
Metabolic	Functions of the Digestive, Metabolic and Endocrine Systems	General Metabolic Functions	Mean triglycerides from exam 1-7 (GEE, adjusted for age and sex)	Triglycerides	17903299
Metabolic	Functions of the Digestive, Metabolic and Endocrine Systems	General Metabolic Functions	Mean triglycerides from exam 1-7 (GEE, adjusted for multivariable)	Triglycerides	17903299
Metabolic	Functions of the Digestive, Metabolic and Endocrine Systems	General Metabolic Functions	MonoLunsaturated fatty acids	MonoLunsaturated fatty acids	27005778
Metabolic	Functions of the Digestive, Metabolic and Endocrine Systems	General Metabolic Functions	Non-cancer illness code, self-reported: high cholesterol	High cholesterol	31427789
Metabolic	Functions of the Digestive, Metabolic and Endocrine Systems	General Metabolic Functions	OmegaL3 fatty acids	OmegaL3 fatty acids	27005778
Metabolic	Functions of the Digestive, Metabolic and Endocrine Systems	General Metabolic Functions	OmegaL6 fatty acids	OmegaL6 fatty acids	27005778
Metabolic	Functions of the Digestive, Metabolic and Endocrine Systems	General Metabolic Functions	OmegaL7 and L9 and saturated fatty acids	OmegaL7 and L9 and saturated fatty acids	27005778
Metabolic	Functions of the Digestive, Metabolic and Endocrine Systems	General Metabolic Functions	Other polyunsaturated fatty acids than 18:2	Other polyunsaturated fatty acids than 18:2	27005778
Metabolic	Functions of the Digestive, Metabolic and Endocrine Systems	General Metabolic Functions	Peak insulin response (adjusted for BMI)	Peak insulin response	28490609
Metabolic	Functions of the Digestive, Metabolic and Endocrine Systems	General Metabolic Functions	Pericardial adipose tissue volume	Pericardial adipose tissue volume	27918534
Metabolic	Functions of the Digestive, Metabolic and Endocrine Systems	General Metabolic Functions	Pericardial adipose tissue volume (adjusted for height and weight)	Pericardial adipose tissue volume	27918534
Metabolic	Functions of the Digestive, Metabolic and Endocrine Systems	General Metabolic Functions	Pericardial adipose tissue volume (adjusted for height and weight, female)	Pericardial adipose tissue volume	27918534
Metabolic	Functions of the Digestive, Metabolic and Endocrine Systems	General Metabolic Functions	Pericardial adipose tissue volume (adjusted for height and weight, male)	Pericardial adipose tissue volume	27918534
Metabolic	Functions of the Digestive, Metabolic and Endocrine Systems	General Metabolic Functions	Pericardial adipose tissue volume (male)	Pericardial adipose tissue volume	27918534
Metabolic	Functions of the Digestive, Metabolic and Endocrine Systems	General Metabolic Functions	Phenylalanine	Phenylalanine	27005778
Metabolic	Functions of the Digestive, Metabolic and Endocrine Systems	General Metabolic Functions	Phosphatidylcholine and other cholines	Phosphatidylcholine and other cholines	27005778
Metabolic	Functions of the Digestive, Metabolic and Endocrine Systems	General Metabolic Functions	Phospholipids in IDL	Phospholipids in IDL	27005778
Metabolic	Functions of the Digestive, Metabolic and Endocrine Systems	General Metabolic Functions	Phospholipids in chylomicrons and extremely large VLDL	Phospholipids in chylomicrons and extremely large VLDL	27005778
Metabolic	Functions of the Digestive, Metabolic and Endocrine Systems	General Metabolic Functions	Phospholipids in large HDL	Phospholipids in large HDL	27005778
Metabolic	Functions of the Digestive, Metabolic and Endocrine Systems	General Metabolic Functions	Phospholipids in large LDL	Phospholipids in large LDL	27005778
Metabolic	Functions of the Digestive, Metabolic and Endocrine Systems	General Metabolic Functions	Phospholipids in large VLDL	Phospholipids in large VLDL	27005778
Metabolic	Functions of the Digestive, Metabolic and Endocrine Systems	General Metabolic Functions	Phospholipids in medium HDL	Phospholipids in medium HDL	27005778
Metabolic	Functions of the Digestive, Metabolic and Endocrine Systems	General Metabolic Functions	Phospholipids in medium LDL	Phospholipids in medium LDL	27005778
Metabolic	Functions of the Digestive, Metabolic and Endocrine Systems	General Metabolic Functions	Phospholipids in medium VLDL	Phospholipids in medium VLDL	27005778
Metabolic	Functions of the Digestive, Metabolic and Endocrine Systems	General Metabolic Functions	Phospholipids in small VLDL	Phospholipids in small VLDL	27005778
Metabolic	Functions of the Digestive, Metabolic and Endocrine Systems	General Metabolic Functions	Phospholipids in very large HDL	Phospholipids in very large HDL	27005778
Metabolic	Functions of the Digestive, Metabolic and Endocrine Systems	General Metabolic Functions	Phospholipids in very large VLDL	Phospholipids in very large VLDL	27005778
Metabolic	Functions of the Digestive, Metabolic and Endocrine Systems	General Metabolic Functions	Phospholipids in very small VLDL	Phospholipids in very small VLDL	27005778
Metabolic	Functions of the Digestive, Metabolic and Endocrine Systems	General Metabolic Functions	Plasma Apolipoprotein A-I level (GEE, adjusted for age and sex)	Plasma Apolipoprotein A-I level	17903299
Metabolic	Functions of the Digestive, Metabolic and Endocrine Systems	General Metabolic Functions	Plasma Apolipoprotein A-I level (GEE, multivariate adjusted)	Plasma Apolipoprotein A-I level	17903299
Metabolic	Functions of the Digestive, Metabolic and Endocrine Systems	General Metabolic Functions	Plasma Apolipoprotein C3 level (GEE, adjusted for age and sex)	Plasma Apolipoprotein C3 level	17903299
Metabolic	Functions of the Digestive, Metabolic and Endocrine Systems	General Metabolic Functions	Plasma Apolipoprotein E level (at exam 5, GEE, adjusted for age and sex)	Plasma Apolipoprotein E level	17903299
Metabolic	Functions of the Digestive, Metabolic and Endocrine Systems	General Metabolic Functions	Plasma Apolipoprotein E level (at exam 5, GEE, adjusted for multivariable)	Plasma Apolipoprotein E level	17903299
Metabolic	Functions of the Digestive, Metabolic and Endocrine Systems	General Metabolic Functions	Plasma Lipoprotein A level	Plasma Lipoprotein A level	19124843
Metabolic	Functions of the Digestive, Metabolic and Endocrine Systems	General Metabolic Functions	Pyruvate	Pyruvate	27005778
Metabolic	Functions of the Digestive, Metabolic and Endocrine Systems	General Metabolic Functions	Ratio of bisLallylic bonds to double bonds in lipids	Ratio of bisLallylic bonds to double bonds in lipids	27005778
Metabolic	Functions of the Digestive, Metabolic and Endocrine Systems	General Metabolic Functions	Ratio of bisLallylic bonds to total fatty acids in lipids	Ratio of bisLallylic bonds to total fatty acids in lipids	27005778
Metabolic	Functions of the Digestive, Metabolic and Endocrine Systems	General Metabolic Functions	Ratio of visceral-tosubcutaneous adipose tissue volume	Ratio of visceral-tosubcutaneous adipose tissue volume	27918534
Metabolic	Functions of the Digestive, Metabolic and Endocrine Systems	General Metabolic Functions	Ratio of visceral-tosubcutaneous adipose tissue volume (adjusted for BMI)	Ratio of visceral-tosubcutaneous adipose tissue volume	27918534
Metabolic	Functions of the Digestive, Metabolic and Endocrine Systems	General Metabolic Functions	Ratio of visceral-tosubcutaneous adipose tissue volume (adjusted for BMI, female)	Ratio of visceral-tosubcutaneous adipose tissue volume	27918534
Metabolic	Functions of the Digestive, Metabolic and Endocrine Systems	General Metabolic Functions	Ratio of visceral-tosubcutaneous adipose tissue volume (female)	Ratio of visceral-tosubcutaneous adipose tissue volume	27918534
Metabolic	Functions of the Digestive, Metabolic and Endocrine Systems	General Metabolic Functions	Remnant lipoprotein cholesterol (at exam 4, GEE)	Remnant lipoprotein cholesterol	17903299
Metabolic	Functions of the Digestive, Metabolic and Endocrine Systems	General Metabolic Functions	Remnant lipoprotein cholesterol (at exam 4, GEE, adjusted for age and sex)	Remnant lipoprotein cholesterol	17903299
Metabolic	Functions of the Digestive, Metabolic and Endocrine Systems	General Metabolic Functions	Remnant lipoprotein triglycerides (at exam 4, GEE, adjusted for age and sex)	Remnant lipoprotein triglycerides	17903299
Metabolic	Functions of the Digestive, Metabolic and Endocrine Systems	General Metabolic Functions	Resistin (GEE, adjusted for age and sex)	Resistin	17903298
Metabolic	Functions of the Digestive, Metabolic and Endocrine Systems	General Metabolic Functions	Resistin (GEE, adjusted for age, sex and BMI)	Resistin	17903298
Metabolic	Functions of the Digestive, Metabolic and Endocrine Systems	General Metabolic Functions	Sabuctaneous fat by CT (GEE, adjusted for age and sex)	Sabuctaneous fat	17903300
Metabolic	Functions of the Digestive, Metabolic and Endocrine Systems	General Metabolic Functions	Sabuctaneous fat by CT (GEE, adjusted for age, sex, smoking and menopause)	Sabuctaneous fat	17903300
Metabolic	Functions of the Digestive, Metabolic and Endocrine Systems	General Metabolic Functions	Sagittal diameter by CT (GEE, adjusted for age and sex)	Sagittal diameter	17903300
Metabolic	Functions of the Digestive, Metabolic and Endocrine Systems	General Metabolic Functions	Sagittal diameter by CT (GEE, adjusted for age, sex, smoking and menopause)	Sagittal diameter	17903300
Metabolic	Functions of the Digestive, Metabolic and Endocrine Systems	General Metabolic Functions	Serum total cholesterol	Serum total cholesterol	27005778
Metabolic	Functions of the Digestive, Metabolic and Endocrine Systems	General Metabolic Functions	Serum total triglycerides	Serum total triglycerides	27005778
Metabolic	Functions of the Digestive, Metabolic and Endocrine Systems	General Metabolic Functions	Small high-density lipoprotein by NMR (at exam 4, GEE, adjusted for age and sex)	Small high-density lipoprotein	17903299
Metabolic	Functions of the Digestive, Metabolic and Endocrine Systems	General Metabolic Functions	Small high-density lipoprotein by NMR (at exam 4, GEE, adjusted for multivariable)	Small high-density lipoprotein	17903299
Metabolic	Functions of the Digestive, Metabolic and Endocrine Systems	General Metabolic Functions	Small low-density lipoprotein by NMR (at exam 4, GEE, adjusted for age and sex)	Large low-density lipoprotein	17903299
Metabolic	Functions of the Digestive, Metabolic and Endocrine Systems	General Metabolic Functions	Small low-density lipoprotein by NMR (at exam 4, GEE, adjusted for multivariable)	Large low-density lipoprotein	17903299
Metabolic	Functions of the Digestive, Metabolic and Endocrine Systems	General Metabolic Functions	Sphingomyelins	Sphingomyelins	27005778
Metabolic	Functions of the Digestive, Metabolic and Endocrine Systems	General Metabolic Functions	Subcutaneous adipose tissue attenuation (male)	Subcutaneous adipose tissue attenuation	27918534
Metabolic	Functions of the Digestive, Metabolic and Endocrine Systems	General Metabolic Functions	Subcutaneous adipose tissue volume	Subcutaneous adipose tissue volume	27918534
Metabolic	Functions of the Digestive, Metabolic and Endocrine Systems	General Metabolic Functions	Subcutaneous adipose tissue volume (female)	Subcutaneous adipose tissue volume	27918534
Metabolic	Functions of the Digestive, Metabolic and Endocrine Systems	General Metabolic Functions	Total cholesterol	Total cholesterol	24097068
Metabolic	Functions of the Digestive, Metabolic and Endocrine Systems	General Metabolic Functions	Total cholesterol	Total cholesterol	28334899
Metabolic	Functions of the Digestive, Metabolic and Endocrine Systems	General Metabolic Functions	Total cholesterol	Total cholesterol	29403010
Metabolic	Functions of the Digestive, Metabolic and Endocrine Systems	General Metabolic Functions	Total cholesterol	Total cholesterol	31217584
Metabolic	Functions of the Digestive, Metabolic and Endocrine Systems	General Metabolic Functions	Total cholesterol (at exam 2, GEE, adjusted for age and sex)	Total cholesterol	17903299
Metabolic	Functions of the Digestive, Metabolic and Endocrine Systems	General Metabolic Functions	Total cholesterol (at exam 3, GEE, adjusted for age and sex)	Total cholesterol	17903299
Metabolic	Functions of the Digestive, Metabolic and Endocrine Systems	General Metabolic Functions	Total cholesterol (at exam 4, GEE, adjusted for age and sex)	Total cholesterol	17903299
Metabolic	Functions of the Digestive, Metabolic and Endocrine Systems	General Metabolic Functions	Total cholesterol (at exam 5, GEE, adjusted for age and sex)	Total cholesterol	17903299
Metabolic	Functions of the Digestive, Metabolic and Endocrine Systems	General Metabolic Functions	Total cholesterol (at exam 6, GEE, adjusted for age and sex)	Total cholesterol	17903299
Metabolic	Functions of the Digestive, Metabolic and Endocrine Systems	General Metabolic Functions	Total cholesterol (at exam 7, GEE, adjusted for age and sex)	Total cholesterol	17903299
Metabolic	Functions of the Digestive, Metabolic and Endocrine Systems	General Metabolic Functions	Total cholesterol / High-density lipoprotein cholesterol ratio (at exam 1, GEE, adjusted for age and sex)	Total cholesterol / High-density lipoprotein cholesterol ratio	17903299
Metabolic	Functions of the Digestive, Metabolic and Endocrine Systems	General Metabolic Functions	Total cholesterol / High-density lipoprotein cholesterol ratio (at exam 1, GEE, adjusted for multivariable)	Total cholesterol / High-density lipoprotein cholesterol ratio	17903299
Metabolic	Functions of the Digestive, Metabolic and Endocrine Systems	General Metabolic Functions	Total cholesterol / High-density lipoprotein cholesterol ratio (at exam 2, GEE, adjusted for age and sex)	Total cholesterol / High-density lipoprotein cholesterol ratio	17903299
Metabolic	Functions of the Digestive, Metabolic and Endocrine Systems	General Metabolic Functions	Total cholesterol / High-density lipoprotein cholesterol ratio (at exam 4, GEE, adjusted for age and sex)	Total cholesterol / High-density lipoprotein cholesterol ratio	17903299
Metabolic	Functions of the Digestive, Metabolic and Endocrine Systems	General Metabolic Functions	Total cholesterol / High-density lipoprotein cholesterol ratio (at exam 6, GEE, adjusted for age and sex)	Total cholesterol / High-density lipoprotein cholesterol ratio	17903299
Metabolic	Functions of the Digestive, Metabolic and Endocrine Systems	General Metabolic Functions	Total cholesterol / High-density lipoprotein cholesterol ratio (at exam 7, GEE, adjusted for age and sex)	Total cholesterol / High-density lipoprotein cholesterol ratio	17903299
Metabolic	Functions of the Digestive, Metabolic and Endocrine Systems	General Metabolic Functions	Total cholesterol in HDL	Total cholesterol in HDL	27005778
Metabolic	Functions of the Digestive, Metabolic and Endocrine Systems	General Metabolic Functions	Total cholesterol in IDL	Total cholesterol in IDL	27005778
Metabolic	Functions of the Digestive, Metabolic and Endocrine Systems	General Metabolic Functions	Total cholesterol in LDL	Total cholesterol in LDL	27005778
Metabolic	Functions of the Digestive, Metabolic and Endocrine Systems	General Metabolic Functions	Total cholesterol in large HDL	Total cholesterol in large HDL	27005778
Metabolic	Functions of the Digestive, Metabolic and Endocrine Systems	General Metabolic Functions	Total cholesterol in large LDL	Total cholesterol in large LDL	27005778
Metabolic	Functions of the Digestive, Metabolic and Endocrine Systems	General Metabolic Functions	Total cholesterol in large VLDL	Total cholesterol in large VLDL	27005778
Metabolic	Functions of the Digestive, Metabolic and Endocrine Systems	General Metabolic Functions	Total cholesterol in medium HDL	Total cholesterol in medium HDL	27005778
Metabolic	Functions of the Digestive, Metabolic and Endocrine Systems	General Metabolic Functions	Total cholesterol in medium LDL	Total cholesterol in medium LDL	27005778
Metabolic	Functions of the Digestive, Metabolic and Endocrine Systems	General Metabolic Functions	Total cholesterol in medium VLDL	Total cholesterol in medium VLDL	27005778
Metabolic	Functions of the Digestive, Metabolic and Endocrine Systems	General Metabolic Functions	Total cholesterol in small LDL	Total cholesterol in small LDL	27005778
Metabolic	Functions of the Digestive, Metabolic and Endocrine Systems	General Metabolic Functions	Total cholesterol in small VLDL	Total cholesterol in small VLDL	27005778
Metabolic	Functions of the Digestive, Metabolic and Endocrine Systems	General Metabolic Functions	Total cholesterol in very large HDL	Total cholesterol in very large HDL	27005778
Metabolic	Functions of the Digestive, Metabolic and Endocrine Systems	General Metabolic Functions	Total fatty acids	Total fatty acids	27005778
Metabolic	Functions of the Digestive, Metabolic and Endocrine Systems	General Metabolic Functions	Total lipids in IDL	Total lipids in IDL	27005778
Metabolic	Functions of the Digestive, Metabolic and Endocrine Systems	General Metabolic Functions	Total lipids in chylomicrons and extremely large VLDL	Total lipids in chylomicrons and extremely large VLDL	27005778
Metabolic	Functions of the Digestive, Metabolic and Endocrine Systems	General Metabolic Functions	Total lipids in large HDL	Total lipids in large HDL	27005778
Metabolic	Functions of the Digestive, Metabolic and Endocrine Systems	General Metabolic Functions	Total lipids in large LDL	Total lipids in large LDL	27005778
Metabolic	Functions of the Digestive, Metabolic and Endocrine Systems	General Metabolic Functions	Total lipids in large VLDL	Total lipids in large VLDL	27005778
Metabolic	Functions of the Digestive, Metabolic and Endocrine Systems	General Metabolic Functions	Total lipids in medium HDL	Total lipids in medium HDL	27005778
Metabolic	Functions of the Digestive, Metabolic and Endocrine Systems	General Metabolic Functions	Total lipids in medium LDL	Total lipids in medium LDL	27005778
Metabolic	Functions of the Digestive, Metabolic and Endocrine Systems	General Metabolic Functions	Total lipids in medium VLDL	Total lipids in medium VLDL	27005778
Metabolic	Functions of the Digestive, Metabolic and Endocrine Systems	General Metabolic Functions	Total lipids in small HDL	Total lipids in small HDL	27005778
Metabolic	Functions of the Digestive, Metabolic and Endocrine Systems	General Metabolic Functions	Total lipids in small LDL	Total lipids in small LDL	27005778
Metabolic	Functions of the Digestive, Metabolic and Endocrine Systems	General Metabolic Functions	Total lipids in small VLDL	Total lipids in small VLDL	27005778
Metabolic	Functions of the Digestive, Metabolic and Endocrine Systems	General Metabolic Functions	Total lipids in very large HDL	Total lipids in very large HDL	27005778
Metabolic	Functions of the Digestive, Metabolic and Endocrine Systems	General Metabolic Functions	Total lipids in very large VLDL	Total lipids in very large VLDL	27005778
Metabolic	Functions of the Digestive, Metabolic and Endocrine Systems	General Metabolic Functions	Total lipids in very small VLDL	Total lipids in very small VLDL	27005778
Metabolic	Functions of the Digestive, Metabolic and Endocrine Systems	General Metabolic Functions	Total phosphoglycerides	Total phosphoglycerides	27005778
Metabolic	Functions of the Digestive, Metabolic and Endocrine Systems	General Metabolic Functions	Triglyceride	Triglycerides	29403010
Metabolic	Functions of the Digestive, Metabolic and Endocrine Systems	General Metabolic Functions	Triglyceride	Tryglyceride	31217584
Metabolic	Functions of the Digestive, Metabolic and Endocrine Systems	General Metabolic Functions	Triglyceride / High-density lipoprotein cholesterol ratio (at exam 2, GEE, adjusted for age and sex)	Triglyceride / High-density lipoprotein cholesterol ratio	17903299
Metabolic	Functions of the Digestive, Metabolic and Endocrine Systems	General Metabolic Functions	Triglyceride / High-density lipoprotein cholesterol ratio (at exam 3, GEE, adjusted for age and sex)	Triglyceride / High-density lipoprotein cholesterol ratio	17903299
Metabolic	Functions of the Digestive, Metabolic and Endocrine Systems	General Metabolic Functions	Triglyceride / High-density lipoprotein cholesterol ratio (at exam 4, GEE, adjusted for age and sex)	Triglyceride / High-density lipoprotein cholesterol ratio	17903299
Metabolic	Functions of the Digestive, Metabolic and Endocrine Systems	General Metabolic Functions	Triglyceride / High-density lipoprotein cholesterol ratio (at exam 5, GEE, adjusted for age and sex)	Triglyceride / High-density lipoprotein cholesterol ratio	17903299
Metabolic	Functions of the Digestive, Metabolic and Endocrine Systems	General Metabolic Functions	Triglycerides (at exam 1, GEE, adjusted for multivariable)	Triglycerides	17903299
Metabolic	Functions of the Digestive, Metabolic and Endocrine Systems	General Metabolic Functions	Triglycerides (at exam 3, GEE, adjusted for age and sex)	Triglycerides	17903299
Metabolic	Functions of the Digestive, Metabolic and Endocrine Systems	General Metabolic Functions	Triglycerides (at exam 5, GEE, adjusted for age and sex)	Triglycerides	17903299
Metabolic	Functions of the Digestive, Metabolic and Endocrine Systems	General Metabolic Functions	Triglycerides - Birth cohorts	Triglycerides	19060910
Metabolic	Functions of the Digestive, Metabolic and Endocrine Systems	General Metabolic Functions	Triglycerides cholesterol	Triglycerides	24097068
Metabolic	Functions of the Digestive, Metabolic and Endocrine Systems	General Metabolic Functions	Triglycerides cholesterol	Triglycerides	19060906
Metabolic	Functions of the Digestive, Metabolic and Endocrine Systems	General Metabolic Functions	Triglycerides cholesterol	Triglycerides	28334899
Metabolic	Functions of the Digestive, Metabolic and Endocrine Systems	General Metabolic Functions	Triglycerides in IDL	Triglycerides in IDL	27005778
Metabolic	Functions of the Digestive, Metabolic and Endocrine Systems	General Metabolic Functions	Triglycerides in chylomicrons and extremely large VLDL	Triglycerides in chylomicrons and extremely large VLDL	27005778
Metabolic	Functions of the Digestive, Metabolic and Endocrine Systems	General Metabolic Functions	Triglycerides in large VLDL	Triglycerides in large VLDL	27005778
Metabolic	Functions of the Digestive, Metabolic and Endocrine Systems	General Metabolic Functions	Triglycerides in medium VLDL	Triglycerides in medium VLDL	27005778
Metabolic	Functions of the Digestive, Metabolic and Endocrine Systems	General Metabolic Functions	Triglycerides in small HDL	Triglycerides in small HDL	27005778
Metabolic	Functions of the Digestive, Metabolic and Endocrine Systems	General Metabolic Functions	Triglycerides in small VLDL	Triglycerides in small VLDL	27005778
Metabolic	Functions of the Digestive, Metabolic and Endocrine Systems	General Metabolic Functions	Triglycerides in very large HDL	Triglycerides in very large HDL	27005778
Metabolic	Functions of the Digestive, Metabolic and Endocrine Systems	General Metabolic Functions	Triglycerides in very large VLDL	Triglycerides in very large VLDL	27005778
Metabolic	Functions of the Digestive, Metabolic and Endocrine Systems	General Metabolic Functions	Triglycerides in very small VLDL	Triglycerides in very small VLDL	27005778
Metabolic	Functions of the Digestive, Metabolic and Endocrine Systems	General Metabolic Functions	Tyrosine	Tyrosine	27005778
Metabolic	Functions of the Digestive, Metabolic and Endocrine Systems	General Metabolic Functions	Urinary albumin excertion (at exam 6, GEE, adjusted for multivariable)	Urinary albumin	17903292
Metabolic	Functions of the Digestive, Metabolic and Endocrine Systems	General Metabolic Functions	Urinary albumin excertion in hypertensive enriched sample (at exam 6, GEE, adjusted for age and sex)	Urinary albumin	17903292
Metabolic	Functions of the Digestive, Metabolic and Endocrine Systems	General Metabolic Functions	Urinary albumin excertion in hypertensive enriched sample (at exam 6, GEE, adjusted for multivariable)	Urinary albumin	17903292
Metabolic	Functions of the Digestive, Metabolic and Endocrine Systems	General Metabolic Functions	Urinary albumin excertion of at least 30 in enriched hypertensive sample (at exam 6, GEE, adjusted for age and sex)	Urinary albumin	17903292
Metabolic	Functions of the Digestive, Metabolic and Endocrine Systems	General Metabolic Functions	Urinary albumin excertion of at least 30 in enriched hypertensive sample (at exam 6, GEE, adjusted for multivariable)	Urinary albumin	17903292
Metabolic	Functions of the Digestive, Metabolic and Endocrine Systems	General Metabolic Functions	VLDL diameter	VLDL diameter	27005778
Metabolic	Functions of the Digestive, Metabolic and Endocrine Systems	General Metabolic Functions	Valine	Valine	27005778
Metabolic	Functions of the Digestive, Metabolic and Endocrine Systems	General Metabolic Functions	Visceral fat by CT (GEE, adjusted for age and sex)	Visceral fat	17903300
Metabolic	Functions of the Digestive, Metabolic and Endocrine Systems	General Metabolic Functions	Visceral fat by CT (GEE, adjusted for age, sex, smoking, menopause)	Visceral fat	17903300
Metabolic	Functions of the Digestive, Metabolic and Endocrine Systems	General Metabolic Functions	Visceral sdipose tissue volume (adjusted for BMI)	Visceral sdipose tissue volume	27918534
Metabolic	Functions of the Digestive, Metabolic and Endocrine Systems	General Metabolic Functions	Waist circumference by CT (GEE, adjusted for age and sex)	Waist circumference	17903300
Metabolic	Functions of the Digestive, Metabolic and Endocrine Systems	General Metabolic Functions	Waist circumference by CT (GEE, adjusted for age, sex, smoking and menopause)	Waist circumference	17903300
Metabolic	Functions of the Digestive, Metabolic and Endocrine Systems	Water, Mineral and Electrolyte Balance Functions	25-Hydroxyvitamin D level	25-Hydroxyvitamin D level	29343764
Metabolic	Functions of the Digestive, Metabolic and Endocrine Systems	Water, Mineral and Electrolyte Balance Functions	25-Hydroxyvitamin D level	25-Hydroxyvitamin D level	28757204
Metabolic	Functions of the Digestive, Metabolic and Endocrine Systems	Water, Mineral and Electrolyte Balance Functions	::::X-01911	X-01911	24816252
Metabolic	Functions of the Digestive, Metabolic and Endocrine Systems	Water, Mineral and Electrolyte Balance Functions	::::X-02249	X-02249	24816252
Metabolic	Functions of the Digestive, Metabolic and Endocrine Systems	Water, Mineral and Electrolyte Balance Functions	::::X-02269	X-02269	24816252
Metabolic	Functions of the Digestive, Metabolic and Endocrine Systems	Water, Mineral and Electrolyte Balance Functions	::::X-03094	X-03094	24816252
Metabolic	Functions of the Digestive, Metabolic and Endocrine Systems	Water, Mineral and Electrolyte Balance Functions	::::X-08402	X-08402	24816252
Metabolic	Functions of the Digestive, Metabolic and Endocrine Systems	Water, Mineral and Electrolyte Balance Functions	::::X-08988	X-08988	24816252
Metabolic	Functions of the Digestive, Metabolic and Endocrine Systems	Water, Mineral and Electrolyte Balance Functions	::::X-09789	X-09789	24816252
Metabolic	Functions of the Digestive, Metabolic and Endocrine Systems	Water, Mineral and Electrolyte Balance Functions	::::X-10395	X-10395	24816252
Metabolic	Functions of the Digestive, Metabolic and Endocrine Systems	Water, Mineral and Electrolyte Balance Functions	::::X-10429	X-10429	24816252
Metabolic	Functions of the Digestive, Metabolic and Endocrine Systems	Water, Mineral and Electrolyte Balance Functions	::::X-10510	X-10510	24816252
Metabolic	Functions of the Digestive, Metabolic and Endocrine Systems	Water, Mineral and Electrolyte Balance Functions	::::X-11204	X-11204	24816252
Metabolic	Functions of the Digestive, Metabolic and Endocrine Systems	Water, Mineral and Electrolyte Balance Functions	::::X-11261	X-11261	24816252
Metabolic	Functions of the Digestive, Metabolic and Endocrine Systems	Water, Mineral and Electrolyte Balance Functions	::::X-11315	X-11315	24816252
Metabolic	Functions of the Digestive, Metabolic and Endocrine Systems	Water, Mineral and Electrolyte Balance Functions	::::X-11327	X-11327	24816252
Metabolic	Functions of the Digestive, Metabolic and Endocrine Systems	Water, Mineral and Electrolyte Balance Functions	::::X-11334	X-11334	24816252
Metabolic	Functions of the Digestive, Metabolic and Endocrine Systems	Water, Mineral and Electrolyte Balance Functions	::::X-11381	X-11381	24816252
Metabolic	Functions of the Digestive, Metabolic and Endocrine Systems	Water, Mineral and Electrolyte Balance Functions	::::X-11412	X-11412	24816252
Metabolic	Functions of the Digestive, Metabolic and Endocrine Systems	Water, Mineral and Electrolyte Balance Functions	::::X-11440	X-11440	24816252
Metabolic	Functions of the Digestive, Metabolic and Endocrine Systems	Water, Mineral and Electrolyte Balance Functions	::::X-11441	X-11441	24816252
Metabolic	Functions of the Digestive, Metabolic and Endocrine Systems	Water, Mineral and Electrolyte Balance Functions	::::X-11442	X-11442	24816252
Metabolic	Functions of the Digestive, Metabolic and Endocrine Systems	Water, Mineral and Electrolyte Balance Functions	::::X-11452	X-11452	24816252
Metabolic	Functions of the Digestive, Metabolic and Endocrine Systems	Water, Mineral and Electrolyte Balance Functions	::::X-11469	X-11469	24816252
Metabolic	Functions of the Digestive, Metabolic and Endocrine Systems	Water, Mineral and Electrolyte Balance Functions	::::X-11470	X-11470	24816252
Metabolic	Functions of the Digestive, Metabolic and Endocrine Systems	Water, Mineral and Electrolyte Balance Functions	::::X-11483	X-11483	24816252
Metabolic	Functions of the Digestive, Metabolic and Endocrine Systems	Water, Mineral and Electrolyte Balance Functions	::::X-11491	X-11491	24816252
Metabolic	Functions of the Digestive, Metabolic and Endocrine Systems	Water, Mineral and Electrolyte Balance Functions	::::X-11529	X-11529	24816252
Metabolic	Functions of the Digestive, Metabolic and Endocrine Systems	Water, Mineral and Electrolyte Balance Functions	::::X-11530	X-11530	24816252
Metabolic	Functions of the Digestive, Metabolic and Endocrine Systems	Water, Mineral and Electrolyte Balance Functions	::::X-11538	X-11538	24816252
Metabolic	Functions of the Digestive, Metabolic and Endocrine Systems	Water, Mineral and Electrolyte Balance Functions	::::X-11550	X-11550	24816252
Metabolic	Functions of the Digestive, Metabolic and Endocrine Systems	Water, Mineral and Electrolyte Balance Functions	::::X-11792	X-11792	24816252
Metabolic	Functions of the Digestive, Metabolic and Endocrine Systems	Water, Mineral and Electrolyte Balance Functions	::::X-11799	X-11799	24816252
Metabolic	Functions of the Digestive, Metabolic and Endocrine Systems	Water, Mineral and Electrolyte Balance Functions	::::X-11858	X-11858	24816252
Metabolic	Functions of the Digestive, Metabolic and Endocrine Systems	Water, Mineral and Electrolyte Balance Functions	::::X-11905	X-11905	24816252
Metabolic	Functions of the Digestive, Metabolic and Endocrine Systems	Water, Mineral and Electrolyte Balance Functions	::::X-12063	X-12063	24816252
Metabolic	Functions of the Digestive, Metabolic and Endocrine Systems	Water, Mineral and Electrolyte Balance Functions	::::X-12092	X-12092	24816252
Metabolic	Functions of the Digestive, Metabolic and Endocrine Systems	Water, Mineral and Electrolyte Balance Functions	::::X-12094	X-12094	24816252
Metabolic	Functions of the Digestive, Metabolic and Endocrine Systems	Water, Mineral and Electrolyte Balance Functions	::::X-12450	X-12450	24816252
Metabolic	Functions of the Digestive, Metabolic and Endocrine Systems	Water, Mineral and Electrolyte Balance Functions	::::X-12456	X-12456	24816252
Metabolic	Functions of the Digestive, Metabolic and Endocrine Systems	Water, Mineral and Electrolyte Balance Functions	::::X-12524	X-12524	24816252
Metabolic	Functions of the Digestive, Metabolic and Endocrine Systems	Water, Mineral and Electrolyte Balance Functions	::::X-12556	X-12556	24816252
Metabolic	Functions of the Digestive, Metabolic and Endocrine Systems	Water, Mineral and Electrolyte Balance Functions	::::X-12627	X-12627	24816252
Metabolic	Functions of the Digestive, Metabolic and Endocrine Systems	Water, Mineral and Electrolyte Balance Functions	::::X-12644	X-12644	24816252
Metabolic	Functions of the Digestive, Metabolic and Endocrine Systems	Water, Mineral and Electrolyte Balance Functions	::::X-12696	X-12696	24816252
Metabolic	Functions of the Digestive, Metabolic and Endocrine Systems	Water, Mineral and Electrolyte Balance Functions	::::X-12704	X-12704	24816252
Metabolic	Functions of the Digestive, Metabolic and Endocrine Systems	Water, Mineral and Electrolyte Balance Functions	::::X-12728	X-12728	24816252
Metabolic	Functions of the Digestive, Metabolic and Endocrine Systems	Water, Mineral and Electrolyte Balance Functions	::::X-12749	X-12749	24816252
Metabolic	Functions of the Digestive, Metabolic and Endocrine Systems	Water, Mineral and Electrolyte Balance Functions	::::X-12798	X-12798	24816252
Metabolic	Functions of the Digestive, Metabolic and Endocrine Systems	Water, Mineral and Electrolyte Balance Functions	::::X-12844	X-12844	24816252
Metabolic	Functions of the Digestive, Metabolic and Endocrine Systems	Water, Mineral and Electrolyte Balance Functions	::::X-12850	X-12850	24816252
Metabolic	Functions of the Digestive, Metabolic and Endocrine Systems	Water, Mineral and Electrolyte Balance Functions	::::X-12855	X-12855	24816252
Metabolic	Functions of the Digestive, Metabolic and Endocrine Systems	Water, Mineral and Electrolyte Balance Functions	::::X-13069	X-13069	24816252
Metabolic	Functions of the Digestive, Metabolic and Endocrine Systems	Water, Mineral and Electrolyte Balance Functions	::::X-13215	X-13215	24816252
Metabolic	Functions of the Digestive, Metabolic and Endocrine Systems	Water, Mineral and Electrolyte Balance Functions	::::X-13429	X-13429	24816252
Metabolic	Functions of the Digestive, Metabolic and Endocrine Systems	Water, Mineral and Electrolyte Balance Functions	::::X-13435	X-13435	24816252
Metabolic	Functions of the Digestive, Metabolic and Endocrine Systems	Water, Mineral and Electrolyte Balance Functions	::::X-13496	X-13496	24816252
Metabolic	Functions of the Digestive, Metabolic and Endocrine Systems	Water, Mineral and Electrolyte Balance Functions	::::X-13548	X-13548	24816252
Metabolic	Functions of the Digestive, Metabolic and Endocrine Systems	Water, Mineral and Electrolyte Balance Functions	::::X-13658	X-13658	24816252
Metabolic	Functions of the Digestive, Metabolic and Endocrine Systems	Water, Mineral and Electrolyte Balance Functions	::::X-13671	X-13671	24816252
Metabolic	Functions of the Digestive, Metabolic and Endocrine Systems	Water, Mineral and Electrolyte Balance Functions	::::X-13741	X-13741	24816252
Metabolic	Functions of the Digestive, Metabolic and Endocrine Systems	Water, Mineral and Electrolyte Balance Functions	::::X-13859	X-13859	24816252
Metabolic	Functions of the Digestive, Metabolic and Endocrine Systems	Water, Mineral and Electrolyte Balance Functions	::::X-14086	X-14086	24816252
Metabolic	Functions of the Digestive, Metabolic and Endocrine Systems	Water, Mineral and Electrolyte Balance Functions	::::X-14473	X-14473	24816252
Metabolic	Functions of the Digestive, Metabolic and Endocrine Systems	Water, Mineral and Electrolyte Balance Functions	::::X-14625	X-14625	24816252
Metabolic	Functions of the Digestive, Metabolic and Endocrine Systems	Water, Mineral and Electrolyte Balance Functions	::::X-14626	X-14626	24816252
Metabolic	Functions of the Digestive, Metabolic and Endocrine Systems	Water, Mineral and Electrolyte Balance Functions	::::X-18601	X-18601	24816252
Metabolic	Functions of the Digestive, Metabolic and Endocrine Systems	Water, Mineral and Electrolyte Balance Functions	Activated partial thromboplastin time	Activated partial thromboplastin time	29403010
Metabolic	Functions of the Digestive, Metabolic and Endocrine Systems	Water, Mineral and Electrolyte Balance Functions	Alanine aminotransferase	Alanine aminotransferase	29403010
Metabolic	Functions of the Digestive, Metabolic and Endocrine Systems	Water, Mineral and Electrolyte Balance Functions	Albumin	Albumin	29403010
Metabolic	Functions of the Digestive, Metabolic and Endocrine Systems	Water, Mineral and Electrolyte Balance Functions	Albumin/globulin ratio	Albumin/globulin ratio	29403010
Metabolic	Functions of the Digestive, Metabolic and Endocrine Systems	Water, Mineral and Electrolyte Balance Functions	Albuminuria	Albuminuria	30220432
Metabolic	Functions of the Digestive, Metabolic and Endocrine Systems	Water, Mineral and Electrolyte Balance Functions	Alkaline phosphatase	Alkaline phosphatase	29403010
Metabolic	Functions of the Digestive, Metabolic and Endocrine Systems	Water, Mineral and Electrolyte Balance Functions	Amino acid::Alanine and aspartate metabolism::N-acetylalanine	N-acetylalanine	24816252
Metabolic	Functions of the Digestive, Metabolic and Endocrine Systems	Water, Mineral and Electrolyte Balance Functions	Amino acid::Alanine and aspartate metabolism::alanine	Alanine	24816252
Metabolic	Functions of the Digestive, Metabolic and Endocrine Systems	Water, Mineral and Electrolyte Balance Functions	Amino acid::Alanine and aspartate metabolism::asparagine	Asparagine	24816252
Metabolic	Functions of the Digestive, Metabolic and Endocrine Systems	Water, Mineral and Electrolyte Balance Functions	Amino acid::Amino fatty acid::X-12510--2-aminooctanoic acid	X-12510--2-aminooctanoic acid	24816252
Metabolic	Functions of the Digestive, Metabolic and Endocrine Systems	Water, Mineral and Electrolyte Balance Functions	Amino acid::Butanoate metabolism::2-aminobutyrate	2-aminobutyrate	24816252
Metabolic	Functions of the Digestive, Metabolic and Endocrine Systems	Water, Mineral and Electrolyte Balance Functions	Amino acid::Butanoate metabolism::X-04499--3,4-dihydroxybutyrate	X-04499--3,4-dihydroxybutyrate	24816252
Metabolic	Functions of the Digestive, Metabolic and Endocrine Systems	Water, Mineral and Electrolyte Balance Functions	Amino acid::Creatine metabolism::creatine	Creatine	24816252
Metabolic	Functions of the Digestive, Metabolic and Endocrine Systems	Water, Mineral and Electrolyte Balance Functions	Amino acid::Creatine metabolism::creatinine	Creatinine	24816252
Metabolic	Functions of the Digestive, Metabolic and Endocrine Systems	Water, Mineral and Electrolyte Balance Functions	Amino acid::Cysteine, methionine, SAM, taurine metabolism::X-11786--methylcysteine	X-11786--methylcysteine	24816252
Metabolic	Functions of the Digestive, Metabolic and Endocrine Systems	Water, Mineral and Electrolyte Balance Functions	Amino acid::Cysteine, methionine, SAM, taurine metabolism::methionine	Methionine	24816252
Metabolic	Functions of the Digestive, Metabolic and Endocrine Systems	Water, Mineral and Electrolyte Balance Functions	Amino acid::Glutamate metabolism::glutamine	Glutamine	24816252
Metabolic	Functions of the Digestive, Metabolic and Endocrine Systems	Water, Mineral and Electrolyte Balance Functions	Amino acid::Glutamate metabolism::pyroglutamine*	Pyroglutamine	24816252
Metabolic	Functions of the Digestive, Metabolic and Endocrine Systems	Water, Mineral and Electrolyte Balance Functions	Amino acid::Glutathione metabolism::5-oxoproline	5-oxoproline	24816252
Metabolic	Functions of the Digestive, Metabolic and Endocrine Systems	Water, Mineral and Electrolyte Balance Functions	Amino acid::Glutathione metabolism::cysteine-glutathione disulfide	Cysteine-glutathione disulfide	24816252
Metabolic	Functions of the Digestive, Metabolic and Endocrine Systems	Water, Mineral and Electrolyte Balance Functions	Amino acid::Glycine, serine and threonine metabolism::N-acetylglycine	N-acetylglycine	24816252
Metabolic	Functions of the Digestive, Metabolic and Endocrine Systems	Water, Mineral and Electrolyte Balance Functions	Amino acid::Glycine, serine and threonine metabolism::betaine	Betaine	24816252
Metabolic	Functions of the Digestive, Metabolic and Endocrine Systems	Water, Mineral and Electrolyte Balance Functions	Amino acid::Glycine, serine and threonine metabolism::glycine	Glycine	24816252
Metabolic	Functions of the Digestive, Metabolic and Endocrine Systems	Water, Mineral and Electrolyte Balance Functions	Amino acid::Glycine, serine and threonine metabolism::serine	Serine	24816252
Metabolic	Functions of the Digestive, Metabolic and Endocrine Systems	Water, Mineral and Electrolyte Balance Functions	Amino acid::Guanidino and acetamido metabolism::4-acetamidobutanoate	4-acetamidobutanoate	24816252
Metabolic	Functions of the Digestive, Metabolic and Endocrine Systems	Water, Mineral and Electrolyte Balance Functions	Amino acid::Histidine metabolism::histidine	Histidine	24816252
Metabolic	Functions of the Digestive, Metabolic and Endocrine Systems	Water, Mineral and Electrolyte Balance Functions	Amino acid::Lysine metabolism::glutaroyl carnitine	Glutaroyl carnitine	24816252
Metabolic	Functions of the Digestive, Metabolic and Endocrine Systems	Water, Mineral and Electrolyte Balance Functions	Amino acid::Lysine metabolism::lysine	Lysine	24816252
Metabolic	Functions of the Digestive, Metabolic and Endocrine Systems	Water, Mineral and Electrolyte Balance Functions	Amino acid::Lysine metabolism::pipecolate	Pipecolate	24816252
Metabolic	Functions of the Digestive, Metabolic and Endocrine Systems	Water, Mineral and Electrolyte Balance Functions	Amino acid::Phenylalanine & tyrosine metabolism::3-(4-hydroxyphenyl)lactate	3-(4-hydroxyphenyl)lactate	24816252
Metabolic	Functions of the Digestive, Metabolic and Endocrine Systems	Water, Mineral and Electrolyte Balance Functions	Amino acid::Phenylalanine & tyrosine metabolism::X-11423--O-sulfo-L-tyrosine	X-11423--O-sulfo-L-tyrosine	24816252
Metabolic	Functions of the Digestive, Metabolic and Endocrine Systems	Water, Mineral and Electrolyte Balance Functions	Amino acid::Phenylalanine & tyrosine metabolism::phenylacetylglutamine	Phenylacetylglutamine	24816252
Metabolic	Functions of the Digestive, Metabolic and Endocrine Systems	Water, Mineral and Electrolyte Balance Functions	Amino acid::Phenylalanine & tyrosine metabolism::phenylalanine	Phenylalanine	24816252
Metabolic	Functions of the Digestive, Metabolic and Endocrine Systems	Water, Mineral and Electrolyte Balance Functions	Amino acid::Phenylalanine & tyrosine metabolism::phenyllactate (PLA)	Phenyllactate (PLA)	24816252
Metabolic	Functions of the Digestive, Metabolic and Endocrine Systems	Water, Mineral and Electrolyte Balance Functions	Amino acid::Phenylalanine & tyrosine metabolism::tyrosine	Tyrosine	24816252
Metabolic	Functions of the Digestive, Metabolic and Endocrine Systems	Water, Mineral and Electrolyte Balance Functions	Amino acid::Polyamine metabolism::X-03056--N-[3-(2-Oxopyrrolidin-1-yl)propyl]acetamide	X-03056--N-[3-(2-Oxopyrrolidin-1-yl)propyl]acetamide	24816252
Metabolic	Functions of the Digestive, Metabolic and Endocrine Systems	Water, Mineral and Electrolyte Balance Functions	Amino acid::Tryptophan metabolism::X-12100--hydroxytryptophan*	X-12100--hydroxytryptophan	24816252
Metabolic	Functions of the Digestive, Metabolic and Endocrine Systems	Water, Mineral and Electrolyte Balance Functions	Amino acid::Tryptophan metabolism::indoleacetate	Indoleacetate	24816252
Metabolic	Functions of the Digestive, Metabolic and Endocrine Systems	Water, Mineral and Electrolyte Balance Functions	Amino acid::Tryptophan metabolism::indolelactate	Indolelactate	24816252
Metabolic	Functions of the Digestive, Metabolic and Endocrine Systems	Water, Mineral and Electrolyte Balance Functions	Amino acid::Tryptophan metabolism::kynurenine	Kynurenine	24816252
Metabolic	Functions of the Digestive, Metabolic and Endocrine Systems	Water, Mineral and Electrolyte Balance Functions	Amino acid::Tryptophan metabolism::tryptophan	Tryptophan	24816252
Metabolic	Functions of the Digestive, Metabolic and Endocrine Systems	Water, Mineral and Electrolyte Balance Functions	Amino acid::Tryptophan metabolism::tryptophan betaine	Tryptophan betaine	24816252
Metabolic	Functions of the Digestive, Metabolic and Endocrine Systems	Water, Mineral and Electrolyte Balance Functions	Amino acid::Urea cycle; arginine-, proline-, metabolism::citrulline	Citrulline	24816252
Metabolic	Functions of the Digestive, Metabolic and Endocrine Systems	Water, Mineral and Electrolyte Balance Functions	Amino acid::Urea cycle; arginine-, proline-, metabolism::dimethylarginine (SDMA + ADMA)	Dimethylarginine (SDMA + ADMA)	24816252
Metabolic	Functions of the Digestive, Metabolic and Endocrine Systems	Water, Mineral and Electrolyte Balance Functions	Amino acid::Urea cycle; arginine-, proline-, metabolism::homocitrulline	Homocitrulline	24816252
Metabolic	Functions of the Digestive, Metabolic and Endocrine Systems	Water, Mineral and Electrolyte Balance Functions	Amino acid::Urea cycle; arginine-, proline-, metabolism::proline	Proline	24816252
Metabolic	Functions of the Digestive, Metabolic and Endocrine Systems	Water, Mineral and Electrolyte Balance Functions	Amino acid::Valine, leucine and isoleucine metabolism::2-hydroxyisobutyrate	2-hydroxyisobutyrate	24816252
Metabolic	Functions of the Digestive, Metabolic and Endocrine Systems	Water, Mineral and Electrolyte Balance Functions	Amino acid::Valine, leucine and isoleucine metabolism::2-methylbutyroylcarnitine	2-methylbutyroylcarnitine	24816252
Metabolic	Functions of the Digestive, Metabolic and Endocrine Systems	Water, Mineral and Electrolyte Balance Functions	Amino acid::Valine, leucine and isoleucine metabolism::3-methyl-2-oxobutyrate	3-methyl-2-oxobutyrate	24816252
Metabolic	Functions of the Digestive, Metabolic and Endocrine Systems	Water, Mineral and Electrolyte Balance Functions	Amino acid::Valine, leucine and isoleucine metabolism::3-methyl-2-oxovalerate	3-methyl-2-oxovalerate	24816252
Metabolic	Functions of the Digestive, Metabolic and Endocrine Systems	Water, Mineral and Electrolyte Balance Functions	Amino acid::Valine, leucine and isoleucine metabolism::4-methyl-2-oxopentanoate	4-methyl-2-oxopentanoate	24816252
Metabolic	Functions of the Digestive, Metabolic and Endocrine Systems	Water, Mineral and Electrolyte Balance Functions	Amino acid::Valine, leucine and isoleucine metabolism::alpha-hydroxyisovalerate	Alpha-hydroxyisovalerate	24816252
Metabolic	Functions of the Digestive, Metabolic and Endocrine Systems	Water, Mineral and Electrolyte Balance Functions	Amino acid::Valine, leucine and isoleucine metabolism::beta-hydroxyisovalerate	Beta-hydroxyisovalerate	24816252
Metabolic	Functions of the Digestive, Metabolic and Endocrine Systems	Water, Mineral and Electrolyte Balance Functions	Amino acid::Valine, leucine and isoleucine metabolism::hydroxyisovaleroyl carnitine	Hydroxyisovaleroyl carnitine	24816252
Metabolic	Functions of the Digestive, Metabolic and Endocrine Systems	Water, Mineral and Electrolyte Balance Functions	Amino acid::Valine, leucine and isoleucine metabolism::isobutyrylcarnitine	Isobutyrylcarnitine	24816252
Metabolic	Functions of the Digestive, Metabolic and Endocrine Systems	Water, Mineral and Electrolyte Balance Functions	Amino acid::Valine, leucine and isoleucine metabolism::isovalerylcarnitine	Isovalerylcarnitine	24816252
Metabolic	Functions of the Digestive, Metabolic and Endocrine Systems	Water, Mineral and Electrolyte Balance Functions	Amino acid::Valine, leucine and isoleucine metabolism::leucine	Leucine	24816252
Metabolic	Functions of the Digestive, Metabolic and Endocrine Systems	Water, Mineral and Electrolyte Balance Functions	Amino acid::Valine, leucine and isoleucine metabolism::levulinate (4-oxovalerate)	Levulinate (4-oxovalerate)	24816252
Metabolic	Functions of the Digestive, Metabolic and Endocrine Systems	Water, Mineral and Electrolyte Balance Functions	Amino acid::Valine, leucine and isoleucine metabolism::valine	Valine	24816252
Metabolic	Functions of the Digestive, Metabolic and Endocrine Systems	Water, Mineral and Electrolyte Balance Functions	Aspartate aminotransferase	Aspartate aminotransferase	29403010
Metabolic	Functions of the Digestive, Metabolic and Endocrine Systems	Water, Mineral and Electrolyte Balance Functions	Bisecting GlcNAc	Bisecting GlcNAc	28878392
Metabolic	Functions of the Digestive, Metabolic and Endocrine Systems	Water, Mineral and Electrolyte Balance Functions	Blood sugar	Blood sugar	29403010
Metabolic	Functions of the Digestive, Metabolic and Endocrine Systems	Water, Mineral and Electrolyte Balance Functions	Blood urea nitrogen	Blood urea nitrogen	29403010
Metabolic	Functions of the Digestive, Metabolic and Endocrine Systems	Water, Mineral and Electrolyte Balance Functions	Blood urea nitrogen	Blood urea nitrogen	31152163
Metabolic	Functions of the Digestive, Metabolic and Endocrine Systems	Water, Mineral and Electrolyte Balance Functions	Blood urea nitrogen	Blood urea nitrogen	31152163
Metabolic	Functions of the Digestive, Metabolic and Endocrine Systems	Water, Mineral and Electrolyte Balance Functions	C-reactive protein	C-reactive protein	29403010
Metabolic	Functions of the Digestive, Metabolic and Endocrine Systems	Water, Mineral and Electrolyte Balance Functions	Calcium	Calcium	29403010
Metabolic	Functions of the Digestive, Metabolic and Endocrine Systems	Water, Mineral and Electrolyte Balance Functions	Carbohydrate::Aminosugars metabolism::erythronate*	Erythronate	24816252
Metabolic	Functions of the Digestive, Metabolic and Endocrine Systems	Water, Mineral and Electrolyte Balance Functions	Carbohydrate::Fructose, mannose, galactose, starch, and sucrose metabolism::mannose	Mannose	24816252
Metabolic	Functions of the Digestive, Metabolic and Endocrine Systems	Water, Mineral and Electrolyte Balance Functions	Carbohydrate::Glycolysis, gluconeogenesis, pyruvate metabolism::1,5-anhydroglucitol (1,5-AG)	1,5-anhydroglucitol (1,5-AG)	24816252
Metabolic	Functions of the Digestive, Metabolic and Endocrine Systems	Water, Mineral and Electrolyte Balance Functions	Carbohydrate::Glycolysis, gluconeogenesis, pyruvate metabolism::1,6-anhydroglucose	1,6-anhydroglucose	24816252
Metabolic	Functions of the Digestive, Metabolic and Endocrine Systems	Water, Mineral and Electrolyte Balance Functions	Change in serum creatinine from exam 2 to 7 (GEE, adjusted for age and sex)	Change in serum creatinine	17903292
Metabolic	Functions of the Digestive, Metabolic and Endocrine Systems	Water, Mineral and Electrolyte Balance Functions	Chloride	Chloride	29403010
Metabolic	Functions of the Digestive, Metabolic and Endocrine Systems	Water, Mineral and Electrolyte Balance Functions	Cofactors and vitamins::Ascorbate and aldarate metabolism::X-11593--O-methylascorbate*	X-11593--O-methylascorbate	24816252
Metabolic	Functions of the Digestive, Metabolic and Endocrine Systems	Water, Mineral and Electrolyte Balance Functions	Cofactors and vitamins::Hemoglobin and porphyrin metabolism::X-11793--oxidized bilirubin*	X-11793--oxidized bilirubin*	24816252
Metabolic	Functions of the Digestive, Metabolic and Endocrine Systems	Water, Mineral and Electrolyte Balance Functions	Cofactors and vitamins::Hemoglobin and porphyrin metabolism::bilirubin (E,E)*	Bilirubin (E,E)	24816252
Metabolic	Functions of the Digestive, Metabolic and Endocrine Systems	Water, Mineral and Electrolyte Balance Functions	Cofactors and vitamins::Hemoglobin and porphyrin metabolism::bilirubin (E,Z or Z,E)*	Bilirubin (E,Z or Z,E)	24816252
Metabolic	Functions of the Digestive, Metabolic and Endocrine Systems	Water, Mineral and Electrolyte Balance Functions	Cofactors and vitamins::Hemoglobin and porphyrin metabolism::bilirubin (Z,Z)	Bilirubin (Z,Z)	24816252
Metabolic	Functions of the Digestive, Metabolic and Endocrine Systems	Water, Mineral and Electrolyte Balance Functions	Cofactors and vitamins::Hemoglobin and porphyrin metabolism::biliverdin	Biliverdin	24816252
Metabolic	Functions of the Digestive, Metabolic and Endocrine Systems	Water, Mineral and Electrolyte Balance Functions	Cofactors and vitamins::Pantothenate and CoA metabolism::pantothenate	Pantothenate	24816252
Metabolic	Functions of the Digestive, Metabolic and Endocrine Systems	Water, Mineral and Electrolyte Balance Functions	Creatine kinase	Creatine kinase	29403010
Metabolic	Functions of the Digestive, Metabolic and Endocrine Systems	Water, Mineral and Electrolyte Balance Functions	Digalactosylation	Digalactosylation	28878392
Metabolic	Functions of the Digestive, Metabolic and Endocrine Systems	Water, Mineral and Electrolyte Balance Functions	Disialylation	Disialylation	28878392
Metabolic	Functions of the Digestive, Metabolic and Endocrine Systems	Water, Mineral and Electrolyte Balance Functions	Energy::Krebs cycle::citrate	Citrate	24816252
Metabolic	Functions of the Digestive, Metabolic and Endocrine Systems	Water, Mineral and Electrolyte Balance Functions	Energy::Krebs cycle::malate	Malate	24816252
Metabolic	Functions of the Digestive, Metabolic and Endocrine Systems	Water, Mineral and Electrolyte Balance Functions	Energy::Krebs cycle::succinylcarnitine	Succinylcarnitine	24816252
Metabolic	Functions of the Digestive, Metabolic and Endocrine Systems	Water, Mineral and Electrolyte Balance Functions	Energy::Oxidative phosphorylation::acetylphosphate	Acetylphosphate	24816252
Metabolic	Functions of the Digestive, Metabolic and Endocrine Systems	Water, Mineral and Electrolyte Balance Functions	Estimated glomerular filtration rate	Estimated glomerular filtration rate	29403010
Metabolic	Functions of the Digestive, Metabolic and Endocrine Systems	Water, Mineral and Electrolyte Balance Functions	Estimated glomerular filtration rate	Estimated glomerular filtration rate	31217584
Metabolic	Functions of the Digestive, Metabolic and Endocrine Systems	Water, Mineral and Electrolyte Balance Functions	Estimated glomerular filtration rate	Estimated glomerular filtration rate	31152163
Metabolic	Functions of the Digestive, Metabolic and Endocrine Systems	Water, Mineral and Electrolyte Balance Functions	Estimated glomerular filtration rate	Estimated glomerular filtration rate	31152163
Metabolic	Functions of the Digestive, Metabolic and Endocrine Systems	Water, Mineral and Electrolyte Balance Functions	Estimated glomerular filtration rate	Estimated glomerular filtration rate	31015462
Metabolic	Functions of the Digestive, Metabolic and Endocrine Systems	Water, Mineral and Electrolyte Balance Functions	Estimated glomerular filtration rate based on cystain C	Estimated glomerular filtration rate based on cystain C	26831199
Metabolic	Functions of the Digestive, Metabolic and Endocrine Systems	Water, Mineral and Electrolyte Balance Functions	Estimated glomerular filtration rate based on cystain C	Estimated glomerular filtration rate based on cystain C	20383146
Metabolic	Functions of the Digestive, Metabolic and Endocrine Systems	Water, Mineral and Electrolyte Balance Functions	Estimated glomerular filtration rate based on cystain C	Estimated glomerular filtration rate based on cystain C	27920155
Metabolic	Functions of the Digestive, Metabolic and Endocrine Systems	Water, Mineral and Electrolyte Balance Functions	Estimated glomerular filtration rate based on cystain C	Estimated glomerular filtration rate based on cystain C	28452372
Metabolic	Functions of the Digestive, Metabolic and Endocrine Systems	Water, Mineral and Electrolyte Balance Functions	Estimated glomerular filtration rate based on serum creatinine	Estimated glomerular filtration rate based on serum creatinine	26831199
Metabolic	Functions of the Digestive, Metabolic and Endocrine Systems	Water, Mineral and Electrolyte Balance Functions	Estimated glomerular filtration rate based on serum creatinine	Estimated glomerular filtration rate based on serum creatinine	20383146
Metabolic	Functions of the Digestive, Metabolic and Endocrine Systems	Water, Mineral and Electrolyte Balance Functions	Estimated glomerular filtration rate based on serum creatinine	Estimated glomerular filtration rate based on serum creatinine	27920155
Metabolic	Functions of the Digestive, Metabolic and Endocrine Systems	Water, Mineral and Electrolyte Balance Functions	Estimated glomerular filtration rate based on serum creatinine	Estimated glomerular filtration rate based on serum creatinine	28452372
Metabolic	Functions of the Digestive, Metabolic and Endocrine Systems	Water, Mineral and Electrolyte Balance Functions	Estimated glomerular filtration rate based on serum creatinine (non-diabetic)	Estimated glomerular filtration rate based on serum creatinine	26831199
Metabolic	Functions of the Digestive, Metabolic and Endocrine Systems	Water, Mineral and Electrolyte Balance Functions	Estimated glomerular filtration rate based on serum creatinine (non-diabetic)	Estimated glomerular filtration rate based on serum creatinine	27920155
Metabolic	Functions of the Digestive, Metabolic and Endocrine Systems	Water, Mineral and Electrolyte Balance Functions	Fibrinogen	Fibrinogen	29403010
Metabolic	Functions of the Digestive, Metabolic and Endocrine Systems	Water, Mineral and Electrolyte Balance Functions	Fucosylation	Fucosylation	28878392
Metabolic	Functions of the Digestive, Metabolic and Endocrine Systems	Water, Mineral and Electrolyte Balance Functions	Galactosylation	Galactosylation	28878392
Metabolic	Functions of the Digestive, Metabolic and Endocrine Systems	Water, Mineral and Electrolyte Balance Functions	Gamma-glutamyl transferase	Gamma-glutamyl transferase	29403010
Metabolic	Functions of the Digestive, Metabolic and Endocrine Systems	Water, Mineral and Electrolyte Balance Functions	Lactate dehydrogenase	Lactate dehydrogenase	29403010
Metabolic	Functions of the Digestive, Metabolic and Endocrine Systems	Water, Mineral and Electrolyte Balance Functions	Lipid::Bile acid metabolism::deoxycholate	Deoxycholate	24816252
Metabolic	Functions of the Digestive, Metabolic and Endocrine Systems	Water, Mineral and Electrolyte Balance Functions	Lipid::Bile acid metabolism::glycochenodeoxycholate	Glycochenodeoxycholate	24816252
Metabolic	Functions of the Digestive, Metabolic and Endocrine Systems	Water, Mineral and Electrolyte Balance Functions	Lipid::Carnitine metabolism::2-tetradecenoyl carnitine	2-tetradecenoyl carnitine	24816252
Metabolic	Functions of the Digestive, Metabolic and Endocrine Systems	Water, Mineral and Electrolyte Balance Functions	Lipid::Carnitine metabolism::3-dehydrocarnitine*	3-dehydrocarnitine	24816252
Metabolic	Functions of the Digestive, Metabolic and Endocrine Systems	Water, Mineral and Electrolyte Balance Functions	Lipid::Carnitine metabolism::X-13431--nonanoylcarnitine*	X-13431--nonanoylcarnitine*	24816252
Metabolic	Functions of the Digestive, Metabolic and Endocrine Systems	Water, Mineral and Electrolyte Balance Functions	Lipid::Carnitine metabolism::acetylcarnitine	Acetylcarnitine	24816252
Metabolic	Functions of the Digestive, Metabolic and Endocrine Systems	Water, Mineral and Electrolyte Balance Functions	Lipid::Carnitine metabolism::carnitine	Carnitine	24816252
Metabolic	Functions of the Digestive, Metabolic and Endocrine Systems	Water, Mineral and Electrolyte Balance Functions	Lipid::Carnitine metabolism::cis-4-decenoyl carnitine	Cis-4-decenoyl carnitine	24816252
Metabolic	Functions of the Digestive, Metabolic and Endocrine Systems	Water, Mineral and Electrolyte Balance Functions	Lipid::Carnitine metabolism::decanoylcarnitine	Decanoylcarnitine	24816252
Metabolic	Functions of the Digestive, Metabolic and Endocrine Systems	Water, Mineral and Electrolyte Balance Functions	Lipid::Carnitine metabolism::hexanoylcarnitine	Hexanoylcarnitine	24816252
Metabolic	Functions of the Digestive, Metabolic and Endocrine Systems	Water, Mineral and Electrolyte Balance Functions	Lipid::Carnitine metabolism::laurylcarnitine	Laurylcarnitine	24816252
Metabolic	Functions of the Digestive, Metabolic and Endocrine Systems	Water, Mineral and Electrolyte Balance Functions	Lipid::Carnitine metabolism::octanoylcarnitine	Octanoylcarnitine	24816252
Metabolic	Functions of the Digestive, Metabolic and Endocrine Systems	Water, Mineral and Electrolyte Balance Functions	Lipid::Carnitine metabolism::oleoylcarnitine	Oleoylcarnitine	24816252
Metabolic	Functions of the Digestive, Metabolic and Endocrine Systems	Water, Mineral and Electrolyte Balance Functions	Lipid::Carnitine metabolism::palmitoylcarnitine	Palmitoylcarnitine	24816252
Metabolic	Functions of the Digestive, Metabolic and Endocrine Systems	Water, Mineral and Electrolyte Balance Functions	Lipid::Carnitine metabolism::stearoylcarnitine	Stearoylcarnitine	24816252
Metabolic	Functions of the Digestive, Metabolic and Endocrine Systems	Water, Mineral and Electrolyte Balance Functions	Lipid::Eicosanoid::X-12441--12-hydroxyeicosatetraenoate (12-HETE)	X-12441--12-hydroxyeicosatetraenoate (12-HETE)	24816252
Metabolic	Functions of the Digestive, Metabolic and Endocrine Systems	Water, Mineral and Electrolyte Balance Functions	Lipid::Essential fatty acid::X-12990--docosapentaenoic acid (n6-DPA)	X-12990--docosapentaenoic acid (n6-DPA)	24816252
Metabolic	Functions of the Digestive, Metabolic and Endocrine Systems	Water, Mineral and Electrolyte Balance Functions	Lipid::Essential fatty acid::dihomo-linolenate (20:3n3 or n6)	Dihomo-linolenate (20:3n3 or n6)	24816252
Metabolic	Functions of the Digestive, Metabolic and Endocrine Systems	Water, Mineral and Electrolyte Balance Functions	Lipid::Essential fatty acid::docosapentaenoate (n3 DPA; 22:5n3)	Docosapentaenoate (n3 DPA; 22:5n3)	24816252
Metabolic	Functions of the Digestive, Metabolic and Endocrine Systems	Water, Mineral and Electrolyte Balance Functions	Lipid::Essential fatty acid::eicosapentaenoate (EPA; 20:5n3)	Eicosapentaenoate (EPA; 20:5n3)	24816252
Metabolic	Functions of the Digestive, Metabolic and Endocrine Systems	Water, Mineral and Electrolyte Balance Functions	Lipid::Fatty acid metabolism (also BCAA metabolism)::butyrylcarnitine	Butyrylcarnitine	24816252
Metabolic	Functions of the Digestive, Metabolic and Endocrine Systems	Water, Mineral and Electrolyte Balance Functions	Lipid::Fatty acid metabolism (also BCAA metabolism)::propionylcarnitine	Propionylcarnitine	24816252
Metabolic	Functions of the Digestive, Metabolic and Endocrine Systems	Water, Mineral and Electrolyte Balance Functions	Lipid::Fatty acid, dicarboxylate::3-carboxy-4-methyl-5-propyl-2-furanpropanoate (CMPF)	3-carboxy-4-methyl-5-propyl-2-furanpropanoate (CMPF)	24816252
Metabolic	Functions of the Digestive, Metabolic and Endocrine Systems	Water, Mineral and Electrolyte Balance Functions	Lipid::Fatty acid, dicarboxylate::hexadecanedioate	Hexadecanedioate	24816252
Metabolic	Functions of the Digestive, Metabolic and Endocrine Systems	Water, Mineral and Electrolyte Balance Functions	Lipid::Fatty acid, dicarboxylate::octadecanedioate	Octadecanedioate	24816252
Metabolic	Functions of the Digestive, Metabolic and Endocrine Systems	Water, Mineral and Electrolyte Balance Functions	Lipid::Fatty acid, dicarboxylate::tetradecanedioate	Tetradecanedioate	24816252
Metabolic	Functions of the Digestive, Metabolic and Endocrine Systems	Water, Mineral and Electrolyte Balance Functions	Lipid::Fatty acid, monohydroxy::2-hydroxypalmitate	2-hydroxypalmitate	24816252
Metabolic	Functions of the Digestive, Metabolic and Endocrine Systems	Water, Mineral and Electrolyte Balance Functions	Lipid::Inositol metabolism::myo-inositol	Myo-inositol	24816252
Metabolic	Functions of the Digestive, Metabolic and Endocrine Systems	Water, Mineral and Electrolyte Balance Functions	Lipid::Inositol metabolism::scyllo-inositol	Scyllo-inositol	24816252
Metabolic	Functions of the Digestive, Metabolic and Endocrine Systems	Water, Mineral and Electrolyte Balance Functions	Lipid::Long chain fatty acid::10-nonadecenoate (19:1n9)	10-nonadecenoate (19:1n9)	24816252
Metabolic	Functions of the Digestive, Metabolic and Endocrine Systems	Water, Mineral and Electrolyte Balance Functions	Lipid::Long chain fatty acid::X-12442--5,8-tetradecadienoate	X-12442--5,8-tetradecadienoate	24816252
Metabolic	Functions of the Digestive, Metabolic and Endocrine Systems	Water, Mineral and Electrolyte Balance Functions	Lipid::Long chain fatty acid::adrenate (22:4n6)	Adrenate (22:4n6)	24816252
Metabolic	Functions of the Digestive, Metabolic and Endocrine Systems	Water, Mineral and Electrolyte Balance Functions	Lipid::Long chain fatty acid::arachidonate (20:4n6)	Arachidonate (20:4n6)	24816252
Metabolic	Functions of the Digestive, Metabolic and Endocrine Systems	Water, Mineral and Electrolyte Balance Functions	Lipid::Long chain fatty acid::margarate (17:0)	Margarate (17:0)	24816252
Metabolic	Functions of the Digestive, Metabolic and Endocrine Systems	Water, Mineral and Electrolyte Balance Functions	Lipid::Long chain fatty acid::myristoleate (14:1n5)	Myristoleate (14:1n5)	24816252
Metabolic	Functions of the Digestive, Metabolic and Endocrine Systems	Water, Mineral and Electrolyte Balance Functions	Lipid::Long chain fatty acid::nonadecanoate (19:0)	Nonadecanoate (19:0)	24816252
Metabolic	Functions of the Digestive, Metabolic and Endocrine Systems	Water, Mineral and Electrolyte Balance Functions	Lipid::Long chain fatty acid::oleate (18:1n9)	Oleate (18:1n9)	24816252
Metabolic	Functions of the Digestive, Metabolic and Endocrine Systems	Water, Mineral and Electrolyte Balance Functions	Lipid::Long chain fatty acid::palmitate (16:0)	Palmitate (16:0)	24816252
Metabolic	Functions of the Digestive, Metabolic and Endocrine Systems	Water, Mineral and Electrolyte Balance Functions	Lipid::Long chain fatty acid::palmitoleate (16:1n7)	Palmitoleate (16:1n7)	24816252
Metabolic	Functions of the Digestive, Metabolic and Endocrine Systems	Water, Mineral and Electrolyte Balance Functions	Lipid::Long chain fatty acid::pentadecanoate (15:0)	Pentadecanoate (15:0)	24816252
Metabolic	Functions of the Digestive, Metabolic and Endocrine Systems	Water, Mineral and Electrolyte Balance Functions	Lipid::Long chain fatty acid::stearate (18:0)	Stearate (18:0)	24816252
Metabolic	Functions of the Digestive, Metabolic and Endocrine Systems	Water, Mineral and Electrolyte Balance Functions	Lipid::Long chain fatty acid::stearidonate (18:4n3)	Stearidonate (18:4n3)	24816252
Metabolic	Functions of the Digestive, Metabolic and Endocrine Systems	Water, Mineral and Electrolyte Balance Functions	Lipid::Lysolipid::1-arachidonoylglycerophosphocholine*	1-arachidonoylglycerophosphocholine	24816252
Metabolic	Functions of the Digestive, Metabolic and Endocrine Systems	Water, Mineral and Electrolyte Balance Functions	Lipid::Lysolipid::1-arachidonoylglycerophosphoethanolamine*	1-arachidonoylglycerophosphoethanolamine	24816252
Metabolic	Functions of the Digestive, Metabolic and Endocrine Systems	Water, Mineral and Electrolyte Balance Functions	Lipid::Lysolipid::1-arachidonoylglycerophosphoinositol*	1-arachidonoylglycerophosphoinositol	24816252
Metabolic	Functions of the Digestive, Metabolic and Endocrine Systems	Water, Mineral and Electrolyte Balance Functions	Lipid::Lysolipid::1-eicosadienoylglycerophosphocholine*	1-eicosadienoylglycerophosphocholine	24816252
Metabolic	Functions of the Digestive, Metabolic and Endocrine Systems	Water, Mineral and Electrolyte Balance Functions	Lipid::Lysolipid::1-eicosatrienoylglycerophosphocholine*	1-eicosatrienoylglycerophosphocholine	24816252
Metabolic	Functions of the Digestive, Metabolic and Endocrine Systems	Water, Mineral and Electrolyte Balance Functions	Lipid::Lysolipid::1-linoleoylglycerophosphoethanolamine*	1-linoleoylglycerophosphoethanolamine	24816252
Metabolic	Functions of the Digestive, Metabolic and Endocrine Systems	Water, Mineral and Electrolyte Balance Functions	Lipid::Lysolipid::1-oleoylglycerophosphoethanolamine	1-oleoylglycerophosphoethanolamine	24816252
Metabolic	Functions of the Digestive, Metabolic and Endocrine Systems	Water, Mineral and Electrolyte Balance Functions	Lipid::Lysolipid::1-palmitoleoylglycerophosphocholine*	1-palmitoleoylglycerophosphocholine	24816252
Metabolic	Functions of the Digestive, Metabolic and Endocrine Systems	Water, Mineral and Electrolyte Balance Functions	Lipid::Lysolipid::1-palmitoylglycerophosphoethanolamine	1-palmitoylglycerophosphoethanolamine	24816252
Metabolic	Functions of the Digestive, Metabolic and Endocrine Systems	Water, Mineral and Electrolyte Balance Functions	Lipid::Lysolipid::1-stearoylglycerophosphoethanolamine	1-stearoylglycerophosphoethanolamine	24816252
Metabolic	Functions of the Digestive, Metabolic and Endocrine Systems	Water, Mineral and Electrolyte Balance Functions	Lipid::Lysolipid::2-stearoylglycerophosphocholine*	2-stearoylglycerophosphocholine	24816252
Metabolic	Functions of the Digestive, Metabolic and Endocrine Systems	Water, Mineral and Electrolyte Balance Functions	Lipid::Medium chain fatty acid::10-undecenoate (11:1n1)	10-undecenoate (11:1n1)	24816252
Metabolic	Functions of the Digestive, Metabolic and Endocrine Systems	Water, Mineral and Electrolyte Balance Functions	Lipid::Medium chain fatty acid::5-dodecenoate (12:1n7)	5-dodecenoate (12:1n7)	24816252
Metabolic	Functions of the Digestive, Metabolic and Endocrine Systems	Water, Mineral and Electrolyte Balance Functions	Lipid::Medium chain fatty acid::caprate (10:0)	Caprate (10:0)	24816252
Metabolic	Functions of the Digestive, Metabolic and Endocrine Systems	Water, Mineral and Electrolyte Balance Functions	Lipid::Medium chain fatty acid::caprylate (8:0)	Caprylate (8:0)	24816252
Metabolic	Functions of the Digestive, Metabolic and Endocrine Systems	Water, Mineral and Electrolyte Balance Functions	Lipid::Medium chain fatty acid::heptanoate (7:0)	Heptanoate (7:0)	24816252
Metabolic	Functions of the Digestive, Metabolic and Endocrine Systems	Water, Mineral and Electrolyte Balance Functions	Lipid::Medium chain fatty acid::laurate (12:0)	Laurate (12:0)	24816252
Metabolic	Functions of the Digestive, Metabolic and Endocrine Systems	Water, Mineral and Electrolyte Balance Functions	Lipid::Medium chain fatty acid::pelargonate (9:0)	Pelargonate (9:0)	24816252
Metabolic	Functions of the Digestive, Metabolic and Endocrine Systems	Water, Mineral and Electrolyte Balance Functions	Lipid::Monoacylglycerol::1-linoleoylglycerol (1-monolinolein)	1-linoleoylglycerol (1-monolinolein)	24816252
Metabolic	Functions of the Digestive, Metabolic and Endocrine Systems	Water, Mineral and Electrolyte Balance Functions	Lipid::Monoacylglycerol::1-oleoylglycerol (1-monoolein)	1-oleoylglycerol (1-monoolein)	24816252
Metabolic	Functions of the Digestive, Metabolic and Endocrine Systems	Water, Mineral and Electrolyte Balance Functions	Lipid::Monoacylglycerol::1-stearoylglycerol (1-monostearin)	1-stearoylglycerol (1-monostearin)	24816252
Metabolic	Functions of the Digestive, Metabolic and Endocrine Systems	Water, Mineral and Electrolyte Balance Functions	Lipid::Sphingolipid::palmitoyl sphingomyelin	Palmitoyl sphingomyelin	24816252
Metabolic	Functions of the Digestive, Metabolic and Endocrine Systems	Water, Mineral and Electrolyte Balance Functions	Lipid::Sterol, Steroid::4-androsten-3beta,17beta-diol disulfate 1*	4-androsten-3beta,17beta-diol disulfate 1	24816252
Metabolic	Functions of the Digestive, Metabolic and Endocrine Systems	Water, Mineral and Electrolyte Balance Functions	Lipid::Sterol, Steroid::4-androsten-3beta,17beta-diol disulfate 2*	4-androsten-3beta,17beta-diol disulfate 2	24816252
Metabolic	Functions of the Digestive, Metabolic and Endocrine Systems	Water, Mineral and Electrolyte Balance Functions	Lipid::Sterol, Steroid::5alpha-androstan-3beta,17beta-diol disulfate	5alpha-androstan-3beta,17beta-diol disulfate	24816252
Metabolic	Functions of the Digestive, Metabolic and Endocrine Systems	Water, Mineral and Electrolyte Balance Functions	Lipid::Sterol, Steroid::androsterone sulfate	Androsterone sulfate	24816252
Metabolic	Functions of the Digestive, Metabolic and Endocrine Systems	Water, Mineral and Electrolyte Balance Functions	Lipid::Sterol, Steroid::cholesterol	Cholesterol	24816252
Metabolic	Functions of the Digestive, Metabolic and Endocrine Systems	Water, Mineral and Electrolyte Balance Functions	Lipid::Sterol, Steroid::cortisone	Cortisone	24816252
Metabolic	Functions of the Digestive, Metabolic and Endocrine Systems	Water, Mineral and Electrolyte Balance Functions	Lipid::Sterol, Steroid::dehydroisoandrosterone sulfate (DHEA-S)	Cehydroisoandrosterone sulfate (DHEA-S)	24816252
Metabolic	Functions of the Digestive, Metabolic and Endocrine Systems	Water, Mineral and Electrolyte Balance Functions	Lipid::Sterol, Steroid::epiandrosterone sulfate	Epiandrosterone sulfate	24816252
Metabolic	Functions of the Digestive, Metabolic and Endocrine Systems	Water, Mineral and Electrolyte Balance Functions	Lipid::Sterol/Steroid::X-11445--5-alpha-pregnan-3beta,20alpha-disulfate	X-11445--5-alpha-pregnan-3beta,20alpha-disulfate	24816252
Metabolic	Functions of the Digestive, Metabolic and Endocrine Systems	Water, Mineral and Electrolyte Balance Functions	Microalbuminuria	Microalbuminuria	26631737
Metabolic	Functions of the Digestive, Metabolic and Endocrine Systems	Water, Mineral and Electrolyte Balance Functions	Monogalactosylation	Monogalactosylation	28878392
Metabolic	Functions of the Digestive, Metabolic and Endocrine Systems	Water, Mineral and Electrolyte Balance Functions	Monosialylation	Monosialylation	28878392
Metabolic	Functions of the Digestive, Metabolic and Endocrine Systems	Water, Mineral and Electrolyte Balance Functions	N-glycosylation	N-glycosylation	28878392
Metabolic	Functions of the Digestive, Metabolic and Endocrine Systems	Water, Mineral and Electrolyte Balance Functions	Non-albumin protein	Non-albumin protein	29403010
Metabolic	Functions of the Digestive, Metabolic and Endocrine Systems	Water, Mineral and Electrolyte Balance Functions	Nucleotide::NAD metabolism::X-12095--N1-methyl-3-pyridone-4-carboxamide	X-12095--N1-methyl-3-pyridone-4-carboxamide	24816252
Metabolic	Functions of the Digestive, Metabolic and Endocrine Systems	Water, Mineral and Electrolyte Balance Functions	Nucleotide::Purine metabolism, (hypo)xanthine, inosine containing::hypoxanthine	Hypoxanthine	24816252
Metabolic	Functions of the Digestive, Metabolic and Endocrine Systems	Water, Mineral and Electrolyte Balance Functions	Nucleotide::Purine metabolism, (hypo)xanthine, inosine containing::inosine	Inosine	24816252
Metabolic	Functions of the Digestive, Metabolic and Endocrine Systems	Water, Mineral and Electrolyte Balance Functions	Nucleotide::Purine metabolism, adenine containing::N1-methyladenosine	N1-methyladenosine	24816252
Metabolic	Functions of the Digestive, Metabolic and Endocrine Systems	Water, Mineral and Electrolyte Balance Functions	Nucleotide::Purine metabolism, guanine containing::N2,N2-dimethylguanosine	N2,N2-dimethylguanosine	24816252
Metabolic	Functions of the Digestive, Metabolic and Endocrine Systems	Water, Mineral and Electrolyte Balance Functions	Nucleotide::Purine metabolism, urate metabolism::urate	Urate	24816252
Metabolic	Functions of the Digestive, Metabolic and Endocrine Systems	Water, Mineral and Electrolyte Balance Functions	Nucleotide::Pyrimidine metabolism, uracil containing::uridine	Uridine	24816252
Metabolic	Functions of the Digestive, Metabolic and Endocrine Systems	Water, Mineral and Electrolyte Balance Functions	Peptide::Dipeptide::X-12244--N-acetylcarnosine	X-12244--N-acetylcarnosine	24816252
Metabolic	Functions of the Digestive, Metabolic and Endocrine Systems	Water, Mineral and Electrolyte Balance Functions	Peptide::Dipeptide::X-14189--leucylalanine	X-14189--leucylalanine	24816252
Metabolic	Functions of the Digestive, Metabolic and Endocrine Systems	Water, Mineral and Electrolyte Balance Functions	Peptide::Dipeptide::X-14205--alpha-glutamyltyrosine	X-14205--alpha-glutamyltyrosine	24816252
Metabolic	Functions of the Digestive, Metabolic and Endocrine Systems	Water, Mineral and Electrolyte Balance Functions	Peptide::Dipeptide::X-14208--phenylalanylserine	X-14208--phenylalanylserine	24816252
Metabolic	Functions of the Digestive, Metabolic and Endocrine Systems	Water, Mineral and Electrolyte Balance Functions	Peptide::Dipeptide::X-14304--leucylalanine	X-14304--leucylalanine	24816252
Metabolic	Functions of the Digestive, Metabolic and Endocrine Systems	Water, Mineral and Electrolyte Balance Functions	Peptide::Dipeptide::aspartylphenylalanine	Aspartylphenylalanine	24816252
Metabolic	Functions of the Digestive, Metabolic and Endocrine Systems	Water, Mineral and Electrolyte Balance Functions	Peptide::Dipeptide::pro-hydroxy-pro	Pro-hydroxy-pro	24816252
Metabolic	Functions of the Digestive, Metabolic and Endocrine Systems	Water, Mineral and Electrolyte Balance Functions	Peptide::Fibrinogen cleavage peptide::ADpSGEGDFXAEGGGVR*	ADpSGEGDFXAEGGGVR	24816252
Metabolic	Functions of the Digestive, Metabolic and Endocrine Systems	Water, Mineral and Electrolyte Balance Functions	Peptide::Polypeptide::HWESASXX*	HWESASXX	24816252
Metabolic	Functions of the Digestive, Metabolic and Endocrine Systems	Water, Mineral and Electrolyte Balance Functions	Peptide::Polypeptide::bradykinin, des-arg(9)	Bradykinin, des-arg(9)	24816252
Metabolic	Functions of the Digestive, Metabolic and Endocrine Systems	Water, Mineral and Electrolyte Balance Functions	Peptide::gamma-glutamyl::gamma-glutamylglutamine	Gamma-glutamylglutamine	24816252
Metabolic	Functions of the Digestive, Metabolic and Endocrine Systems	Water, Mineral and Electrolyte Balance Functions	Peptide::gamma-glutamyl::gamma-glutamylphenylalanine	Gamma-glutamylphenylalanine	24816252
Metabolic	Functions of the Digestive, Metabolic and Endocrine Systems	Water, Mineral and Electrolyte Balance Functions	Peptide::gamma-glutamyl::gamma-glutamyltyrosine	Gamma-glutamyltyrosine	24816252
Metabolic	Functions of the Digestive, Metabolic and Endocrine Systems	Water, Mineral and Electrolyte Balance Functions	Peptide::gamma-glutamyl::gamma-glutamylvaline	Gamma-glutamylvaline	24816252
Metabolic	Functions of the Digestive, Metabolic and Endocrine Systems	Water, Mineral and Electrolyte Balance Functions	Phosphorus	Phosphorus	29403010
Metabolic	Functions of the Digestive, Metabolic and Endocrine Systems	Water, Mineral and Electrolyte Balance Functions	Potassium	Potassium	29403010
Metabolic	Functions of the Digestive, Metabolic and Endocrine Systems	Water, Mineral and Electrolyte Balance Functions	Prothrombin time	Prothrombin time	29403010
Metabolic	Functions of the Digestive, Metabolic and Endocrine Systems	Water, Mineral and Electrolyte Balance Functions	Serum Urate	Serum Urate	23263486
Metabolic	Functions of the Digestive, Metabolic and Endocrine Systems	Water, Mineral and Electrolyte Balance Functions	Serum calcium (at exam 2, GEE, adjusted for age and sex)	Serum calcium	17903292
Metabolic	Functions of the Digestive, Metabolic and Endocrine Systems	Water, Mineral and Electrolyte Balance Functions	Serum calcium (at exam 2, GEE, adjusted for age, sex and serum creatinine)	Serum calcium	17903292
Metabolic	Functions of the Digestive, Metabolic and Endocrine Systems	Water, Mineral and Electrolyte Balance Functions	Serum creatinine	Serum creatinine	29403010
Metabolic	Functions of the Digestive, Metabolic and Endocrine Systems	Water, Mineral and Electrolyte Balance Functions	Sialylation	Sialylation	28878392
Metabolic	Functions of the Digestive, Metabolic and Endocrine Systems	Water, Mineral and Electrolyte Balance Functions	Sodium	Sodium	29403010
Metabolic	Functions of the Digestive, Metabolic and Endocrine Systems	Water, Mineral and Electrolyte Balance Functions	Total bilirubin	Total bilirubin	29403010
Metabolic	Functions of the Digestive, Metabolic and Endocrine Systems	Water, Mineral and Electrolyte Balance Functions	Total protein	Total protein	29403010
Metabolic	Functions of the Digestive, Metabolic and Endocrine Systems	Water, Mineral and Electrolyte Balance Functions	Uric acid	Uric acid	29403010
Metabolic	Functions of the Digestive, Metabolic and Endocrine Systems	Water, Mineral and Electrolyte Balance Functions	Urinary albumin-to-creatinine ratio	Urinary albumin-to-creatinine ratio	26631737
Metabolic	Functions of the Digestive, Metabolic and Endocrine Systems	Water, Mineral and Electrolyte Balance Functions	Vitamin D plasma 25(OH)-D (at exam 6 or 7, GEE, adjusted for age and sex)	Vitamin D plasma 25(OH)-D	17903293
Metabolic	Functions of the Digestive, Metabolic and Endocrine Systems	Water, Mineral and Electrolyte Balance Functions	Vitamin D plasma 25(OH)-D (at exam 6 or 7, GEE, adjusted for multivariable)	Vitamin D plasma 25(OH)-D	17903293
Metabolic	Functions of the Digestive, Metabolic and Endocrine Systems	Water, Mineral and Electrolyte Balance Functions	Vitamin K percentage of undercarboxylated osteocalcin (at exam 6 or 7, GEE, adjusted for age and sex)	Vitamin K percentage of undercarboxylated osteocalcin	17903293
Metabolic	Functions of the Digestive, Metabolic and Endocrine Systems	Water, Mineral and Electrolyte Balance Functions	Vitamin K percentage of undercarboxylated osteocalcin (at exam 6 or 7, GEE, adjusted for multivariable)	Vitamin K percentage of undercarboxylated osteocalcin	17903293
Metabolic	Functions of the Digestive, Metabolic and Endocrine Systems	Water, Mineral and Electrolyte Balance Functions	Vitamin K plasma phylloquinone (at exam 6 or 7, GEE, adjusted for age and sex)	Vitamin K plasma phylloquinone	17903293
Metabolic	Functions of the Digestive, Metabolic and Endocrine Systems	Water, Mineral and Electrolyte Balance Functions	Vitamin K plasma phylloquinone (at exam 6 or 7, GEE, adjusted for multivariable)	Vitamin K plasma phylloquinone	17903293
Metabolic	Functions of the Digestive, Metabolic and Endocrine Systems	Water, Mineral and Electrolyte Balance Functions	Xenobiotics::Benzoate metabolism::4-vinylphenol sulfate	4-vinylphenol sulfate	24816252
Metabolic	Functions of the Digestive, Metabolic and Endocrine Systems	Water, Mineral and Electrolyte Balance Functions	Xenobiotics::Drug::2-methoxyacetaminophen sulfate*	2-methoxyacetaminophen sulfate	24816252
Metabolic	Functions of the Digestive, Metabolic and Endocrine Systems	Water, Mineral and Electrolyte Balance Functions	Xenobiotics::Drug::ibuprofen	Ibuprofen	24816252
Metabolic	Functions of the Digestive, Metabolic and Endocrine Systems	Water, Mineral and Electrolyte Balance Functions	Xenobiotics::Drug::metoprolol acid metabolite*	Metoprolol acid metabolite*	24816252
Metabolic	Functions of the Digestive, Metabolic and Endocrine Systems	Water, Mineral and Electrolyte Balance Functions	Xenobiotics::Drug::p-acetamidophenylglucuronide	P-acetamidophenylglucuronide	24816252
Metabolic	Functions of the Digestive, Metabolic and Endocrine Systems	Water, Mineral and Electrolyte Balance Functions	Xenobiotics::Food component, Plant::N-(2-furoyl)glycine	N-(2-furoyl)glycine	24816252
Metabolic	Functions of the Digestive, Metabolic and Endocrine Systems	Water, Mineral and Electrolyte Balance Functions	Xenobiotics::Sugar, sugar substitute, starch::erythritol	Erythritol	24816252
Metabolic	Functions of the Digestive, Metabolic and Endocrine Systems	Water, Mineral and Electrolyte Balance Functions	Xenobiotics::Xanthine metabolism::1-methylurate	1-methylurate	24816252
Metabolic	Functions of the Digestive, Metabolic and Endocrine Systems	Water, Mineral and Electrolyte Balance Functions	Xenobiotics::Xanthine metabolism::1-methylxanthine	1-methylxanthine	24816252
Metabolic	Functions of the Digestive, Metabolic and Endocrine Systems	Water, Mineral and Electrolyte Balance Functions	Xenobiotics::Xanthine metabolism::3-methylxanthine	3-methylxanthine	24816252
Metabolic	Functions of the Digestive, Metabolic and Endocrine Systems	Water, Mineral and Electrolyte Balance Functions	Xenobiotics::Xanthine metabolism::7-methylxanthine	7-methylxanthine	24816252
Metabolic	Functions of the Digestive, Metabolic and Endocrine Systems	Water, Mineral and Electrolyte Balance Functions	Xenobiotics::Xanthine metabolism::caffeine	Caffeine	24816252
Metabolic	Functions of the Digestive, Metabolic and Endocrine Systems	Water, Mineral and Electrolyte Balance Functions	Zinc sulfate turbidity test	Zinc sulfate turbidity test	29403010
Metabolic	Functions of the Digestive, Metabolic and Endocrine Systems	Weight Maintenance Functions	Arms-arm fat ratio (female)	Arm-arm fat ratio	30664634
Metabolic	Functions of the Digestive, Metabolic and Endocrine Systems	Weight Maintenance Functions	Arms-arm fat ratio (male)	Arm-arm fat ratio	30664634
Metabolic	Functions of the Digestive, Metabolic and Endocrine Systems	Weight Maintenance Functions	Birth weight	Birth weight	23202124
Metabolic	Functions of the Digestive, Metabolic and Endocrine Systems	Weight Maintenance Functions	Birth weight	Birth weight	27680694
Metabolic	Functions of the Digestive, Metabolic and Endocrine Systems	Weight Maintenance Functions	Birth weight	Birth weight	27680694
Metabolic	Functions of the Digestive, Metabolic and Endocrine Systems	Weight Maintenance Functions	Birth weight	Birth weight	31427789
Metabolic	Functions of the Digestive, Metabolic and Endocrine Systems	Weight Maintenance Functions	Birth weight of first child (female)	Birth weight of first child	31427789
Metabolic	Functions of the Digestive, Metabolic and Endocrine Systems	Weight Maintenance Functions	Body Mass Index	Body Mass Index	20935630
Metabolic	Functions of the Digestive, Metabolic and Endocrine Systems	Weight Maintenance Functions	Body Mass Index	Body Mass Index	25673413
Metabolic	Functions of the Digestive, Metabolic and Endocrine Systems	Weight Maintenance Functions	Body Mass Index	Body Mass Index	25673413
Metabolic	Functions of the Digestive, Metabolic and Endocrine Systems	Weight Maintenance Functions	Body Mass Index	Body Mass Index	31427789
Metabolic	Functions of the Digestive, Metabolic and Endocrine Systems	Weight Maintenance Functions	Body Mass Index	Body Mass Index	28892062
Metabolic	Functions of the Digestive, Metabolic and Endocrine Systems	Weight Maintenance Functions	Body Mass Index	Body Mass Index	30124842
Metabolic	Functions of the Digestive, Metabolic and Endocrine Systems	Weight Maintenance Functions	Body Mass Index	Body Mass Index	30239722
Metabolic	Functions of the Digestive, Metabolic and Endocrine Systems	Weight Maintenance Functions	Body Mass Index	Body Mass Index	30108127
Metabolic	Functions of the Digestive, Metabolic and Endocrine Systems	Weight Maintenance Functions	Body Mass Index	Body Mass Index	31217584
Metabolic	Functions of the Digestive, Metabolic and Endocrine Systems	Weight Maintenance Functions	Body Mass Index (Dominance deviation model)	Body Mass Index	26961502
Metabolic	Functions of the Digestive, Metabolic and Endocrine Systems	Weight Maintenance Functions	Body Mass Index (female <= 50 yrs)	Body Mass Index	26426971
Metabolic	Functions of the Digestive, Metabolic and Endocrine Systems	Weight Maintenance Functions	Body Mass Index (female > 50 yrs)	Body Mass Index	26426971
Metabolic	Functions of the Digestive, Metabolic and Endocrine Systems	Weight Maintenance Functions	Body Mass Index (female)	Body Mass Index	23754948
Metabolic	Functions of the Digestive, Metabolic and Endocrine Systems	Weight Maintenance Functions	Body Mass Index (female)	Body Mass Index	25673413
Metabolic	Functions of the Digestive, Metabolic and Endocrine Systems	Weight Maintenance Functions	Body Mass Index (female)	Body Mass Index	28892062
Metabolic	Functions of the Digestive, Metabolic and Endocrine Systems	Weight Maintenance Functions	Body Mass Index (female)	Body Mass Index	30239722
Metabolic	Functions of the Digestive, Metabolic and Endocrine Systems	Weight Maintenance Functions	Body Mass Index (male <= 50 yrs)	Body Mass Index	26426971
Metabolic	Functions of the Digestive, Metabolic and Endocrine Systems	Weight Maintenance Functions	Body Mass Index (male > 50 yrs)	Body Mass Index	26426971
Metabolic	Functions of the Digestive, Metabolic and Endocrine Systems	Weight Maintenance Functions	Body Mass Index (male)	Body Mass Index	23754948
Metabolic	Functions of the Digestive, Metabolic and Endocrine Systems	Weight Maintenance Functions	Body Mass Index (male)	Body Mass Index	25673413
Metabolic	Functions of the Digestive, Metabolic and Endocrine Systems	Weight Maintenance Functions	Body Mass Index (male)	Body Mass Index	28892062
Metabolic	Functions of the Digestive, Metabolic and Endocrine Systems	Weight Maintenance Functions	Body Mass Index (male)	Body Mass Index	30239722
Metabolic	Functions of the Digestive, Metabolic and Endocrine Systems	Weight Maintenance Functions	Body Mass Index - Child	Body Mass Index	26604143
Metabolic	Functions of the Digestive, Metabolic and Endocrine Systems	Weight Maintenance Functions	Body fat percentage	Body fat percentage	26833246
Metabolic	Functions of the Digestive, Metabolic and Endocrine Systems	Weight Maintenance Functions	Comparative body size at age 10	Comparative body size	31427789
Metabolic	Functions of the Digestive, Metabolic and Endocrine Systems	Weight Maintenance Functions	Extreme Body Mass Index	Extreme Body Mass Index	23563607
Metabolic	Functions of the Digestive, Metabolic and Endocrine Systems	Weight Maintenance Functions	Extreme Waist-hip ratio (adjusted for BMI)	Extreme Waist-hip ratio	23563607
Metabolic	Functions of the Digestive, Metabolic and Endocrine Systems	Weight Maintenance Functions	Hip circumference	Hip circumference	25673412
Metabolic	Functions of the Digestive, Metabolic and Endocrine Systems	Weight Maintenance Functions	Hip circumference	Hip circumference	25673412
Metabolic	Functions of the Digestive, Metabolic and Endocrine Systems	Weight Maintenance Functions	Hip circumference	Hip circumference	31427789
Metabolic	Functions of the Digestive, Metabolic and Endocrine Systems	Weight Maintenance Functions	Hip circumference (adjusted for BMI)	Hip circumference	25673412
Metabolic	Functions of the Digestive, Metabolic and Endocrine Systems	Weight Maintenance Functions	Hip circumference (adjusted for BMI)	Hip circumference	25673412
Metabolic	Functions of the Digestive, Metabolic and Endocrine Systems	Weight Maintenance Functions	Hip circumference (female)	Hip circumference	23754948
Metabolic	Functions of the Digestive, Metabolic and Endocrine Systems	Weight Maintenance Functions	Hip circumference (female)	Hip circumference	25673412
Metabolic	Functions of the Digestive, Metabolic and Endocrine Systems	Weight Maintenance Functions	Hip circumference (female)	Hip circumference	25673412
Metabolic	Functions of the Digestive, Metabolic and Endocrine Systems	Weight Maintenance Functions	Hip circumference (female, adjusted for BMI)	Hip circumference	23754948
Metabolic	Functions of the Digestive, Metabolic and Endocrine Systems	Weight Maintenance Functions	Hip circumference (female, adjusted for BMI)	Hip circumference	25673412
Metabolic	Functions of the Digestive, Metabolic and Endocrine Systems	Weight Maintenance Functions	Hip circumference (female, adjusted for BMI)	Hip circumference	25673412
Metabolic	Functions of the Digestive, Metabolic and Endocrine Systems	Weight Maintenance Functions	Hip circumference (male)	Hip circumference	23754948
Metabolic	Functions of the Digestive, Metabolic and Endocrine Systems	Weight Maintenance Functions	Hip circumference (male)	Hip circumference	25673412
Metabolic	Functions of the Digestive, Metabolic and Endocrine Systems	Weight Maintenance Functions	Hip circumference (male)	Hip circumference	25673412
Metabolic	Functions of the Digestive, Metabolic and Endocrine Systems	Weight Maintenance Functions	Hip circumference (male, adjusted for BMI)	Hip circumference	23754948
Metabolic	Functions of the Digestive, Metabolic and Endocrine Systems	Weight Maintenance Functions	Hip circumference (male, adjusted for BMI)	Hip circumference	25673412
Metabolic	Functions of the Digestive, Metabolic and Endocrine Systems	Weight Maintenance Functions	Hip circumference (male, adjusted for BMI)	Hip circumference	25673412
Metabolic	Functions of the Digestive, Metabolic and Endocrine Systems	Weight Maintenance Functions	Impedance measures - Arm fat mass (left)	Impedance measures - Arm fat mass (left)	31427789
Metabolic	Functions of the Digestive, Metabolic and Endocrine Systems	Weight Maintenance Functions	Impedance measures - Arm fat mass (right)	Impedance measures - Arm fat mass (right)	31427789
Metabolic	Functions of the Digestive, Metabolic and Endocrine Systems	Weight Maintenance Functions	Impedance measures - Arm fat percentage (left)	Impedance measures - Arm fat percentage (left)	31427789
Metabolic	Functions of the Digestive, Metabolic and Endocrine Systems	Weight Maintenance Functions	Impedance measures - Arm fat percentage (right)	Impedance measures - Arm fat percentage (right)	31427789
Metabolic	Functions of the Digestive, Metabolic and Endocrine Systems	Weight Maintenance Functions	Impedance measures - Arm fat-free mass (left)	Impedance measures - Arm fat-free mass (left)	31427789
Metabolic	Functions of the Digestive, Metabolic and Endocrine Systems	Weight Maintenance Functions	Impedance measures - Arm fat-free mass (right)	Impedance measures - Arm fat-free mass (right)	31427789
Metabolic	Functions of the Digestive, Metabolic and Endocrine Systems	Weight Maintenance Functions	Impedance measures - Arm predicted mass (left)	Impedance measures - Arm predicted mass (left)	31427789
Metabolic	Functions of the Digestive, Metabolic and Endocrine Systems	Weight Maintenance Functions	Impedance measures - Arm predicted mass (right)	Impedance measures - Arm predicted mass (right)	31427789
Metabolic	Functions of the Digestive, Metabolic and Endocrine Systems	Weight Maintenance Functions	Impedance measures - Basal metabolic rate	Impedance measures - Basal metabolic rate	31427789
Metabolic	Functions of the Digestive, Metabolic and Endocrine Systems	Weight Maintenance Functions	Impedance measures - Body Mass Index (BMI)	Impedance measures - Body mass index (BMI)	31427789
Metabolic	Functions of the Digestive, Metabolic and Endocrine Systems	Weight Maintenance Functions	Impedance measures - Body fat percentage	Impedance measures - Body fat percentage	31427789
Metabolic	Functions of the Digestive, Metabolic and Endocrine Systems	Weight Maintenance Functions	Impedance measures - Impedance of arm (left)	Impedance measures - Impedance of arm (left)	31427789
Metabolic	Functions of the Digestive, Metabolic and Endocrine Systems	Weight Maintenance Functions	Impedance measures - Impedance of arm (right)	Impedance measures - Impedance of arm (right)	31427789
Metabolic	Functions of the Digestive, Metabolic and Endocrine Systems	Weight Maintenance Functions	Impedance measures - Impedance of leg (left)	Impedance measures - Impedance of leg (left)	31427789
Metabolic	Functions of the Digestive, Metabolic and Endocrine Systems	Weight Maintenance Functions	Impedance measures - Impedance of leg (right)	Impedance measures - Impedance of leg (right)	31427789
Metabolic	Functions of the Digestive, Metabolic and Endocrine Systems	Weight Maintenance Functions	Impedance measures - Impedance of whole body	Impedance measures - Impedance of whole body	31427789
Metabolic	Functions of the Digestive, Metabolic and Endocrine Systems	Weight Maintenance Functions	Impedance measures - Leg fat mass (left)	Impedance measures - Leg fat mass (left)	31427789
Metabolic	Functions of the Digestive, Metabolic and Endocrine Systems	Weight Maintenance Functions	Impedance measures - Leg fat mass (right)	Impedance measures - Leg fat mass (right)	31427789
Metabolic	Functions of the Digestive, Metabolic and Endocrine Systems	Weight Maintenance Functions	Impedance measures - Leg fat percentage (left)	Impedance measures - Leg fat percentage (left)	31427789
Metabolic	Functions of the Digestive, Metabolic and Endocrine Systems	Weight Maintenance Functions	Impedance measures - Leg fat percentage (right)	Impedance measures - Leg fat percentage (right)	31427789
Metabolic	Functions of the Digestive, Metabolic and Endocrine Systems	Weight Maintenance Functions	Impedance measures - Leg fat-free mass (left)	Impedance measures - Leg fat-free mass (left)	31427789
Metabolic	Functions of the Digestive, Metabolic and Endocrine Systems	Weight Maintenance Functions	Impedance measures - Leg fat-free mass (right)	Impedance measures - Leg fat-free mass (right)	31427789
Metabolic	Functions of the Digestive, Metabolic and Endocrine Systems	Weight Maintenance Functions	Impedance measures - Leg predicted mass (left)	Impedance measures - Leg predicted mass (left)	31427789
Metabolic	Functions of the Digestive, Metabolic and Endocrine Systems	Weight Maintenance Functions	Impedance measures - Leg predicted mass (right)	Impedance measures - Leg predicted mass (right)	31427789
Metabolic	Functions of the Digestive, Metabolic and Endocrine Systems	Weight Maintenance Functions	Impedance measures - Trunk fat mass	Impedance measures - Trunk fat mass	31427789
Metabolic	Functions of the Digestive, Metabolic and Endocrine Systems	Weight Maintenance Functions	Impedance measures - Trunk fat percentage	Impedance measures - Trunk fat percentage	31427789
Metabolic	Functions of the Digestive, Metabolic and Endocrine Systems	Weight Maintenance Functions	Impedance measures - Trunk fat-free mass	Impedance measures - Trunk fat-free mass	31427789
Metabolic	Functions of the Digestive, Metabolic and Endocrine Systems	Weight Maintenance Functions	Impedance measures - Trunk predicted mass	Impedance measures - Trunk predicted mass	31427789
Metabolic	Functions of the Digestive, Metabolic and Endocrine Systems	Weight Maintenance Functions	Impedance measures - Weight	Impedance measures - Weight	31427789
Metabolic	Functions of the Digestive, Metabolic and Endocrine Systems	Weight Maintenance Functions	Impedance measures - Whole body fat mass	Impedance measures - Whole body fat mass	31427789
Metabolic	Functions of the Digestive, Metabolic and Endocrine Systems	Weight Maintenance Functions	Impedance measures - Whole body fat-free mass	Impedance measures - Whole body fat-free mass	31427789
Metabolic	Functions of the Digestive, Metabolic and Endocrine Systems	Weight Maintenance Functions	Impedance measures - Whole body water mass	Impedance measures - Whole body water mass	31427789
Metabolic	Functions of the Digestive, Metabolic and Endocrine Systems	Weight Maintenance Functions	Legs-leg fat ratio (female)	Leg-lef fat ratio	30664634
Metabolic	Functions of the Digestive, Metabolic and Endocrine Systems	Weight Maintenance Functions	Legs-leg fat ratio (male)	Leg-lef fat ratio	30664634
Metabolic	Functions of the Digestive, Metabolic and Endocrine Systems	Weight Maintenance Functions	Overweight	Overweight	23563607
Metabolic	Functions of the Digestive, Metabolic and Endocrine Systems	Weight Maintenance Functions	Thinness	Thinness	30677029
Metabolic	Functions of the Digestive, Metabolic and Endocrine Systems	Weight Maintenance Functions	Trunk-trunk fat ratio (female)	Trunk-trunk fat ratio	30664634
Metabolic	Functions of the Digestive, Metabolic and Endocrine Systems	Weight Maintenance Functions	Trunk-trunk fat ratio (male)	Trunk-trunk fat ratio	30664634
Metabolic	Functions of the Digestive, Metabolic and Endocrine Systems	Weight Maintenance Functions	Waist circumference	Waist circumference	25673412
Metabolic	Functions of the Digestive, Metabolic and Endocrine Systems	Weight Maintenance Functions	Waist circumference	Waist circumference	25673412
Metabolic	Functions of the Digestive, Metabolic and Endocrine Systems	Weight Maintenance Functions	Waist circumference	Waist circumference	31427789
Metabolic	Functions of the Digestive, Metabolic and Endocrine Systems	Weight Maintenance Functions	Waist circumference (adjusted for BMI)	Waist circumference	25673412
Metabolic	Functions of the Digestive, Metabolic and Endocrine Systems	Weight Maintenance Functions	Waist circumference (adjusted for BMI)	Waist circumference	25673412
Metabolic	Functions of the Digestive, Metabolic and Endocrine Systems	Weight Maintenance Functions	Waist circumference (female)	Waist circumference	23754948
Metabolic	Functions of the Digestive, Metabolic and Endocrine Systems	Weight Maintenance Functions	Waist circumference (female)	Waist circumference	25673412
Metabolic	Functions of the Digestive, Metabolic and Endocrine Systems	Weight Maintenance Functions	Waist circumference (female)	Waist circumference	25673412
Metabolic	Functions of the Digestive, Metabolic and Endocrine Systems	Weight Maintenance Functions	Waist circumference (female, adjusted for BMI)	Waist circumference	23754948
Metabolic	Functions of the Digestive, Metabolic and Endocrine Systems	Weight Maintenance Functions	Waist circumference (female, adjusted for BMI)	Waist circumference	25673412
Metabolic	Functions of the Digestive, Metabolic and Endocrine Systems	Weight Maintenance Functions	Waist circumference (female, adjusted for BMI)	Waist circumference	25673412
Metabolic	Functions of the Digestive, Metabolic and Endocrine Systems	Weight Maintenance Functions	Waist circumference (male)	Waist circumference	23754948
Metabolic	Functions of the Digestive, Metabolic and Endocrine Systems	Weight Maintenance Functions	Waist circumference (male)	Waist circumference	25673412
Metabolic	Functions of the Digestive, Metabolic and Endocrine Systems	Weight Maintenance Functions	Waist circumference (male)	Waist circumference	25673412
Metabolic	Functions of the Digestive, Metabolic and Endocrine Systems	Weight Maintenance Functions	Waist circumference (male, adjusted for BMI)	Waist circumference	23754948
Metabolic	Functions of the Digestive, Metabolic and Endocrine Systems	Weight Maintenance Functions	Waist circumference (male, adjusted for BMI)	Waist circumference	25673412
Metabolic	Functions of the Digestive, Metabolic and Endocrine Systems	Weight Maintenance Functions	Waist circumference (male, adjusted for BMI)	Waist circumference	25673412
Metabolic	Functions of the Digestive, Metabolic and Endocrine Systems	Weight Maintenance Functions	Waist-hip ratio	Waist-hip ratio	25673412
Metabolic	Functions of the Digestive, Metabolic and Endocrine Systems	Weight Maintenance Functions	Waist-hip ratio	Waist-hip ratio	25673412
Metabolic	Functions of the Digestive, Metabolic and Endocrine Systems	Weight Maintenance Functions	Waist-hip ratio	Waist-hip ratio	30239722
Metabolic	Functions of the Digestive, Metabolic and Endocrine Systems	Weight Maintenance Functions	Waist-hip ratio	Waist-hip ratio	31217584
Metabolic	Functions of the Digestive, Metabolic and Endocrine Systems	Weight Maintenance Functions	Waist-hip ratio (adjusted for BMI)	Waist-hip ratio	20935629
Metabolic	Functions of the Digestive, Metabolic and Endocrine Systems	Weight Maintenance Functions	Waist-hip ratio (adjusted for BMI)	Waist-hip ratio	25673412
Metabolic	Functions of the Digestive, Metabolic and Endocrine Systems	Weight Maintenance Functions	Waist-hip ratio (adjusted for BMI)	Waist-hip ratio	25673412
Metabolic	Functions of the Digestive, Metabolic and Endocrine Systems	Weight Maintenance Functions	Waist-hip ratio (adjusted for BMI, female)	Waist-hip ratio	30239722
Metabolic	Functions of the Digestive, Metabolic and Endocrine Systems	Weight Maintenance Functions	Waist-hip ratio (adjusted for BMI, male)	Waist-hip ratio	30239722
Metabolic	Functions of the Digestive, Metabolic and Endocrine Systems	Weight Maintenance Functions	Waist-hip ratio (female <= 50 yrs, adjusted for BMI)	Waist-hip ratio	26426971
Metabolic	Functions of the Digestive, Metabolic and Endocrine Systems	Weight Maintenance Functions	Waist-hip ratio (female > 50 yrs, adjusted for BMI)	Waist-hip ratio	26426971
Metabolic	Functions of the Digestive, Metabolic and Endocrine Systems	Weight Maintenance Functions	Waist-hip ratio (female)	Waist-hip ratio	23754948
Metabolic	Functions of the Digestive, Metabolic and Endocrine Systems	Weight Maintenance Functions	Waist-hip ratio (female)	Waist-hip ratio	25673412
Metabolic	Functions of the Digestive, Metabolic and Endocrine Systems	Weight Maintenance Functions	Waist-hip ratio (female)	Waist-hip ratio	25673412
Metabolic	Functions of the Digestive, Metabolic and Endocrine Systems	Weight Maintenance Functions	Waist-hip ratio (female)	Waist-hip ratio	30239722
Metabolic	Functions of the Digestive, Metabolic and Endocrine Systems	Weight Maintenance Functions	Waist-hip ratio (female)	Waist-hip ratio	31217584
Metabolic	Functions of the Digestive, Metabolic and Endocrine Systems	Weight Maintenance Functions	Waist-hip ratio (female, adjusted for BMI)	Waist-hip ratio	23754948
Metabolic	Functions of the Digestive, Metabolic and Endocrine Systems	Weight Maintenance Functions	Waist-hip ratio (female, adjusted for BMI)	Waist-hip ratio	25673412
Metabolic	Functions of the Digestive, Metabolic and Endocrine Systems	Weight Maintenance Functions	Waist-hip ratio (female, adjusted for BMI)	Waist-hip ratio	25673412
Metabolic	Functions of the Digestive, Metabolic and Endocrine Systems	Weight Maintenance Functions	Waist-hip ratio (male <= 50 yrs, adjusted for BMI)	Waist-hip ratio	26426971
Metabolic	Functions of the Digestive, Metabolic and Endocrine Systems	Weight Maintenance Functions	Waist-hip ratio (male > 50 yrs, adjusted for BMI)	Waist-hip ratio	26426971
Metabolic	Functions of the Digestive, Metabolic and Endocrine Systems	Weight Maintenance Functions	Waist-hip ratio (male)	Waist-hip ratio	23754948
Metabolic	Functions of the Digestive, Metabolic and Endocrine Systems	Weight Maintenance Functions	Waist-hip ratio (male)	Waist-hip ratio	25673412
Metabolic	Functions of the Digestive, Metabolic and Endocrine Systems	Weight Maintenance Functions	Waist-hip ratio (male)	Waist-hip ratio	25673412
Metabolic	Functions of the Digestive, Metabolic and Endocrine Systems	Weight Maintenance Functions	Waist-hip ratio (male)	Waist-hip ratio	30239722
Metabolic	Functions of the Digestive, Metabolic and Endocrine Systems	Weight Maintenance Functions	Waist-hip ratio (male, adjusted for BMI)	Waist-hip ratio	23754948
Metabolic	Functions of the Digestive, Metabolic and Endocrine Systems	Weight Maintenance Functions	Waist-hip ratio (male, adjusted for BMI)	Waist-hip ratio	25673412
Metabolic	Functions of the Digestive, Metabolic and Endocrine Systems	Weight Maintenance Functions	Waist-hip ratio (male, adjusted for BMI)	Waist-hip ratio	25673412
Metabolic	Functions of the Digestive, Metabolic and Endocrine Systems	Weight Maintenance Functions	Weight	Weight	31427789
Metabolic	Functions of the Digestive, Metabolic and Endocrine Systems	Weight Maintenance Functions	Weight (female)	Weight	23754948
Metabolic	Functions of the Digestive, Metabolic and Endocrine Systems	Weight Maintenance Functions	Weight (male)	Weight	23754948
Metabolic	Functions of the Digestive, Metabolic and Endocrine Systems	Weight Maintenance Functions	Weight change compared with 1 year ago	Weight change	31427789
Mortality	Mortality	All-Cause Mortality	Age at death (GEE, adjusted for birth-cohort)	Age at death	17903295
Mortality	Mortality	All-Cause Mortality	Age at death (GEE, adjusted for multivariable)	Age at death	17903295
Mortality	Mortality	All-Cause Mortality	Biologic age by osseographic scoring system (GEE, adjusted for multivariable)	Biologic age	17903295
Mortality	Mortality	All-Cause Mortality	Father still alive	Father still alive	31427789
Mortality	Mortality	All-Cause Mortality	Father's age at death	Father's age at death	27015805
Mortality	Mortality	All-Cause Mortality	Father's age at death	Father's age at death	31427789
Mortality	Mortality	All-Cause Mortality	Had other major operations	Had other major operations	31427789
Mortality	Mortality	All-Cause Mortality	Interpolated Age of participant when non-cancer illness first diagnosed	Interpolated Age of participant when non-cancer illness first diagnosed	31427789
Mortality	Mortality	All-Cause Mortality	Interpolated Year when non-cancer illness first diagnosed	Interpolated Year when non-cancer illness first diagnosed	31427789
Mortality	Mortality	All-Cause Mortality	Life span	Life span	28748955
Mortality	Mortality	All-Cause Mortality	Long-standing illness, disability or infirmity	Long-standing illness, disability or infirmity	31427789
Mortality	Mortality	All-Cause Mortality	Morbidity-free survival (at age 65, GEE, adjusted for birth-cohort)	Morbidity-free survival	17903295
Mortality	Mortality	All-Cause Mortality	Morbidity-free survival (at age 65, GEE, adjusted for multivariable)	Morbidity-free survival	17903295
Mortality	Mortality	All-Cause Mortality	Mother still alive	Mother still alive	31427789
Mortality	Mortality	All-Cause Mortality	Number of self-reported non-cancer illnesses	Number of self-reported non-cancer illnesses	31427789
Mortality	Mortality	All-Cause Mortality	Other serious medical condition/disability (diagnosed by doctor)	Other serious medical condition/disability (diagnosed by doctor)	31427789
Mortality	Mortality	All-Cause Mortality	Survival past average life expectancy (GEE, adjusted for birth-cohort)	Survival past average life expectancy	17903295
Mortality	Mortality	All-Cause Mortality	Survival past average life expectancy (GEE, adjusted for multivariable)	Survival past average life expectancy	17903295
Mortality	Persons Encountering Health Status and Contact with Health Services	Problems Related to Lifestyle	Diagnoses - secondary ICD10: Z72 Problems related to lifestyle	Problems related to lifestyle	31427789
Mortality	Persons with Potential Health Hazards Related to Family and Personal History and Certain Conditions Influencing Health Status	Family History of Certain Disabilities and Chronic Diseases Leading to Disablement	Diagnoses - secondary ICD10: Z82 Family history of certain disabilities and chronic diseases (leading to disablement)	Family history of certain disabilities and chronic diseases (leading to disablement)	31427789
Mortality	Persons with Potential Health Hazards Related to Family and Personal History and Certain Conditions Influencing Health Status	Personal History of Certain Other Diseases	Diagnoses - secondary ICD10: Z86 Personal history of certain other diseases	Personal history of certain other diseases	31427789
Mortality	Persons with Potential Health Hazards Related to Family and Personal History and Certain Conditions Influencing Health Status	Personal History of Malignant Neoplasm	Diagnoses - secondary ICD10: Z85 Personal history of malignant neoplasm	Personal history of malignant neoplasm	31427789
Mortality	Persons with Potential Health Hazards Related to Family and Personal History and Certain Conditions Influencing Health Status	Personal History of Medical Treatment	Diagnoses - secondary ICD10: Z92 Personal history of medical treatment	Personal history of medical treatment	31427789
Mortality	Persons with Potential Health Hazards Related to Family and Personal History and Certain Conditions Influencing Health Status	Presence of Cardiac and Vascular Implants and Grafts	Diagnoses - secondary ICD10: Z95 Presence of cardiac and vascular implants and grafts	Presence of cardiac and vascular implants and grafts	31427789
Muscular	Neuromusculoskeletal and Movement-Related Functions	Control of Voluntary Movement Functions	Leg pain on walking	Leg pain on walking	31427789
Muscular	Neuromusculoskeletal and Movement-Related Functions	Muscle Power Functions	Hand grip (at exam 7, GEE)	Hand grip	17903295
Muscular	Neuromusculoskeletal and Movement-Related Functions	Muscle Power Functions	Hand grip (at offspring exam 7 cohort exam 27, GEE)	Hand grip	17903295
Neoplasms	Benign Neoplasms	Benign Neoplasm of Colon, Rectum, Anus and Anal Canal	Diagnoses - main ICD10: D12 Benign neoplasm of colon, rectum, anus and anal canal	Benign neoplasm of colon, rectum, anus and anal canal	31427789
Neoplasms	Malignant Neoplasms	Malignant Neoplasms	Adenocarcinoma (adjusted for age)	Adenocarcinoma	23143601
Neoplasms	Malignant Neoplasms	Malignant Neoplasms	Cancer (GEE, adjusted for age and sex)	Cancer	17903305
Neoplasms	Malignant Neoplasms	Malignant Neoplasms	Cancer (GEE, adjusted for multivariable)	Cancer	17903305
Neoplasms	Malignant Neoplasms	Malignant Neoplasms	Cancer (diagnosed by doctor)	Cancer	31427789
Neoplasms	Malignant Neoplasms	Malignant Neoplasms	Cancer register - Behaviour of cancer tumour: Carcinoma in situ	Carcinoma in situ	31427789
Neoplasms	Malignant Neoplasms	Malignant Neoplasms	Cancer register - Histology of cancer tumour: Adenocarcinoma, NOS	Adenocarcinoma	31427789
Neoplasms	Malignant Neoplasms	Malignant Neoplasms	Cancer register - Histology of cancer tumour: Basal cell carcinoma, NOS	Basal cell carcinoma	31427789
Neoplasms	Malignant Neoplasms	Malignant Neoplasms	Number of self-reported cancers	Number of self-reported cancers	31427789
Neoplasms	Malignant Neoplasms	Malignant Neoplasms	Reported occurrences of cancer	Reported occurrences of cancer	31427789
Neoplasms	Malignant Neoplasms	Malignant Neoplasms of Breast	BRCA1/2-negative breast cancer	Breast cancer	30323354
Neoplasms	Malignant Neoplasms	Malignant Neoplasms of Breast	Breast cancer (GEE, adjusted for age and BMI)	Breast cancer	17903305
Neoplasms	Malignant Neoplasms	Malignant Neoplasms of Breast	Breast cancer (GEE, adjusted for age)	Breast cancer	17903305
Neoplasms	Malignant Neoplasms	Malignant Neoplasms of Breast	Cancer register - Type of cancer: ICD10: C50 Malignant neoplasm of breast	Malignant neoplasm of breast	31427789
Neoplasms	Malignant Neoplasms	Malignant Neoplasms of Lung	Lung canger (adjusted for age)	Lung canger	23143601
Neoplasms	Malignant Neoplasms	Malignant Neoplasms of Male Genital Organs	Prostate cancer (GEE, adjusted for age)	Prostate cancer	17903305
Neoplasms	Malignant Neoplasms	Malignant Neoplasms of Ovary	Epithelial ovarian cancer (Clear cell)	Epithelial ovarian cancer	30898391
Neoplasms	Malignant Neoplasms	Malignant Neoplasms of Ovary	Epithelial ovarian cancer (high -grade and low-grade serous)	Epithelial ovarian cancer	30898391
Neoplasms	Malignant Neoplasms	Malignant Neoplasms of Ovary	Epithelial ovarian cancer (high-grade serous)	Epithelial ovarian cancer	30898391
Neoplasms	Malignant Neoplasms	Malignant Neoplasms of Skin	Cancer register - Type of cancer: ICD10: C44 Other and unspecified malignant neoplasm of skin	Other and unspecified malignant neoplasm of skin	31427789
Neoplasms	Malignant Neoplasms	Malignant Neoplasms of Skin	Diagnoses - main ICD10: C44 Other and unspecified malignant neoplasm of skin	Other and unspecified malignant neoplasm of skin	31427789
Neoplasms	Malignant Neoplasms	Maligrant Neoplasms of Brain	11q deletion neuroblastoma	Neuroblastoma	28924153
Neoplasms	Malignant Neoplasms	Maligrant Neoplasms of Brain	1p deletion neuroblastoma	Neuroblastoma	28924153
Neoplasms	Malignant Neoplasms	Maligrant Neoplasms of Brain	Glioma	Glioma	22886559
Neoplasms	Malignant Neoplasms	Maligrant Neoplasms of Brain	MYCN amplification neuroblastoma	Neuroblastoma	28924153
Neoplasms	Malignant Neoplasms	Maligrant Neoplasms of Brain	Neuroblastoma	Neuroblastoma	18463370
Neoplasms	Malignant Neoplasms	Maligrant Neoplasms of Brain	Neuroblastoma	Neuroblastoma	23222812
Neoplasms	Malignant Neoplasms	Maligrant Neoplasms of Colon	Advanced adenoma	Advanced adenoma	24084763
Neoplasms	Malignant Neoplasms	Maligrant Neoplasms of Colon	Colorectal cancer	Colorectal cancer	29471430
Neoplasms	Malignant Neoplasms	Maligrant Neoplasms of Pancreas	Pancreatic cancer	Pancreatic Cancer	22523087
Neoplasms	Malignant Neoplasms	Maligrant Neoplasms of Stomach	Gastric cancer	Gastric Cancer	23504502
Neurological	Diseases of the Nervous System	Alzheimer disease	Alzheimer's disease	Alzheimer disease	24162737
Neurological	Diseases of the Nervous System	Alzheimer disease	Proxy and clinically diagnosed Alzheimer's disease	Alzheimer disease	29777097
Neurological	Diseases of the Nervous System	Alzheimer disease	Proxy and clinically diagnosed Alzheimer's disease	Alzheimer disease	30617256
Neurological	Diseases of the Nervous System	Epilepsy	Childhood absence epilepsy	Epilepsy	30531953
Neurological	Diseases of the Nervous System	Epilepsy	Epilepsy	Epilepsy	25087078
Neurological	Diseases of the Nervous System	Epilepsy	Epilepsy	Epilepsy	30531953
Neurological	Diseases of the Nervous System	Epilepsy	Focal epilepsy	Epilepsy	30531953
Neurological	Diseases of the Nervous System	Epilepsy	Focal epilepsy, hippocampal sclerosis (HS)	Epilepsy	30531953
Neurological	Diseases of the Nervous System	Epilepsy	Generalised epilepsy	Epilepsy	30531953
Neurological	Diseases of the Nervous System	Epilepsy	Genetic generalized epilepsy	Genetic generalized epilepsy	25087078
Neurological	Diseases of the Nervous System	Epilepsy	Juvenile Myoclonic Epilepsy (JME)	Epilepsy	30531953
Neurological	Diseases of the Nervous System	Migraine	Non-cancer illness code, self-reported: migraine	Migraine	31427789
Neurological	Diseases of the Nervous System	Multiple Sclerosis	Multiple Sclerosis	Multiple Sclerosis	21833088
Neurological	Diseases of the Nervous System	Other degenerative diseases of the nervous system	Posterior cortical atrophy	Posterior cortical atrophy	26993346
Neurological	Diseases of the Nervous System	Parkinson disease	Parkinson disease	Parkinson disease	19915575
Neurological	Diseases of the Nervous System	Parkinson disease	Parkinson disease	Parkinson disease	22451204
Neurological	Diseases of the Nervous System	Parkinson disease	Parkinson disease	Parkinson disease	17052657
Neurological	Diseases of the Nervous System	Parkinson disease	Parkinson disease of sibling pairs (tier 1)	Parkinson disease	BioRxiv: https://doi.org/10.1101/388165
Neurological	Diseases of the Nervous System	Parkinson disease	Parkinson's disease age at onset	Parkinson disease	30957308
Neurological	Diseases of the Nervous System	Sleep Disorders	Frequent insomnia symptoms	Insomnia	30804566
Neurological	Diseases of the Nervous System	Sleep Disorders	Insomnia	Insomnia	28604731
Neurological	Diseases of the Nervous System	Sleep Disorders	Insomnia	Insomnia	27992416
Neurological	Diseases of the Nervous System	Sleep Disorders	Insomnia	Insomnia	30804565
Neurological	Diseases of the Nervous System	Sleep Disorders	Insomnia (female)	Insomnia	28604731
Neurological	Diseases of the Nervous System	Sleep Disorders	Insomnia (female)	Insomnia	27992416
Neurological	Diseases of the Nervous System	Sleep Disorders	Insomnia (female)	Insomnia	30804565
Neurological	Diseases of the Nervous System	Sleep Disorders	Insomnia (male)	Insomnia	28604731
Neurological	Diseases of the Nervous System	Sleep Disorders	Insomnia (male)	Insomnia	27992416
Neurological	Diseases of the Nervous System	Sleep Disorders	Insomnia (male)	Insomnia	30804565
Neurological	Diseases of the Nervous System	Sleep Disorders	Sleeplessness / insomnia	Insomnia	31427789
Neurological	Diseases of the Nervous System	Spinal Muscular Strophy and Related Syndrome	Amyotrophic lateral sclerosis	Amyotrophic lateral sclerosis	17362836
Neurological	Diseases of the Nervous System	Spinal Muscular Strophy and Related Syndrome	Amyotrophic lateral sclerosis	Amyotrophic lateral sclerosis	29566793
Neurological	Diseases of the Nervous System	Spinal Muscular Strophy and Related Syndrome	Amyotrophic lateral sclerosis (LMM)	Amyotrophic lateral sclerosis	28931804
Neurological	Diseases of the Nervous System	Spinal Muscular Strophy and Related Syndrome	Amyotrophic lateral sclerosis (linear mixed model)	Amyotrophic lateral sclerosis	27455348
Neurological	Diseases of the Nervous System	Spinal Muscular Strophy and Related Syndrome	Amyotrophic lateral sclerosis (logistic)	Amyotrophic lateral sclerosis	28931804
Neurological	Diseases of the Nervous System	Spinal Muscular Strophy and Related Syndrome	Amyotrophic lateral sclerosis (meta-analysis)	Amyotrophic lateral sclerosis	27455348
Neurological	Diseases of the Nervous System	Vascular Syndromes of Brain in Cerebrovascular Diseases	Ischemic stroke	Ischemic stroke	17434096
Neurological	Sensory Functions and Pain	Sensation of Pain	Headaches for 3+ months	Headaches for 3+ months	31427789
Neurological	Sensory Functions and Pain	Sensation of Pain	Neck/shoulder pain for 3+ months	Neck/shoulder pain for 3+ months	31427789
Neurological	Sensory Functions and Pain	Sensation of Pain	Pain type(s) experienced in last month: Back pain	Back pain	31427789
Neurological	Sensory Functions and Pain	Sensation of Pain	Pain type(s) experienced in last month: Headache	Headache	31427789
Neurological	Sensory Functions and Pain	Sensation of Pain	Pain type(s) experienced in last month: Hip pain	Hip pain	31427789
Neurological	Sensory Functions and Pain	Sensation of Pain	Pain type(s) experienced in last month: Knee pain	Knee pain	31427789
Neurological	Sensory Functions and Pain	Sensation of Pain	Pain type(s) experienced in last month: Neck or shoulder pain	Neck or shoulder pain	31427789
Neurological	Sensory Functions and Pain	Sensation of Pain	Pain type(s) experienced in last month: Stomach or abdominal pain	Stomach or abdominal pain	31427789
Neurological	Structures of the Nervous System	Structure of Brain	3rd ventricle	3rd ventricle	31676860
Neurological	Structures of the Nervous System	Structure of Brain	3rd ventricle	3rd ventricle	31676860
Neurological	Structures of the Nervous System	Structure of Brain	4th ventricle	4th ventricle	31676860
Neurological	Structures of the Nervous System	Structure of Brain	4th ventricle	4th ventricle	31676860
Neurological	Structures of the Nervous System	Structure of Brain	Anterior corona radiata axial diffusivities	Anterior corona radiata axial diffusivities	BioRxiv: https://doi.org/10.1101/288577
Neurological	Structures of the Nervous System	Structure of Brain	Anterior corona radiata fractional anisotropy	Anterior corona radiata fractional anisotropy	BioRxiv: https://doi.org/10.1101/288555
Neurological	Structures of the Nervous System	Structure of Brain	Anterior corona radiata mean diffusivities	Anterior corona radiata mean diffusivities	BioRxiv: https://doi.org/10.1101/288599
Neurological	Structures of the Nervous System	Structure of Brain	Anterior corona radiata radial diffusivities	Anterior corona radiata radial diffusivities	BioRxiv: https://doi.org/10.1101/288643
Neurological	Structures of the Nervous System	Structure of Brain	Anterior limb of internal capsule axial diffusivities	Anterior limb of internal capsule axial diffusivities	BioRxiv: https://doi.org/10.1101/288578
Neurological	Structures of the Nervous System	Structure of Brain	Anterior limb of internal capsule fractional anisotropy	Anterior limb of internal capsule fractional anisotropy	BioRxiv: https://doi.org/10.1101/288556
Neurological	Structures of the Nervous System	Structure of Brain	Anterior limb of internal capsule mean diffusivities	Anterior limb of internal capsule mean diffusivities	BioRxiv: https://doi.org/10.1101/288600
Neurological	Structures of the Nervous System	Structure of Brain	Anterior limb of internal capsule mode of anisotropy	Anterior limb of internal capsule mode of anisotropy	BioRxiv: https://doi.org/10.1101/288622
Neurological	Structures of the Nervous System	Structure of Brain	Anterior limb of internal capsule radial diffusivities	Anterior limb of internal capsule radial diffusivities	BioRxiv: https://doi.org/10.1101/288644
Neurological	Structures of the Nervous System	Structure of Brain	Average across all tracts axial diffusivities	Average across all tracts axial diffusivities	BioRxiv: https://doi.org/10.1101/288579
Neurological	Structures of the Nervous System	Structure of Brain	Average across all tracts fractional anisotropy	Average across all tracts fractional anisotropy	BioRxiv: https://doi.org/10.1101/288557
Neurological	Structures of the Nervous System	Structure of Brain	Average across all tracts mean diffusivities	Average across all tracts mean diffusivities	BioRxiv: https://doi.org/10.1101/288601
Neurological	Structures of the Nervous System	Structure of Brain	Average across all tracts mode of anisotropy	Average across all tracts mode of anisotropy	BioRxiv: https://doi.org/10.1101/288623
Neurological	Structures of the Nervous System	Structure of Brain	Average across all tracts radial diffusivities	Average across all tracts radial diffusivities	BioRxiv: https://doi.org/10.1101/288645
Neurological	Structures of the Nervous System	Structure of Brain	Body of corpus callosum axial diffusivities	Body of corpus callosum axial diffusivities	BioRxiv: https://doi.org/10.1101/288580
Neurological	Structures of the Nervous System	Structure of Brain	Body of corpus callosum fractional anisotropy	Body of corpus callosum fractional anisotropy	BioRxiv: https://doi.org/10.1101/288558
Neurological	Structures of the Nervous System	Structure of Brain	Body of corpus callosum mode of anisotropy	Body of corpus callosum mode of anisotropy	BioRxiv: https://doi.org/10.1101/288624
Neurological	Structures of the Nervous System	Structure of Brain	Body of corpus callosum radial diffusivities	Body of corpus callosum radial diffusivities	BioRxiv: https://doi.org/10.1101/288646
Neurological	Structures of the Nervous System	Structure of Brain	Brain stem	Brain stem	31676860
Neurological	Structures of the Nervous System	Structure of Brain	Brain stem	Brain stem	31676860
Neurological	Structures of the Nervous System	Structure of Brain	CSF	CSF	31676860
Neurological	Structures of the Nervous System	Structure of Brain	CSF	CSF	31676860
Neurological	Structures of the Nervous System	Structure of Brain	Cerebellar vermal lobules I V	Cerebellar vermal lobules I V	31676860
Neurological	Structures of the Nervous System	Structure of Brain	Cerebellar vermal lobules I V	Cerebellar vermal lobules I V	31676860
Neurological	Structures of the Nervous System	Structure of Brain	Cerebellar vermal lobules VI VII	Cerebellar vermal lobules VI VII	31676860
Neurological	Structures of the Nervous System	Structure of Brain	Cerebellar vermal lobules VI VII	Cerebellar vermal lobules VI VII	31676860
Neurological	Structures of the Nervous System	Structure of Brain	Cerebellar vermal lobules VIII X	Cerebellar vermal lobules VIII X	31676860
Neurological	Structures of the Nervous System	Structure of Brain	Cerebellar vermal lobules VIII X	Cerebellar vermal lobules VIII X	31676860
Neurological	Structures of the Nervous System	Structure of Brain	Cingulum (cingulate gyrus) axial diffusivities	Cingulum (cingulate gyrus) axial diffusivities	BioRxiv: https://doi.org/10.1101/288581
Neurological	Structures of the Nervous System	Structure of Brain	Cingulum (cingulate gyrus) fractional anisotropy	Cingulum (cingulate gyrus) fractional anisotropy	BioRxiv: https://doi.org/10.1101/288559
Neurological	Structures of the Nervous System	Structure of Brain	Cingulum (cingulate gyrus) mean diffusivities	Cingulum (cingulate gyrus) mean diffusivities	BioRxiv: https://doi.org/10.1101/288603
Neurological	Structures of the Nervous System	Structure of Brain	Cingulum (cingulate gyrus) mode of anisotropy	Cingulum (cingulate gyrus) mode of anisotropy	BioRxiv: https://doi.org/10.1101/288625
Neurological	Structures of the Nervous System	Structure of Brain	Cingulum (cingulate gyrus) radial diffusivities	Cingulum (cingulate gyrus) radial diffusivities	BioRxiv: https://doi.org/10.1101/288647
Neurological	Structures of the Nervous System	Structure of Brain	Cingulum (hippocampus) fractional anisotropy	Cingulum (hippocampus) fractional anisotropy	BioRxiv: https://doi.org/10.1101/288560
Neurological	Structures of the Nervous System	Structure of Brain	Cingulum (hippocampus) mean diffusivities	Cingulum (hippocampus) mean diffusivities	BioRxiv: https://doi.org/10.1101/288604
Neurological	Structures of the Nervous System	Structure of Brain	Cingulum (hippocampus) radial diffusivities	Cingulum (hippocampus) radial diffusivities	BioRxiv: https://doi.org/10.1101/288648
Neurological	Structures of the Nervous System	Structure of Brain	Corticospinal tract fractional anisotropy	Corticospinal tract fractional anisotropy	BioRxiv: https://doi.org/10.1101/288561
Neurological	Structures of the Nervous System	Structure of Brain	Corticospinal tract mean diffusivities	Corticospinal tract mean diffusivities	BioRxiv: https://doi.org/10.1101/288605
Neurological	Structures of the Nervous System	Structure of Brain	Corticospinal tract mode of anisotropy	Corticospinal tract mode of anisotropy	BioRxiv: https://doi.org/10.1101/288627
Neurological	Structures of the Nervous System	Structure of Brain	Corticospinal tract radial diffusivities	Corticospinal tract radial diffusivities	BioRxiv: https://doi.org/10.1101/288649
Neurological	Structures of the Nervous System	Structure of Brain	External capsule axial diffusivities	External capsule axial diffusivities	BioRxiv: https://doi.org/10.1101/288584
Neurological	Structures of the Nervous System	Structure of Brain	External capsule mean diffusivities	External capsule mean diffusivities	BioRxiv: https://doi.org/10.1101/288606
Neurological	Structures of the Nervous System	Structure of Brain	Fornix (column and body of fornix) axial diffusivities	Fornix (column and body of fornix) axial diffusivities	BioRxiv: https://doi.org/10.1101/288585
Neurological	Structures of the Nervous System	Structure of Brain	Fornix (column and body of fornix) fractional anisotropy	Fornix (column and body of fornix) fractional anisotropy	BioRxiv: https://doi.org/10.1101/288563
Neurological	Structures of the Nervous System	Structure of Brain	Fornix (column and body of fornix) mean diffusivities	Fornix (column and body of fornix) mean diffusivities	BioRxiv: https://doi.org/10.1101/288607
Neurological	Structures of the Nervous System	Structure of Brain	Fornix (column and body of fornix) mode of anisotropy	Fornix (column and body of fornix) mode of anisotropy	BioRxiv: https://doi.org/10.1101/288629
Neurological	Structures of the Nervous System	Structure of Brain	Fornix (column and body of fornix) radial diffusivities	Fornix (column and body of fornix) radial diffusivities	BioRxiv: https://doi.org/10.1101/288651
Neurological	Structures of the Nervous System	Structure of Brain	Fornix (cres) / Stria terminalis fractional anisotropy	Fornix (cres) / Stria terminalis fractional anisotropy	BioRxiv: https://doi.org/10.1101/288564
Neurological	Structures of the Nervous System	Structure of Brain	Fornix (cres) / Stria terminalis radial diffusivities	Fornix (cres) / Stria terminalis radial diffusivities	BioRxiv: https://doi.org/10.1101/288652
Neurological	Structures of the Nervous System	Structure of Brain	Genu of corpus callosum axial diffusivities	Genu of corpus callosum axial diffusivities	BioRxiv: https://doi.org/10.1101/288587
Neurological	Structures of the Nervous System	Structure of Brain	Genu of corpus callosum fractional anisotropy	Genu of corpus callosum fractional anisotropy	BioRxiv: https://doi.org/10.1101/288565
Neurological	Structures of the Nervous System	Structure of Brain	Genu of corpus callosum mean diffusivities	Genu of corpus callosum mean diffusivities	BioRxiv: https://doi.org/10.1101/288609
Neurological	Structures of the Nervous System	Structure of Brain	Genu of corpus callosum mode of anisotropy	Genu of corpus callosum mode of anisotropy	BioRxiv: https://doi.org/10.1101/288631
Neurological	Structures of the Nervous System	Structure of Brain	Genu of corpus callosum radial diffusivities	Genu of corpus callosum radial diffusivities	BioRxiv: https://doi.org/10.1101/288653
Neurological	Structures of the Nervous System	Structure of Brain	Gray matter	Gray matter	31676860
Neurological	Structures of the Nervous System	Structure of Brain	Gray matter	Gray matter	31676860
Neurological	Structures of the Nervous System	Structure of Brain	Hippocampal volume (GEE, adjusted for age and sex)	Hippocampal volume	17903297
Neurological	Structures of the Nervous System	Structure of Brain	Hippocampal volume (GEE, adjusted for multivariable with APOE)	Hippocampal volume	17903297
Neurological	Structures of the Nervous System	Structure of Brain	Hippocampal volume (GEE, adjusted for multivariable with APOE)	Hippocampal volume	17903297
Neurological	Structures of the Nervous System	Structure of Brain	Hippocampal volume (GEE, adjusted for multivariable)	Hippocampal volume	17903297
Neurological	Structures of the Nervous System	Structure of Brain	Inferior fronto-occipital fasciculus axial diffusivities	Inferior fronto-occipital fasciculus axial diffusivities	BioRxiv: https://doi.org/10.1101/288588
Neurological	Structures of the Nervous System	Structure of Brain	Inferior fronto-occipital fasciculus fractional anisotropy	Inferior fronto-occipital fasciculus fractional anisotropy	BioRxiv: https://doi.org/10.1101/288566
Neurological	Structures of the Nervous System	Structure of Brain	Inferior fronto-occipital fasciculus mean diffusivities	Inferior fronto-occipital fasciculus mean diffusivities	BioRxiv: https://doi.org/10.1101/288610
Neurological	Structures of the Nervous System	Structure of Brain	Inferior fronto-occipital fasciculus mode of anisotropy	Inferior fronto-occipital fasciculus mode of anisotropy	BioRxiv: https://doi.org/10.1101/288632
Neurological	Structures of the Nervous System	Structure of Brain	Inferior fronto-occipital fasciculus radial diffusivities	Inferior fronto-occipital fasciculus radial diffusivities	BioRxiv: https://doi.org/10.1101/288654
Neurological	Structures of the Nervous System	Structure of Brain	Intracranial Volume	Intracranial Volume	27694991
Neurological	Structures of the Nervous System	Structure of Brain	Left accumbens area	Left accumbens area	31676860
Neurological	Structures of the Nervous System	Structure of Brain	Left accumbens area	Left accumbens area	31676860
Neurological	Structures of the Nervous System	Structure of Brain	Left amygdala	Left amygdala	31676860
Neurological	Structures of the Nervous System	Structure of Brain	Left amygdala	Left amygdala	31676860
Neurological	Structures of the Nervous System	Structure of Brain	Left basal forebrain	Left basal forebrain	31676860
Neurological	Structures of the Nervous System	Structure of Brain	Left basal forebrain	Left basal forebrain	31676860
Neurological	Structures of the Nervous System	Structure of Brain	Left caudal anterior cingulate	Left caudal anterior cingulate	31676860
Neurological	Structures of the Nervous System	Structure of Brain	Left caudal anterior cingulate	Left caudal anterior cingulate	31676860
Neurological	Structures of the Nervous System	Structure of Brain	Left caudate	Left caudate	31676860
Neurological	Structures of the Nervous System	Structure of Brain	Left caudate	Left caudate	31676860
Neurological	Structures of the Nervous System	Structure of Brain	Left cerebellum exterior	Left cerebellum exterior	31676860
Neurological	Structures of the Nervous System	Structure of Brain	Left cerebellum exterior	Left cerebellum exterior	31676860
Neurological	Structures of the Nervous System	Structure of Brain	Left cerebellum white matter	Left cerebellum white matter	31676860
Neurological	Structures of the Nervous System	Structure of Brain	Left cerebellum white matter	Left cerebellum white matter	31676860
Neurological	Structures of the Nervous System	Structure of Brain	Left cuneus	Left cuneus	31676860
Neurological	Structures of the Nervous System	Structure of Brain	Left cuneus	Left cuneus	31676860
Neurological	Structures of the Nervous System	Structure of Brain	Left entorhinal	Left entorhinal	31676860
Neurological	Structures of the Nervous System	Structure of Brain	Left entorhinal	Left entorhinal	31676860
Neurological	Structures of the Nervous System	Structure of Brain	Left fusiform	Left fusiform	31676860
Neurological	Structures of the Nervous System	Structure of Brain	Left fusiform	Left fusiform	31676860
Neurological	Structures of the Nervous System	Structure of Brain	Left hippocampus	Left hippocampus	31676860
Neurological	Structures of the Nervous System	Structure of Brain	Left hippocampus	Left hippocampus	31676860
Neurological	Structures of the Nervous System	Structure of Brain	Left inferior lateral ventricle	Left inferior lateral ventricle	31676860
Neurological	Structures of the Nervous System	Structure of Brain	Left inferior lateral ventricle	Left inferior lateral ventricle	31676860
Neurological	Structures of the Nervous System	Structure of Brain	Left inferior parietal	Left inferior parietal	31676860
Neurological	Structures of the Nervous System	Structure of Brain	Left inferior parietal	Left inferior parietal	31676860
Neurological	Structures of the Nervous System	Structure of Brain	Left inferior temporal	Left inferior temporal	31676860
Neurological	Structures of the Nervous System	Structure of Brain	Left inferior temporal	Left inferior temporal	31676860
Neurological	Structures of the Nervous System	Structure of Brain	Left insula	Left insula	31676860
Neurological	Structures of the Nervous System	Structure of Brain	Left insula	Left insula	31676860
Neurological	Structures of the Nervous System	Structure of Brain	Left isthmus cingulate	Left isthmus cingulate	31676860
Neurological	Structures of the Nervous System	Structure of Brain	Left isthmus cingulate	Left isthmus cingulate	31676860
Neurological	Structures of the Nervous System	Structure of Brain	Left lateral occipital	Left lateral occipital	31676860
Neurological	Structures of the Nervous System	Structure of Brain	Left lateral occipital	Left lateral occipital	31676860
Neurological	Structures of the Nervous System	Structure of Brain	Left lateral orbitofrontal	Left lateral orbitofrontal	31676860
Neurological	Structures of the Nervous System	Structure of Brain	Left lateral orbitofrontal	Left lateral orbitofrontal	31676860
Neurological	Structures of the Nervous System	Structure of Brain	Left lateral ventricle	Left lateral ventricle	31676860
Neurological	Structures of the Nervous System	Structure of Brain	Left lateral ventricle	Left lateral ventricle	31676860
Neurological	Structures of the Nervous System	Structure of Brain	Left lingual	Left lingual	31676860
Neurological	Structures of the Nervous System	Structure of Brain	Left lingual	Left lingual	31676860
Neurological	Structures of the Nervous System	Structure of Brain	Left pallidum	Left pallidum	31676860
Neurological	Structures of the Nervous System	Structure of Brain	Left pallidum	Left pallidum	31676860
Neurological	Structures of the Nervous System	Structure of Brain	Left parahippocampal	Left parahippocampal	31676860
Neurological	Structures of the Nervous System	Structure of Brain	Left parahippocampal	Left parahippocampal	31676860
Neurological	Structures of the Nervous System	Structure of Brain	Left pars triangularis	Left pars triangularis	31676860
Neurological	Structures of the Nervous System	Structure of Brain	Left pars triangularis	Left pars triangularis	31676860
Neurological	Structures of the Nervous System	Structure of Brain	Left pericalcarine	Left pericalcarine	31676860
Neurological	Structures of the Nervous System	Structure of Brain	Left pericalcarine	Left pericalcarine	31676860
Neurological	Structures of the Nervous System	Structure of Brain	Left postcentral	Left postcentral	31676860
Neurological	Structures of the Nervous System	Structure of Brain	Left postcentral	Left postcentral	31676860
Neurological	Structures of the Nervous System	Structure of Brain	Left posterior cingulate	Left posterior cingulate	31676860
Neurological	Structures of the Nervous System	Structure of Brain	Left precentral	Left precentral	31676860
Neurological	Structures of the Nervous System	Structure of Brain	Left precentral	Left precentral	31676860
Neurological	Structures of the Nervous System	Structure of Brain	Left precuneus	Left precuneus	31676860
Neurological	Structures of the Nervous System	Structure of Brain	Left putamen	Left putamen	31676860
Neurological	Structures of the Nervous System	Structure of Brain	Left putamen	Left putamen	31676860
Neurological	Structures of the Nervous System	Structure of Brain	Left rostral anterior cingulate	Left rostral anterior cingulate	31676860
Neurological	Structures of the Nervous System	Structure of Brain	Left rostral anterior cingulate	Left rostral anterior cingulate	31676860
Neurological	Structures of the Nervous System	Structure of Brain	Left superior parietal	Left superior parietal	31676860
Neurological	Structures of the Nervous System	Structure of Brain	Left superior parietal	Left superior parietal	31676860
Neurological	Structures of the Nervous System	Structure of Brain	Left superior temporal	Left superior temporal	31676860
Neurological	Structures of the Nervous System	Structure of Brain	Left supramarginal	Left supramarginal	31676860
Neurological	Structures of the Nervous System	Structure of Brain	Left supramarginal	Left supramarginal	31676860
Neurological	Structures of the Nervous System	Structure of Brain	Left thalamus proper	Left thalamus proper	31676860
Neurological	Structures of the Nervous System	Structure of Brain	Left thalamus proper	Left thalamus proper	31676860
Neurological	Structures of the Nervous System	Structure of Brain	Left transverse temporal	Left transverse temporal	31676860
Neurological	Structures of the Nervous System	Structure of Brain	Left transverse temporal	Left transverse temporal	31676860
Neurological	Structures of the Nervous System	Structure of Brain	Left ventral DC	Left ventral DC	31676860
Neurological	Structures of the Nervous System	Structure of Brain	Left ventral DC	Left ventral DC	31676860
Neurological	Structures of the Nervous System	Structure of Brain	Left vessel	Left vessel	31676860
Neurological	Structures of the Nervous System	Structure of Brain	Left vessel	Left vessel	31676860
Neurological	Structures of the Nervous System	Structure of Brain	Mean Amygdala	Amygdala volume	25607358
Neurological	Structures of the Nervous System	Structure of Brain	Mean Hippocampus	Hippocampal volume	25607358
Neurological	Structures of the Nervous System	Structure of Brain	Mean Putamen	Putamen volume	25607358
Neurological	Structures of the Nervous System	Structure of Brain	Occipital brain volume (GEE, adjusted for age and sex)	Occipital brain volume	17903297
Neurological	Structures of the Nervous System	Structure of Brain	Occipital brain volume (GEE, adjusted for multivariable)	Occipital brain volume	17903297
Neurological	Structures of the Nervous System	Structure of Brain	Parietal brain volume (GEE, adjusted for age and sex)	Parietal brain volume	17903297
Neurological	Structures of the Nervous System	Structure of Brain	Parietal brain volume (GEE, adjusted for multivariable)	Parietal brain volume	17903297
Neurological	Structures of the Nervous System	Structure of Brain	Posterior corona radiata axial diffusivities	Posterior corona radiata axial diffusivities	BioRxiv: https://doi.org/10.1101/288589
Neurological	Structures of the Nervous System	Structure of Brain	Posterior corona radiata fractional anisotropy	Posterior corona radiata fractional anisotropy	BioRxiv: https://doi.org/10.1101/288567
Neurological	Structures of the Nervous System	Structure of Brain	Posterior corona radiata mean diffusivities	Posterior corona radiata mean diffusivities	BioRxiv: https://doi.org/10.1101/288611
Neurological	Structures of the Nervous System	Structure of Brain	Posterior corona radiata mode of anisotropy	Posterior corona radiata mode of anisotropy	BioRxiv: https://doi.org/10.1101/288633
Neurological	Structures of the Nervous System	Structure of Brain	Posterior corona radiata radial diffusivities	Posterior corona radiata radial diffusivities	BioRxiv: https://doi.org/10.1101/288655
Neurological	Structures of the Nervous System	Structure of Brain	Posterior limb of internal capsule axial diffusivities	Posterior limb of internal capsule axial diffusivities	BioRxiv: https://doi.org/10.1101/288590
Neurological	Structures of the Nervous System	Structure of Brain	Posterior limb of internal capsule fractional anisotropy	Posterior limb of internal capsule fractional anisotropy	BioRxiv: https://doi.org/10.1101/288568
Neurological	Structures of the Nervous System	Structure of Brain	Posterior limb of internal capsule mean diffusivities	Posterior limb of internal capsule mean diffusivities	BioRxiv: https://doi.org/10.1101/288612
Neurological	Structures of the Nervous System	Structure of Brain	Posterior limb of internal capsule mode of anisotropy	Posterior limb of internal capsule mode of anisotropy	BioRxiv: https://doi.org/10.1101/288634
Neurological	Structures of the Nervous System	Structure of Brain	Posterior limb of internal capsule radial diffusivities	Posterior limb of internal capsule radial diffusivities	BioRxiv: https://doi.org/10.1101/288656
Neurological	Structures of the Nervous System	Structure of Brain	Posterior thalamic radiation (include optic radiation) axial diffusivities	Posterior thalamic radiation (include optic radiation) axial diffusivities	BioRxiv: https://doi.org/10.1101/288591
Neurological	Structures of the Nervous System	Structure of Brain	Posterior thalamic radiation (include optic radiation) fractional anisotropy	Posterior thalamic radiation (include optic radiation) fractional anisotropy	BioRxiv: https://doi.org/10.1101/288569
Neurological	Structures of the Nervous System	Structure of Brain	Posterior thalamic radiation (include optic radiation) mean diffusivities	Posterior thalamic radiation (include optic radiation) mean diffusivities	BioRxiv: https://doi.org/10.1101/288613
Neurological	Structures of the Nervous System	Structure of Brain	Posterior thalamic radiation (include optic radiation) radial diffusivities	Posterior thalamic radiation (include optic radiation) radial diffusivities	BioRxiv: https://doi.org/10.1101/288657
Neurological	Structures of the Nervous System	Structure of Brain	Retrolenticular part of internal capsule fractional anisotropy	Retrolenticular part of internal capsule fractional anisotropy	BioRxiv: https://doi.org/10.1101/288570
Neurological	Structures of the Nervous System	Structure of Brain	Retrolenticular part of internal capsule mean diffusivities	Retrolenticular part of internal capsule mean diffusivities	BioRxiv: https://doi.org/10.1101/288614
Neurological	Structures of the Nervous System	Structure of Brain	Retrolenticular part of internal capsule mode of anisotropy	Retrolenticular part of internal capsule mode of anisotropy	BioRxiv: https://doi.org/10.1101/288636
Neurological	Structures of the Nervous System	Structure of Brain	Retrolenticular part of internal capsule radial diffusivities	Retrolenticular part of internal capsule radial diffusivities	BioRxiv: https://doi.org/10.1101/288658
Neurological	Structures of the Nervous System	Structure of Brain	Right accumbens area	Right accumbens area	31676860
Neurological	Structures of the Nervous System	Structure of Brain	Right accumbens area	Right accumbens area	31676860
Neurological	Structures of the Nervous System	Structure of Brain	Right amygdala	Right amygdala	31676860
Neurological	Structures of the Nervous System	Structure of Brain	Right amygdala	Right amygdala	31676860
Neurological	Structures of the Nervous System	Structure of Brain	Right caudate	Right caudate	31676860
Neurological	Structures of the Nervous System	Structure of Brain	Right caudate	Right caudate	31676860
Neurological	Structures of the Nervous System	Structure of Brain	Right cerebellum exterior	Right cerebellum exterior	31676860
Neurological	Structures of the Nervous System	Structure of Brain	Right cerebellum exterior	Right cerebellum exterior	31676860
Neurological	Structures of the Nervous System	Structure of Brain	Right cerebellum white matter	Right cerebellum white matter	31676860
Neurological	Structures of the Nervous System	Structure of Brain	Right cerebellum white matter	Right cerebellum white matter	31676860
Neurological	Structures of the Nervous System	Structure of Brain	Right cuneus	Right cuneus	31676860
Neurological	Structures of the Nervous System	Structure of Brain	Right cuneus	Right cuneus	31676860
Neurological	Structures of the Nervous System	Structure of Brain	Right entorhinal	Right entorhinal	31676860
Neurological	Structures of the Nervous System	Structure of Brain	Right entorhinal	Right entorhinal	31676860
Neurological	Structures of the Nervous System	Structure of Brain	Right fusiform	Right fusiform	31676860
Neurological	Structures of the Nervous System	Structure of Brain	Right hippocampus	Right hippocampus	31676860
Neurological	Structures of the Nervous System	Structure of Brain	Right hippocampus	Right hippocampus	31676860
Neurological	Structures of the Nervous System	Structure of Brain	Right inferior lateral ventricle	Right inferior lateral ventricle	31676860
Neurological	Structures of the Nervous System	Structure of Brain	Right inferior lateral ventricle	Right inferior lateral ventricle	31676860
Neurological	Structures of the Nervous System	Structure of Brain	Right inferior parietal	Right inferior parietal	31676860
Neurological	Structures of the Nervous System	Structure of Brain	Right inferior parietal	Right inferior parietal	31676860
Neurological	Structures of the Nervous System	Structure of Brain	Right inferior temporal	Right inferior temporal	31676860
Neurological	Structures of the Nervous System	Structure of Brain	Right inferior temporal	Right inferior temporal	31676860
Neurological	Structures of the Nervous System	Structure of Brain	Right insula	Right insula	31676860
Neurological	Structures of the Nervous System	Structure of Brain	Right insula	Right insula	31676860
Neurological	Structures of the Nervous System	Structure of Brain	Right isthmus cingulate	Right isthmus cingulate	31676860
Neurological	Structures of the Nervous System	Structure of Brain	Right isthmus cingulate	Right isthmus cingulate	31676860
Neurological	Structures of the Nervous System	Structure of Brain	Right lateral orbitofrontal	Right lateral orbitofrontal	31676860
Neurological	Structures of the Nervous System	Structure of Brain	Right lateral orbitofrontal	Right lateral orbitofrontal	31676860
Neurological	Structures of the Nervous System	Structure of Brain	Right lateral ventricle	Right lateral ventricle	31676860
Neurological	Structures of the Nervous System	Structure of Brain	Right lateral ventricle	Right lateral ventricle	31676860
Neurological	Structures of the Nervous System	Structure of Brain	Right lingual	Right lingual	31676860
Neurological	Structures of the Nervous System	Structure of Brain	Right lingual	Right lingual	31676860
Neurological	Structures of the Nervous System	Structure of Brain	Right medial orbitofrontal	Right medial orbitofrontal	31676860
Neurological	Structures of the Nervous System	Structure of Brain	Right medial orbitofrontal	Right medial orbitofrontal	31676860
Neurological	Structures of the Nervous System	Structure of Brain	Right middle temporal	Right middle temporal	31676860
Neurological	Structures of the Nervous System	Structure of Brain	Right pallidum	Right pallidum	31676860
Neurological	Structures of the Nervous System	Structure of Brain	Right pallidum	Right pallidum	31676860
Neurological	Structures of the Nervous System	Structure of Brain	Right paracentral	Right paracentral	31676860
Neurological	Structures of the Nervous System	Structure of Brain	Right paracentral	Right paracentral	31676860
Neurological	Structures of the Nervous System	Structure of Brain	Right parahippocampal	Right parahippocampal	31676860
Neurological	Structures of the Nervous System	Structure of Brain	Right parahippocampal	Right parahippocampal	31676860
Neurological	Structures of the Nervous System	Structure of Brain	Right pars triangularis	Right pars triangularis	31676860
Neurological	Structures of the Nervous System	Structure of Brain	Right pars triangularis	Right pars triangularis	31676860
Neurological	Structures of the Nervous System	Structure of Brain	Right pericalcarine	Right pericalcarine	31676860
Neurological	Structures of the Nervous System	Structure of Brain	Right pericalcarine	Right pericalcarine	31676860
Neurological	Structures of the Nervous System	Structure of Brain	Right postcentral	Right postcentral	31676860
Neurological	Structures of the Nervous System	Structure of Brain	Right postcentral	Right postcentral	31676860
Neurological	Structures of the Nervous System	Structure of Brain	Right posterior cingulate	Right posterior cingulate	31676860
Neurological	Structures of the Nervous System	Structure of Brain	Right posterior cingulate	Right posterior cingulate	31676860
Neurological	Structures of the Nervous System	Structure of Brain	Right precentral	Right precentral	31676860
Neurological	Structures of the Nervous System	Structure of Brain	Right precentral	Right precentral	31676860
Neurological	Structures of the Nervous System	Structure of Brain	Right precuneus	Right precuneus	31676860
Neurological	Structures of the Nervous System	Structure of Brain	Right precuneus	Right precuneus	31676860
Neurological	Structures of the Nervous System	Structure of Brain	Right putamen	Right putamen	31676860
Neurological	Structures of the Nervous System	Structure of Brain	Right putamen	Right putamen	31676860
Neurological	Structures of the Nervous System	Structure of Brain	Right rostral middle frontal	Right rostral middle frontal	31676860
Neurological	Structures of the Nervous System	Structure of Brain	Right superior parietal	Right superior parietal	31676860
Neurological	Structures of the Nervous System	Structure of Brain	Right superior parietal	Right superior parietal	31676860
Neurological	Structures of the Nervous System	Structure of Brain	Right supramarginal	Right supramarginal	31676860
Neurological	Structures of the Nervous System	Structure of Brain	Right supramarginal	Right supramarginal	31676860
[truncated: 501 more rows]
