# Supplementary material for: The emergence of genetic variants linked to brain and cognitive traits in human evolution
Source: Cereb Cortex. 2025 Aug 13;35(8):bhaf127. doi: 10.1093/cercor/bhaf127 (PMC12345208; doi:10.1093/cercor/bhaf127)
Supplement: Supplementary_Table_2_bhaf127 [file supplementary_table_2_bhaf127.xlsx]

## Sheet: Domain
Domain	N SNPs	Median age	Age 75% upper bound	Age 25% lower bound	Median MAF	Z-score	P value	Bonferroni
Psychiatric	3577	475833	1078170	48958	0.242	-11.9583	5.87778e-33	1
Activities	1435	644450	1130073	81190	0.295	-4.5547	5.24615e-06	1
Environment	862	626965	1123312	79835	0.282	-3.86903	0.000109267	1
Social Interactions	160	474528	1046098	55032	0.254	-2.88489	0.00391554	0
Reproduction	1064	611368	1094320	63490	0.26	-2.45706	0.0140079	0
Ophthalmological	382	355860	945678	35806	0.097	-2.24172	0.0249797	0
Cognitive	530	682674	1102371	90468	0.308	-1.89329	0.05832	0
Ear, Nose, Throat	52	642079	1078489	96134	0.343	-1.48974	0.136293	0
Body Structures	90	699615	1100887	166689	0.319	-0.907168	0.364318	0
Respiratory	1746	761659	1155551	207961	0.3	-0.816945	0.41396	0
Endocrine	858	759645	1091699	368652	0.291	-0.107195	0.914635	0
Connective Tissue	94	816138	1178558	318661	0.318	0.0788185	0.937177	0
Hematological	57	595340	1052398	214394	0.189	0.132788	0.894361	0
Skeletal	4386	764959	1143706	212789	0.285	0.210267	0.83346	0
Cardiovascular	1992	759193	1137015	229188	0.283	0.404029	0.686191	0
Environmental	599	803743	1150583	266960	0.298	0.809339	0.41832	0
Nutritional	623	771528	1174960	85350	0.289	0.976797	0.32867	0
Neurological	815	800850	1174015	173721	0.304	1.23014	0.218644	0
Gastrointestinal	598	667234	1072639	202736	0.216	1.30813	0.19083	0
Dermatological	1594	703298	1103587	157359	0.242	1.50358	0.13269	0
Mortality	139	652970	1049563	131524	0.143	1.54189	0.123101	0
Immunological	4076	752814	1135338	220139	0.256	2.93549	0.00333022	0
Metabolic	10131	785573	1171886	213102	0.29	3.99062	6.59007e-05	1
Neoplasms	373	591690	1000520	125718	0.044	4.40656	1.05027e-05	1

## Sheet: Chapter
Chapter	N SNPs	Median age	Age 75% upper bound	Age 25% lower bound	Median MAF	Z-score	P value	Bonferroni
Mental and Behavioural Disorders	1893	83250	869535	21940	0.047164	-17.4952	1.55731e-68	1
Major Life Areas	817	617780	1117690	77641	0.28103	-3.98715	6.68716e-05	1
Self-Care	1965	685023	1145540	82951	0.29111	-3.02239	0.00250783	0
Interpersonal Interactions and Relationships	160	474528	1046098	55032	0.25429	-2.88247	0.00394574	0
Genitourinary and Reproductive Functions	953	601310	1094123	61485	0.25991	-2.56157	0.01042	0
The Eye, Ear and Related Structures	315	254530	845168	29329	0.030019	-2.49098	0.0127392	0
Mental Functions	2238	782174	1181555	122777	0.312755	-1.18038	0.237849	0
Communication	59	698518	1110025	114528	0.31716	-0.957282	0.338425	0
Diseases of the Eye and Adnexa	72	680315	1062517	140268	0.327065	-0.903637	0.366188	0
Structure Involved in Voice and Speech	60	697368	1088796	149532	0.325015	-0.834334	0.404093	0
Symptoms, Signs and Abnormal Clinical and Laboratory Findings, Not Elsewhere Classified	28	651598	1192498	293286	0.248945	-0.758655	0.448059	0
Disease of the Respiratory System	188	700429	1144659	141717	0.26667	-0.713561	0.475499	0
Structures of the Nervous System	554	728523	1136119	163595	0.29879	-0.691533	0.48923	0
Diseases of the Respiratory System	228	764024	1113379	232326	0.30453	-0.661586	0.508237	0
Diseases of the Musculoskeletal System and Connective Tissue	231	746580	1173024	309821	0.30434	-0.633609	0.526336	0
Endocrine, Nutritional and Metabolic Diseases	898	755668	1110452	316624	0.294295	-0.537186	0.591139	0
Diseases of the Skin and Subcutaneous Tissue	59	750523	1221463	144052	0.31556	-0.294213	0.768595	0
Diseases of the Circulatory System	829	755865	1131780	301905	0.2812	-0.0874581	0.930307	0
Injury, Poisoning and Certain Other Consequences of External Causes	32	804538	1073765	208062	0.31639	0.151044	0.879941	0
Functions of the Skin and Related Structures	717	775515	1109543	300378	0.292	0.397811	0.690769	0
Structures Related to Movement	4240	768539	1143659	210562	0.28535	0.462267	0.64389	0
Sensory Functions and Pain	116	848390	1136323	168780	0.31677	0.757882	0.448522	0
Products and Technology	632	803074	1163988	245322	0.29376	0.870442	0.384059	0
Diseases of the Digestive System	597	669370	1074650	206778	0.21808	1.35702	0.174774	0
Mortality	121	616138	1020063	105694	0.08265	1.4083	0.159042	0
Skin and Related Structures	830	634305	1090996	97258	0.18387	1.75487	0.0792814	0
Diseases of the Genitourinary System	89	661478	1090430	207140	0.045536	2.01468	0.0439386	0
Diseases of the Nervous System	206	933313	1244547	286080	0.307335	2.53328	0.0112999	0
Functions of the Cardiovascular, Haematological, Immunological and Respiratory Systems	6700	758878	1142685	218702	0.26814	2.70766	0.00677594	0
Functions of the Digestive, Metabolic and Endocrine Systems	10147	785400	1170475	217856	0.29047	3.78302	0.000154939	1
Malignant Neoplasms	363	590658	995774	132831	0.042318	4.50389	6.672e-06	1

## Sheet: Subchapter
Subchapter	N SNPs	Median age	Age 75% upper bound	Age 25% lower bound	Median MAF	Z-score	P value	Bonferroni
Mental and Behavioural Disorders Due to Use of Alcohol	481	39549	611800	17611	0.0098715	-6.90116	5.15783e-12	1
Sexual Functions	349	76815	853113	17446	0.016318	-6.84356	7.72504e-12	1
Looking After One's Health	1359	646078	1131673	80516	0.29405	-4.23591	2.27623e-05	1
Education	578	637646	1131909	103298	0.305705	-4.21656	2.48055e-05	1
Depressive Episode	658	24471	78286	14889	0.0035864	-3.77512	0.000159933	1
Family Relationships	68	176333	821454	25694	0.119585	-2.52336	0.0116239	0
Structure of Eyeball	315	254530	845168	29329	0.030019	-2.50353	0.0122961	0
Work and Employment	90	22719	618689	12761	0.0057926	-2.15253	0.0313554	0
Higher-Level Cognitive Functions	434	741750	1128273	96597	0.3237	-2.09193	0.0364444	0
Obesity	38	602585	1028234	283569	0.33916	-1.81557	0.069436	0
Informal Social Relationships	87	667720	1213893	117543	0.30724	-1.70054	0.0890285	0
Schizophrenia/Bipolar Affective Disorder	152	699801	1168273	96495	0.323635	-1.62297	0.104595	0
Hearing Functions	52	642079	1078489	96134	0.342965	-1.50862	0.131395	0
Intestinal Malabsorption	38	533051	1057677	126359	0.22263	-1.46187	0.143777	0
Glaucoma	65	633208	1048700	143303	0.33246	-1.39981	0.16157	0
Conversation and Use of Communication Devices and Techniques	58	675238	1114448	112036	0.320005	-1.2303	0.218584	0
Other Arthrosis	84	712899	1059573	205613	0.35884	-1.21782	0.223292	0
Psychomotor Functions	39	627113	991665	187568	0.30698	-1.09114	0.275212	0
Other Hypothyroidism	46	657540	1097048	387348	0.322655	-1.05729	0.29038	0
Memory Functions	27	112065	783248	26478	0.0087263	-0.937301	0.348604	0
Schizophrenia	193	755908	1218233	128092	0.32669	-0.889086	0.373957	0
Disorders of Puberty, Not Elsewhere Classified	95	680763	1100234	148938	0.29506	-0.855816	0.3921	0
Structure of Mouth	60	697368	1088796	149532	0.325015	-0.838691	0.401643	0
Malignant Neoplasms of Skin	47	564945	902261	132566	0.24401	-0.80753	0.419361	0
Asthma	203	760445	1110224	224877	0.30981	-0.790835	0.42904	0
Menstruation Functions	542	765793	1156609	248200	0.30805	-0.740067	0.459259	0
Structure of Brain	554	728523	1136119	163595	0.29879	-0.701005	0.4833	0
Vasomotor and Allergic Rhinitis	202	700429	1146708	141077	0.26667	-0.696001	0.486428	0
Exercise Tolerance Functions	1350	765109	1163311	206824	0.30167	-0.517719	0.604654	0
Sleep Functions	698	769318	1192279	125031	0.29354	-0.503358	0.614712	0
Diabetes Mellitus	71	698965	1085338	127300	0.27989	-0.457407	0.647379	0
Chronic Ischaemic Heart Disease	425	740605	1120763	322275	0.27601	-0.387713	0.698228	0
Vitiligo	34	731529	1131053	99137	0.31548	-0.343794	0.731001	0
Temperament and Personality Functions	1059	813625	1198890	150027	0.32398	-0.230128	0.817992	0
Structures related to movement, unspecified	926	745888	1141189	177289	0.275395	-0.215138	0.829659	0
Type 2 Diabetes Mellitus	525	763615	1102403	373483	0.29126	-0.166627	0.867663	0
Thyroiditis	75	783140	1139713	327709	0.3324	-0.118056	0.906023	0
Heart Functions	525	733008	1154463	216580	0.27353	-0.0273798	0.978157	0
Structure of Head and Neck Region	59	853965	1291146	404181	0.33405	0.065204	0.948012	0
Superficial Injuries Involving Multiple Body Regions	30	832468	1106505	287249	0.328575	0.108013	0.913985	0
Atrial Fibrillation and Flutter	186	759971	1150789	337274	0.2755	0.168247	0.866389	0
Assets	33	773968	1187630	93906	0.27183	0.3002	0.764025	0
Endocrine Gland Functions	114	721111	928598	419004	0.264255	0.330387	0.741107	0
Functions of Hair	717	775515	1109543	300378	0.292	0.419326	0.674978	0
Malignant Neoplasms	47	718645	1024981	280109	0.24401	0.433431	0.664702	0
Height	3231	777000	1145015	223525	0.28844	0.452152	0.65116	0
Procreation Functions	58	712216	1147821	73834	0.250485	0.553408	0.579984	0
Haematological System Functions	26	452849	863486	86642	0.0094216	0.571489	0.567669	0
Structure of Hair	443	634015	1088624	115796	0.20387	0.603288	0.546317	0
Essential (Primary) Hypertension	210	796706	1132637	155420	0.295875	0.610308	0.541658	0
Angina Pectoris	26	881300	1172282	321236	0.2918	0.625123	0.53189	0
Mental and Behavioural Disorders Due to Use of Tobacco	431	835703	1218840	110210	0.32018	0.657023	0.511166	0
Water, Mineral and Electrolyte Balance Functions	1387	767985	1127289	292274	0.28883	0.67261	0.501195	0
Products or Substances for Personal Consumption	599	803743	1150583	266960	0.29782	0.802079	0.422507	0
Other Rheumatoid Arthritis	65	870620	1184573	431055	0.28754	0.827582	0.407907	0
Systemic Lupus Erythematosus	59	746580	1215221	276415	0.22639	0.855163	0.392461	0
Blood Pressure Functions	753	793230	1143225	187424	0.29574	0.875478	0.381314	0
Food	623	771528	1174960	85350	0.28905	0.959893	0.337109	0
Structure of Trunk	37	955958	1314745	427510	0.33816	0.99553	0.319478	0
Hematological System Functions	32	917845	1122026	347349	0.278095	1.09888	0.271819	0
Diverticular Disease of Intestine	68	901831	1167521	451644	0.26041	1.15756	0.247045	0
Type 1 Diabetes Mellitus	75	911180	1213378	360986	0.28292	1.21938	0.2227	0
All-Cause Mortality	121	616138	1020063	105694	0.08265	1.39292	0.163645	0
Sleep Disorders	74	970969	1183357	116859	0.33457	1.43705	0.150705	0
Sensation of Pain	59	948753	1173568	241821	0.31585	1.55893	0.119012	0
Noninfective entertitis and Colitis	424	635919	1052809	221098	0.18598	1.58775	0.112342	0
Parkinson disease	28	1028789	1293166	481049	0.26357	1.64028	0.100947	0
Alzheimer disease	38	958383	1224558	200994	0.27676	1.68679	0.091643	0
Weight Maintenance Functions	7748	807771	1186445	211168	0.30138	1.86821	0.0617322	0
Renal Failure	89	661478	1090430	207140	0.045536	2.01734	0.0436602	0
Structure of Areas of Skin	397	635863	1091155	82497	0.14203	2.20152	0.027699	0
Potential Health Hazards Related to Socioeconomic and Psychosocial Circumstances	138	953724	1197395	298738	0.292085	2.54818	0.0108286	0
Immunological System Functions	4076	752814	1135338	220139	0.25568	2.90721	0.00364672	0
General Metabolic Functions	1043	667463	1076378	178804	0.14042	4.55247	5.30197e-06	1
Malignant Neoplasms of Breast	215	487203	977286	101615	0.026037	8.26725	1.37086e-16	1

## Sheet: Trait
Trait	N SNPs	Median age	Age 75% upper bound	Age 25% lower bound	Median MAF	Z-score	P value	Bonferroni
Use of sun/uv protection	28	185084	995476	56749	0.323125	-4.29782	1.72483e-05	1
Educational attainment	465	637523	1143858	111495	0.30608	-3.82277	0.000131958	1
Fluid intelligence score	58	505506	1082702	71728	0.385105	-3.81645	0.000135384	1
Schizophrenia/Bipolar disorder	86	499765	1068881	81502	0.327545	-3.63439	0.000278638	0
Legs-leg fat ratio (female)	143	506280	1133235	61213	0.2835	-3.24881	0.00115888	0
Depression - Lifetime number of depressed periods	352	19939	35225	13316	0.00384585	-3.22148	0.00127531	0
Hip circumference (female)	33	382215	1035158	79540	0.35418	-3.06349	0.00218773	0
Impedance measures - Impedance of leg (left)	447	682503	1155285	124853	0.30103	-2.65266	0.007986	0
Electronic device use - Plays computer games	26	400844	1033210	90037	0.334025	-2.64625	0.00813903	0
Body Mass Index (male)	362	675208	1140772	189329	0.316795	-2.64101	0.00826598	0
Cup area	51	61882	743535	19603	0.070125	-2.575	0.0100241	0
Average weekly intake of other alcoholic drinks	252	19507	33543	13699	0.004667	-2.55626	0.0105803	0
Depression	40	536490	958729	68205	0.317255	-2.52876	0.0114467	0
Neutrophil percentage of white cells (three-way meta)	92	480893	1133946	81624	0.24788	-2.46715	0.0136192	0
Social support - Leisure/social activities: Religious group	41	543158	1075395	84723	0.32003	-2.34676	0.0189373	0
Number of full brothers	28	71124	1129505	27961	0.15026	-2.25877	0.0238979	0
Reticulocyte count (three-way meta)	106	559426	1071839	100936	0.285335	-2.21614	0.0266821	0
Lifetime number of sexual partners	191	18224	34894	11733	0.0043967	-2.21322	0.0268827	0
Number of depression episodes	233	27446	80091	16053	0.0023207	-2.19959	0.0278359	0
Time spent watching television (TV)	90	610313	1210895	91628	0.348825	-2.19359	0.028265	0
Waist circumference (female)	30	461045	957167	224040	0.277865	-2.15584	0.0310964	0
Impedance measures - Impedance of leg (right)	458	709886	1144254	164261	0.30653	-2.13398	0.0328448	0
Worrier / anxious feelings	44	572380	946318	75698	0.32602	-2.11089	0.0347819	0
Cognitive performance	153	676120	1082510	92619	0.32058	-2.05309	0.0400642	0
Trunk-trunk fat ratio (female)	180	602353	1172396	86587	0.26656	-1.87157	0.061266	0
Worrier / anxious feelings (WORRY)	35	562025	903823	74896	0.29152	-1.83129	0.0670566	0
Reason for glasses/contact lenses: For short-sightedness, i.e. only or mainly for distance viewing such as driving, cinema etc (called 'myopia')	38	614573	1209086	284724	0.347195	-1.81695	0.0692252	0
Male-specific factors - Hair/balding pattern: Pattern 2	45	597060	1010020	217307	0.3164	-1.76518	0.0775328	0
Number of full sisters	33	200859	761838	19366	0.11752	-1.73077	0.0834936	0
First PC of the four riskly behaviours	64	694644	1229573	198975	0.35413	-1.7301	0.0836117	0
Osteoarthritis	29	568683	1044870	210350	0.34857	-1.61235	0.106887	0
Childhood sunburn occasions	107	19893	41180	12236	0.0033086	-1.59917	0.109782	0
Reticulocyte fraction of red cells (three-way meta)	111	614160	1092275	108049	0.28373	-1.59232	0.111314	0
Overall health rating	47	643415	1153283	125768	0.34691	-1.58138	0.113792	0
Drinks per week	47	624858	1257091	61640	0.32769	-1.57785	0.114601	0
Oily fish intake	50	581130	1111271	65904	0.27975	-1.56156	0.118392	0
Impedance measures - Trunk fat mass	421	732603	1144175	126329	0.30376	-1.54844	0.121517	0
Verbal-numerical reasoning	27	625013	1025048	106612	0.34193	-1.5379	0.124072	0
Cancer register - Type of cancer: ICD10: C44 Other and unspecified malignant neoplasm of skin	28	376049	766590	99630	0.19435	-1.51624	0.129458	0
Intraocular pressure	36	37645	531498	21006	0.018795	-1.50681	0.13186	0
Celiac disease	38	533051	1057677	126359	0.22263	-1.49228	0.135627	0
Hearing difficulty/problems	25	560375	1064688	183421	0.3488	-1.47854	0.139262	0
Impedance measures - Leg fat-free mass (left)	513	728310	1145570	114349	0.30803	-1.47498	0.140218	0
Miserableness (MIS)	32	508028	1096294	83254	0.29461	-1.46114	0.143977	0
Mouth/teeth dental problems: Mouth ulcers	27	528883	969554	173262	0.24219	-1.45561	0.1455	0
Estimated glomerular filtration rate based on serum creatinine (non-diabetic)	61	680143	1000743	147526	0.30885	-1.4143	0.157274	0
Immature fraction of reticulocytes (two-way meta)	79	614160	1059983	108206	0.31989	-1.3933	0.16353	0
Treatment/medication code: levothyroxine sodium	47	665375	1100020	345475	0.3382	-1.3706	0.1705	0
Number of sexual partners	72	721611	1162502	188661	0.354565	-1.36506	0.172234	0
Usual walking pace	40	598774	1174531	130097	0.315505	-1.35779	0.17453	0
Blood urea nitrogen	156	655081	1009751	162559	0.28862	-1.34087	0.179963	0
Arms-arm fat ratio (female)	115	696565	1014908	103687	0.31711	-1.32906	0.183828	0
Asthma, hay fever or eczema	57	605760	1192875	215168	0.26998	-1.32769	0.184282	0
Impedance measures - Leg predicted mass (right)	522	740891	1158870	114098	0.31108	-1.32372	0.185596	0
Chronic kidney disease	54	505864	1183621	85285	0.28875	-1.28912	0.197357	0
Miserableness	31	542315	958953	94404	0.30796	-1.28763	0.197873	0
Coronary artery disease	59	547253	942629	149970	0.22301	-1.28177	0.199923	0
Inflammatory Bowel Disease	129	677545	1122875	149469	0.32395	-1.28172	0.19994	0
Distance between home and job workplace	56	17572	26267	11515	0.00495515	-1.26647	0.205343	0
Impedance measures - Leg predicted mass (left)	510	740891	1172431	120680	0.30746	-1.25357	0.209998	0
Sitting height	652	704985	1130723	114463	0.27745	-1.20365	0.228723	0
Granulocyte percentage of myeloid white cells (three-way meta)	114	607731	1072918	75980	0.264425	-1.20198	0.229371	0
Frequency of solarium/sunlamp use	44	17000	27919	12505	0.00286035	-1.18653	0.235411	0
Positive affect (MA GWAMA)	82	720200	1165619	175515	0.32447	-1.18381	0.236488	0
Impedance measures - Body fat percentage	387	742268	1157380	111967	0.30211	-1.17774	0.238899	0
Asthma (child-onset)	64	660470	1093462	299600	0.279275	-1.16006	0.246026	0
Diagnoses - secondary ICD10: E03 Other hypothyroidism	40	657540	1108684	410239	0.32542	-1.14499	0.252215	0
Morningness	117	678165	1160463	120689	0.28251	-1.13358	0.256969	0
Impedance measures - Leg fat-free mass (right)	514	752146	1176354	120680	0.31327	-1.12832	0.259186	0
Impedance measures - Basal metabolic rate	574	730324	1160342	110691	0.302935	-1.12629	0.260045	0
Monocyte count (three-way meta)	130	648628	1104121	101781	0.2733	-1.1135	0.265496	0
FVC	398	761659	1180471	212957	0.315125	-1.10779	0.267951	0
Reaction time	39	627113	991665	187568	0.30698	-1.0873	0.276905	0
Age when periods started (menarche) (female)	184	712341	1122476	196464	0.302645	-1.08597	0.27749	0
Diabetes (diagnosed by doctor)	54	615524	1079431	158394	0.27796	-1.08151	0.279472	0
Systolic Blood Pressure (automated reading)	208	742521	1123735	139634	0.319365	-1.08063	0.27986	0
Crohn's Disease	139	712183	1132675	347151	0.32395	-1.07969	0.280279	0
Morning/evening person (chronotype)	112	667319	1162164	119263	0.261785	-1.06311	0.28773	0
Had menopause (female)	28	580544	1140433	109921	0.34351	-1.04107	0.297845	0
Comparative height size at age 10	457	713448	1114073	168115	0.27768	-1.02459	0.305556	0
Monocyte percentage of white cells (two-way meta)	90	579946	1012198	52222	0.24811	-0.993934	0.320255	0
Vertical cup-disc ratio	145	130496	687760	25328	0.0059106	-0.989146	0.322592	0
Relative age of first facial hair (male)	78	641573	1085894	148743	0.277655	-0.985697	0.324282	0
Impedance measures - Body Mass Index (BMI)	401	763488	1183325	244295	0.31787	-0.972669	0.330718	0
Seen doctor (GP) for nerves, anxiety, tension or depression	25	654258	1139650	95918	0.37016	-0.95301	0.340585	0
Schizophrenia	190	757061	1219503	130813	0.327385	-0.92715	0.353849	0
Monocyte percentage of white cells (three-way meta)	119	652628	1089650	89219	0.27824	-0.896751	0.369852	0
PEF	265	730555	1171643	165279	0.29321	-0.87962	0.379065	0
Age at menopause	42	739396	1113224	399028	0.343445	-0.87194	0.383241	0
Education - Qualifications	110	713543	1110859	92875	0.317615	-0.86094	0.389271	0
Mean corpuscular hemoglobin (two-way meta)	130	697610	1211348	178649	0.274245	-0.860938	0.389272	0
Eosinophil percentage of granulocytes (two-way meta)	94	675448	1120079	116859	0.258845	-0.839589	0.401139	0
Eosinophil count (three-way meta)	114	638685	1069538	81190	0.274465	-0.79787	0.424946	0
Nap during day	75	711078	1105469	130951	0.3031	-0.785647	0.432074	0
Impedance measures - Weight	522	771358	1173641	169746	0.316775	-0.771873	0.44019	0
Age started wearing glasses or contact lenses	100	738014	1074956	148191	0.304685	-0.76343	0.445207	0
Hot drink temperature	45	767540	1294605	72826	0.37061	-0.755001	0.450248	0
Impedance measures - Whole body fat mass	412	781795	1143120	142431	0.317475	-0.748414	0.454211	0
Basophil count (two-way meta)	41	680480	1065250	84667	0.34162	-0.739001	0.459907	0
Comparative body size at age 10	172	740809	1201341	137596	0.303865	-0.737636	0.460736	0
Neutrophil count (three-way meta)	93	678315	1180640	104136	0.27433	-0.711604	0.47671	0
Neutrophil percentage of granulocytes (two-way meta)	92	678844	1125098	161238	0.262225	-0.705818	0.480301	0
Alcohol intake frequency	70	724966	1125026	129270	0.337555	-0.701992	0.482684	0
Relative age voice broke (male)	26	709688	1009222	141234	0.3207	-0.678114	0.4977	0
Male-specific factors - Hair/balding pattern: Pattern 4	145	703688	1127210	143498	0.26194	-0.672804	0.501072	0
Glycine level	33	579855	1108530	64591	0.27506	-0.668662	0.503711	0
Depressive symptoms (univariate)	53	767688	1141800	149863	0.34734	-0.667645	0.50436	0
Myeloid white cell count (three-way meta)	96	704283	1220718	123745	0.27499	-0.636903	0.524188	0
Impedance measures - Trunk fat percentage	348	747969	1182900	103698	0.29538	-0.635538	0.525077	0
Blood clot, DVT, bronchitis, emphysema, asthma, rhinitis, eczema, allergy diagnosed by doctor: Hayfever, allergic rhinitis or eczema	111	690818	1120401	99927	0.27239	-0.59471	0.552038	0
Non-cancer illness code, self-reported: diabetes	35	631385	1039403	127300	0.27533	-0.593678	0.552727	0
Pulse rate (automated reading)	202	723834	1153959	196015	0.285785	-0.593637	0.552755	0
Granulocyte percentage of myeloid white cells (two-way meta)	95	667925	1116856	93867	0.2629	-0.58816	0.556425	0
Morning person (binary)	116	730095	1180721	106761	0.292535	-0.571877	0.567405	0
Impedance measures - Leg fat percentage (right)	378	761860	1166589	211315	0.30529	-0.56198	0.574129	0
Monocyte count (two-way meta)	112	683720	1150709	99829	0.288885	-0.560205	0.57534	0
Ever smoked regulary	100	793695	1193218	160938	0.33449	-0.547785	0.58384	0
Lymphocyte percentage of white cells (three-way meta)	95	670950	1136449	94757	0.25846	-0.547086	0.584319	0
Number of treatments/medications taken	47	754590	1160480	264317	0.34818	-0.545155	0.585647	0
Hair colour (natural, before greying): Light brown	65	598353	929055	65472	0.2662	-0.5357	0.592166	0
Sum neutrophil eosinophil count (three-way meta)	100	718523	1199696	146348	0.281685	-0.529423	0.596512	0
Eosinophil count (two-way meta)	105	694678	1135363	122305	0.28611	-0.520262	0.602881	0
Resting heart rate	290	711600	1123018	159015	0.27464	-0.515485	0.606214	0
Coronary artery disease and high-density lipoprotein cholesterol (bivariate)	144	725998	1125248	217187	0.282615	-0.492907	0.622078	0
Fresh fruit intake	36	752959	1152049	111678	0.34521	-0.487303	0.626044	0
Impedance measures - Impedance of whole body	494	763985	1175106	134889	0.303815	-0.477616	0.632923	0
Sum eosinophil basophil count (three-way meta)	123	683713	1087115	151872	0.27422	-0.463216	0.64321	0
White blood cell count	27	669445	1148834	231501	0.29766	-0.449107	0.653355	0
Weight	538	783496	1190523	187480	0.31618	-0.44605	0.655561	0
Impedance measures - Leg fat mass (left)	342	805615	1171188	163614	0.331575	-0.437832	0.661508	0
Albumin/globulin ratio	30	598881	1226794	355130	0.24875	-0.43167	0.665981	0
Impedance measures - Arm fat percentage (left)	363	795785	1178351	250636	0.31936	-0.429286	0.667715	0
Eosinophil percentage of granulocytes (three-way meta)	111	681065	1078959	83013	0.2643	-0.423474	0.67195	0
Neuroticism (MA GWAMA)	138	840680	1297067	433145	0.370425	-0.412421	0.680031	0
Male pattern baldness (BOLT LMM non-infinitesimal mixed model)	347	723280	1105631	179495	0.2808	-0.409898	0.681881	0
Impedance measures - Trunk predicted mass	632	750450	1194322	172464	0.286345	-0.404619	0.685757	0
Impedance measures - Arm fat percentage (right)	356	789898	1199016	156892	0.315615	-0.400535	0.688763	0
Facial ageing	55	718705	1052721	90395	0.27805	-0.396684	0.691601	0
Well-being spectrum	129	820555	1240205	126968	0.35616	-0.395766	0.692278	0
Hemoglobin A1C	30	675333	1099596	431087	0.274915	-0.385499	0.699868	0
Impedance measures - Arm fat mass (right)	316	800265	1193901	321911	0.32462	-0.381745	0.70265	0
Granulocyte count (three-way meta)	100	737218	1215357	146348	0.289145	-0.37123	0.710467	0
Age-related Macular Degeneration	30	667674	1008310	215463	0.25489	-0.370557	0.710967	0
Platelet distribution width (two-way meta)	120	694173	1115410	158507	0.24997	-0.368203	0.712722	0
Reaction time test - Mean time to correctly identify matches	37	783943	1105768	73004	0.32096	-0.367525	0.713227	0
Basophil percentage of white cells (three-way meta)	43	678015	1041583	115795	0.27519	-0.365392	0.714819	0
Impedance measures - Arm fat mass (left)	299	804745	1180934	380041	0.33209	-0.362531	0.716955	0
Impedance measures - Trunk fat-free mass	632	750450	1190621	170107	0.287975	-0.34257	0.731922	0
Estimated bone mineral density from heel ultrasounds	517	736918	1128618	201271	0.27213	-0.336844	0.736235	0
Worry subcluster	59	731810	1311698	112775	0.26827	-0.334381	0.738092	0
Impedance measures - Arm fat-free mass (left)	540	750139	1186552	122847	0.295865	-0.333242	0.738952	0
Neutrophil percentage of white cells (two-way meta)	78	663046	1121193	98840	0.260475	-0.331822	0.740024	0
Total body BMD	61	781903	1203333	339343	0.32606	-0.32696	0.743698	0
Sum basophil neutrophil count (three-way meta)	98	718523	1191007	107013	0.289145	-0.32591	0.744493	0
Coronary artery disease and total cholesterol (bivariate)	135	730695	1120903	376863	0.27543	-0.3249	0.745257	0
Diagnoses - secondary ICD10: E11 Type 2 diabetes mellitus	38	754996	1094611	356374	0.300875	-0.321118	0.748121	0
Mouth/teeth dental problems: Dentures	30	784160	1066246	208581	0.366495	-0.317363	0.750968	0
Vitiligo	30	740455	1176916	116180	0.31548	-0.309383	0.75703	0
Basophil percentage of granulocytes (three-way meta)	38	669313	1004079	126006	0.271125	-0.301913	0.762718	0
Coronary artery disease and low-density lipoprotein cholesterol (bivariate)	133	730695	1139080	361015	0.28728	-0.29869	0.765176	0
Femoral Neck BMD	36	796618	1241681	419366	0.331045	-0.298416	0.765386	0
Snoring	34	698791	1242741	111614	0.246595	-0.28315	0.777062	0
Type 2 Diabetes	409	767475	1126930	373483	0.29174	-0.2795	0.779861	0
Neuroticism (univariate)	72	807849	1108384	503082	0.31938	-0.276717	0.781997	0
Neuroticism general factor	46	796220	1230458	99213	0.34662	-0.266997	0.789471	0
Impedance measures - Arm predicted mass (right)	518	750139	1164069	111465	0.29378	-0.23939	0.810803	0
Gamma-glutamyl transferase	30	665893	1161485	293271	0.27691	-0.230626	0.817605	0
Adrenergics, inhalants	40	751529	1001276	318350	0.326855	-0.228831	0.819	0
Creatine kinase	28	786454	1021162	84840	0.347295	-0.227016	0.820411	0
Asthma (adult-onset)	25	767645	908280	347450	0.31607	-0.223268	0.823327	0
Waist circumference	371	802540	1191915	308986	0.31711	-0.221377	0.824799	0
Osteoarthritis of hip	28	739114	1045994	187140	0.350555	-0.219194	0.826499	0
Mean corpuscular hemoglobin (three-way meta)	143	738943	1120288	306305	0.27322	-0.211372	0.832597	0
Body Mass Index	1665	795433	1181033	227601	0.31151	-0.197602	0.843356	0
Waist circumference (male, adjusted for BMI)	37	813175	1190793	112308	0.3219	-0.193744	0.846376	0
Chronotype	168	788309	1169536	120038	0.303985	-0.191333	0.848265	0
Age at menopause (last menstrual period) (female)	59	741363	1167133	120117	0.3144	-0.191212	0.84836	0
Impedance measures - Arm fat-free mass (right)	521	755783	1190660	125680	0.29445	-0.180129	0.857051	0
Agents acting on the renin-angiotensin system	145	741878	1136463	114163	0.29071	-0.168392	0.866275	0
Height (female)	52	807424	1156217	151947	0.32205	-0.164403	0.869414	0
Neuroticism	152	798790	1187466	226861	0.30792	-0.163463	0.870154	0
Impedance measures - Leg fat mass (right)	340	830693	1192355	251613	0.34127	-0.156196	0.875878	0
Estimated glomerular filtration rate	451	780430	1148385	267844	0.30391	-0.141948	0.887121	0
Monocyte count	25	767305	1188618	309813	0.35125	-0.131522	0.895362	0
Lymphocyte count (three-way meta)	114	749410	1111608	171860	0.266575	-0.128291	0.897918	0
Non-cancer illness code, self-reported: hypothyroidism/myxoedema	75	783140	1139713	327709	0.3324	-0.123084	0.902041	0
Estimated glomerular filtration rate based on serum creatinine	96	776530	1103014	356768	0.295555	-0.115112	0.908357	0
Type 2 Diabetes (adjusted for BMI)	153	763233	1077243	353550	0.29022	-0.111303	0.911376	0
Eosinophil percentage of white cells (two-way meta)	94	741745	1221979	122375	0.258845	-0.110004	0.912406	0
Impedance measures - Whole body fat-free mass	621	762725	1191883	134846	0.29792	-0.1058	0.915741	0
Impedance measures - Impedance of arm (left)	426	783736	1189558	155748	0.304725	-0.0994182	0.920806	0
Basophil percentage of white cells (two-way meta)	29	676158	1020318	126312	0.27094	-0.0974119	0.922399	0
High light scatter percentage of red cells (three-way meta)	118	707310	1110043	119754	0.276485	-0.0881785	0.929735	0
Hip circumference (female, adjusted for BMI)	54	807940	1223229	189748	0.299585	-0.0853283	0.932	0
Albuminuria	31	714893	1137285	249761	0.31059	-0.0786852	0.937283	0
HbA1c	52	767241	1234628	451091	0.26624	-0.0776075	0.93814	0
Medication for cholesterol, blood pressure or diabetes: Blood pressure medication	50	770760	1296984	288661	0.31079	-0.0679696	0.94581	0
Body Mass Index (female)	451	814438	1173691	369250	0.32278	-0.0459001	0.96339	0
Hair colour (natural, before greying): Dark brown	174	536363	994048	81878	0.155855	-0.0406973	0.967537	0
Hearing difficulty/problems with background noise	25	830990	1001603	84269	0.36289	-0.0342674	0.972664	0
Hip circumference (adjusted for BMI)	102	810285	1126301	248288	0.29234	-0.0198859	0.984134	0
Non-albumin protein	36	708306	1201087	464978	0.25644	-0.00643418	0.994866	0
Automobile speeding propensity	31	813355	1119875	538151	0.35912	0.00588004	0.995308	0
Life satisfaction (MA GWAMA)	32	779481	1198157	381741	0.264785	0.0216006	0.982767	0
Impedance measures - Arm predicted mass (left)	538	763551	1184503	142700	0.292815	0.0270032	0.978457	0
Impedance measures - Impedance of arm (right)	420	784519	1167779	151590	0.301505	0.0302067	0.975902	0
Nervous feelings (NERV-FEEL)	35	835355	1175465	235547	0.31645	0.034549	0.972439	0
Neuroticism score	72	823763	1246051	393650	0.30341	0.0381598	0.96956	0
Neuroticism sum score	92	812364	1268068	187236	0.30427	0.0531769	0.957591	0
High light scatter percentage of red cells (two-way meta)	102	759251	1129961	177884	0.29045	0.0582781	0.953527	0
Open-angle glaucoma (fixed-effect model)	41	806553	1059860	174462	0.33525	0.0593172	0.952699	0
FEV1/FVC ratio	478	757640	1155103	162547	0.27675	0.0608491	0.951479	0
Heel bone mineral density	305	736918	1117040	141637	0.27067	0.0637119	0.9492	0
Basophil count (three-way meta)	53	766478	1112530	96751	0.28993	0.0668989	0.946662	0
Neutrophil percentage of granulocytes (three-way meta)	104	737400	1165363	126182	0.267825	0.0720132	0.942591	0
Eosinophil percentage of white cells (three-way meta)	116	737688	1148856	122100	0.267825	0.0789782	0.93705	0
Male-specific factors - Hair/balding pattern: Pattern 1	166	764678	1093732	345728	0.29785	0.0842037	0.932894	0
Basophil percentage of granulocytes (two-way meta)	28	703709	1128588	109064	0.276715	0.088083	0.929811	0
Thyroid-stimulating hormone	39	778293	929274	498726	0.28681	0.0963546	0.923239	0
Diagnoses - main ICD10: C44 Other and unspecified malignant neoplasm of skin	26	682456	967618	200524	0.195955	0.100906	0.919625	0
Immature fraction of reticulocytes (three-way meta)	101	769200	1123655	238845	0.31402	0.109503	0.912804	0
Lymphocyte percentage of white cells (two-way meta)	83	768645	1144873	196233	0.25846	0.123693	0.901558	0
Estimated BMD	189	739313	1141198	209031	0.25726	0.146016	0.883909	0
Nervous feelings	30	868378	1199436	373306	0.30714	0.147747	0.882543	0
Atrial fibrillation	176	759971	1136102	342614	0.279135	0.152522	0.878775	0
Waist-hip ratio (female)	293	806353	1157218	379398	0.3045	0.153559	0.877957	0
Open-angle glaucoma (random-effect model)	37	806553	1044898	168601	0.33525	0.155104	0.87674	0
Age at menarche	251	796713	1153089	319598	0.2909	0.163053	0.870476	0
Hip circumference	435	810993	1208263	201310	0.30584	0.167692	0.866825	0
Irritability (IRR)	35	844035	1222873	187028	0.29279	0.173172	0.862516	0
Vascular/heart problems diagnosed by doctor: High blood pressure	189	776138	1124403	174418	0.30167	0.184892	0.853314	0
Male pattern baldness (BOLT LMM infinitesimal mixed model)	326	757014	1093209	242427	0.281195	0.200771	0.840878	0
Central corneal thickness	29	759835	1053798	422213	0.26519	0.208009	0.835222	0
Mean corpuscular volume (two-way meta)	146	743766	1151981	155692	0.27771	0.222522	0.823908	0
Mean corpuscular volume (three-way meta)	160	758263	1148619	188483	0.266405	0.228075	0.819588	0
Number of self-reported non-cancer illnesses	36	817938	1414458	363062	0.348705	0.229002	0.818867	0
Beta blocking agents	47	795763	1235108	491945	0.33456	0.250149	0.802472	0
Red blood cell count	39	787993	1056928	266745	0.26245	0.265649	0.790509	0
Diagnoses - main ICD10: I25 Chronic ischemic heart disease	25	755635	1079455	453870	0.21743	0.27208	0.78556	0
High light scatter reticulocyte count (three-way meta)	120	748144	1137496	190531	0.279325	0.28066	0.778971	0
Waist-hip ratio (female, adjusted for BMI)	42	884941	1215864	470843	0.36302	0.28084	0.778833	0
Lymphocyte count (two-way meta)	110	785798	1144975	229143	0.27123	0.288251	0.773155	0
Disc area	27	673258	1163325	70832	0.2293	0.292115	0.770199	0
Red blood cell count (three-way meta)	129	811060	1139838	281423	0.3086	0.294941	0.768039	0
Platelet distribution width (three-way meta)	111	742700	1084074	356308	0.28136	0.295787	0.767393	0
Reticulocyte count (two-way meta)	108	778138	1094864	122830	0.293805	0.321207	0.748054	0
Ever smoked	41	869535	1255143	96500	0.32217	0.347134	0.72849	0
Male-specific factors - Hair/balding pattern: Pattern 3	40	864370	1164823	210260	0.340595	0.363582	0.71617	0
Diagnoses - secondary ICD10: I10 Essential (primary) hypertension	82	831810	1139037	359159	0.320515	0.372884	0.709234	0
Mood swings	36	888069	1397594	231215	0.32251	0.395865	0.692205	0
Medication for cholesterol, blood pressure, diabetes, or take exogenous hormones: Cholesterol lowering medication	27	809510	1178439	417343	0.26778	0.406378	0.684465	0
Diuretics	72	827005	1110203	341408	0.34577	0.407454	0.683675	0
Treatment/medication code: metformin	28	881524	1168285	409937	0.289645	0.420222	0.674323	0
Standing height	835	741713	1123048	140559	0.26442	0.425902	0.670179	0
Irritability	33	873278	1238488	219206	0.26909	0.42984	0.667312	0
High-density lipoprotein cholesterol	98	764049	1119529	266303	0.25083	0.435867	0.662934	0
Daytime dozing / sleeping (narcolepsy)	26	897286	1134078	242213	0.33769	0.437439	0.661793	0
Intelligence	195	852238	1176918	100995	0.32117	0.438583	0.660964	0
Mood swings (MOOD)	40	888069	1370185	132709	0.32251	0.454505	0.649465	0
Depressive affect subcluster	58	855294	1307893	220314	0.326205	0.463112	0.643284	0
Waist-hip ratio	464	826203	1157628	348876	0.314195	0.468367	0.639523	0
Age first had sexual intercourse	88	898039	1289598	453216	0.352355	0.473276	0.636016	0
High light scatter reticulocyte count (two-way meta)	96	791799	1130026	264560	0.29819	0.480361	0.630971	0
Lumbar Spine BMD	38	894429	1223609	403358	0.338905	0.481504	0.630159	0
Impedance measures - Leg fat percentage (left)	388	805615	1197839	196423	0.30057	0.484069	0.628337	0
Thyroid preparations	99	839208	1173291	436561	0.3203	0.493598	0.62159	0
FEV1	406	826861	1198660	317436	0.314015	0.494253	0.621128	0
Platelet count (three-way meta)	166	775066	1164418	207387	0.282825	0.519123	0.603675	0
Blood clot, DVT, bronchitis, emphysema, asthma, rhinitis, eczema, allergy diagnosed by doctor: Asthma	66	830396	1120137	217690	0.2944	0.521698	0.60188	0
White blood cell count (three-way meta)	118	825238	1215359	212914	0.303385	0.525025	0.599566	0
Non-cancer illness code, self-reported: hypertension	151	788825	1139530	161005	0.2812	0.569384	0.569095	0
Plateletcrit (two-way meta)	125	786968	1110558	338498	0.27111	0.577084	0.563883	0
Total cholesterol	117	758930	1192875	395798	0.23388	0.580337	0.561687	0
Non-cancer illness code, self-reported: asthma	51	848655	1136361	228042	0.29312	0.592841	0.553288	0
Hip circumference (male, adjusted for BMI)	38	922968	1252582	141925	0.337615	0.594163	0.552403	0
Neutrophil count (two-way meta)	65	810610	1219753	97941	0.26347	0.595535	0.551486	0
Waist-hip ratio (adjusted for BMI)	60	916700	1301019	420873	0.364275	0.599774	0.548657	0
Hematocrit (two-way meta)	90	851206	1154568	232501	0.31154	0.602894	0.546579	0
Depressive symptoms (MA GWAMA)	118	894703	1299175	446739	0.358855	0.607098	0.543786	0
Mean platelet volume (two-way meta)	141	771208	1187530	298253	0.28085	0.629259	0.52918	0
Impedance measures - Whole body water mass	626	787340	1194653	143348	0.30064	0.633955	0.52611	0
Baldness	58	827924	1171887	434823	0.271705	0.643673	0.519787	0
Ever smoker	161	873400	1234615	159386	0.34012	0.64439	0.519322	0
Waist-hip ratio (male)	133	873133	1210258	318705	0.3535	0.648844	0.516439	0
Time spend outdoors in summer	46	907829	1177597	101575	0.35258	0.657589	0.510803	0
Diastolic Blood Pressure (automated reading)	194	796325	1152338	139206	0.28679	0.658861	0.509985	0
Fed-up feelings	27	889275	1346724	93923	0.3079	0.663573	0.506964	0
Mean corpuscular hemoglobin	62	745123	1110478	153782	0.252025	0.671406	0.501962	0
Plateletcrit (three-way meta)	160	795856	1162109	323294	0.277595	0.678492	0.49746	0
Schizophrenia vs Bipolar disorder	75	873278	1273734	166938	0.32579	0.689025	0.490807	0
Reticulocyte fraction of red cells (two-way meta)	108	816821	1102706	264560	0.29819	0.694784	0.48719	0
Average total household income before tax	28	835420	1201195	175231	0.288275	0.712479	0.476168	0
HMG CoA reductase inhibitors	58	826156	1142679	194463	0.292435	0.712534	0.476134	0
Extreme Height	49	955428	1164553	345608	0.34285	0.72978	0.465525	0
Serum creatinine	45	804745	1093425	214947	0.24195	0.739622	0.459529	0
Medication for cholesterol, blood pressure or diabetes: Cholesterol lowering medication	33	833758	1047450	229329	0.28909	0.751712	0.452224	0
Arms-arm fat ratio (male)	33	928230	1238453	220260	0.2733	0.7877	0.430872	0
Frequent insomnia symptoms	40	970969	1204728	282681	0.371305	0.78832	0.43051	0
Mean corpuscular volume	70	776734	1097958	356662	0.25319	0.806662	0.419861	0
Height	1685	811305	1161265	308065	0.30094	0.809449	0.418257	0
Waist-hip ratio (adjusted for BMI, female)	317	806353	1140565	265245	0.29321	0.809744	0.418088	0
Non-cancer illness code, self-reported: high cholesterol	48	860018	1209234	392902	0.282825	0.81815	0.413271	0
Past tobacco smoking	65	876990	1208848	87778	0.2966	0.829633	0.406746	0
Rheumatoid Arthritis	65	870620	1184573	431055	0.28754	0.833959	0.404304	0
Systemic Lupus Erythematosus	59	746580	1215221	276415	0.22639	0.887107	0.375021	0
Cheese intake	61	767943	1156160	87946	0.22248	0.898376	0.368985	0
Ease of getting up in the morning	53	866553	1234990	187736	0.28774	0.906047	0.364911	0
Mean arterial pressure	31	846048	1108685	259449	0.28409	0.971227	0.331435	0
Salad / raw vegetable intake	49	521835	1066135	87995	0.0086995	1.00811	0.313404	0
Systolic Blood Pressure	25	886298	1253125	394735	0.28916	1.02347	0.306083	0
Type 1 Diabetes	74	894158	1187693	357298	0.284705	1.03453	0.300889	0
Calcium channel blockers	82	858356	1221251	317506	0.28554	1.09892	0.271801	0
Skin colour	96	843245	1119064	117471	0.30637	1.12085	0.262352	0
Cereal intake	27	889053	1246224	83385	0.25238	1.13303	0.257202	0
Myeloid white cell count (two-way meta)	80	845603	1208599	103018	0.27498	1.13483	0.256447	0
Sum neutrophil eosinophil count (two-way meta)	74	875973	1216620	187466	0.29038	1.13671	0.255659	0
Drinks per day	28	952556	1272131	87686	0.306275	1.16452	0.244213	0
Birth weight	159	850303	1151315	286344	0.27145	1.16749	0.243012	0
Low-density lipoprotein cholesterol	77	833758	1278630	471528	0.22971	1.16855	0.242586	0
Hemoglobin concentration (two-way meta)	83	896078	1147904	461254	0.27315	1.1972	0.231227	0
Medication for cholesterol, blood pressure, diabetes, or take exogenous hormones: Blood pressure medication	76	912393	1185896	201241	0.34207	1.19836	0.230778	0
Processed meat intake	34	799271	1117726	61463	0.18432	1.20045	0.229964	0
Sum basophil neutrophil count (two-way meta)	68	878646	1232085	103315	0.284395	1.20951	0.226466	0
Smoking status: Never	65	963830	1307260	123532	0.34473	1.21304	0.225114	0
Coronary artery disease and triglyceride (bivariate)	125	850163	1055668	388948	0.27795	1.25842	0.208242	0
Mean corpuscular hemoglobin concentration (two-way meta)	42	934730	1227079	537324	0.29174	1.29614	0.194926	0
Triglycerides cholesterol	61	895060	1138703	417360	0.28318	1.30415	0.192182	0
Drugs used in diabetes	45	922743	1007783	353550	0.25852	1.30499	0.191896	0
Granulocyte count (two-way meta)	74	892709	1233725	267406	0.302745	1.31283	0.18924	0
Sum eosinophil basophil count (two-way meta)	102	868940	1120523	195566	0.29319	1.34606	0.178284	0
Sleeplessness / insomnia	28	1022165	1090000	490857	0.31973	1.35525	0.175338	0
Sensitivity / hurt feelings	30	984788	1155241	102087	0.279905	1.36088	0.173553	0
Sensitivity / hurt feelings (HURT)	26	1034370	1155241	311621	0.3468	1.39462	0.16313	0
Diverticular disease	53	948725	1175743	463995	0.26188	1.4007	0.161303	0
Platelet count (two-way meta)	138	824285	1138923	150059	0.26155	1.40095	0.161229	0
Mean platelet volume (three-way meta)	152	822603	1151882	267160	0.267985	1.40541	0.1599	0
Height (male)	38	981094	1174986	303788	0.26575	1.47809	0.139385	0
Hemoglobin concentration (three-way meta)	93	920393	1316713	318140	0.29475	1.49361	0.135279	0
White blood cell count (two-way meta)	98	872283	1252935	319749	0.26175	1.49585	0.134693	0
Sleep duration	104	946296	1238599	343410	0.314605	1.53077	0.125827	0
Red blood cell count (two-way meta)	119	925328	1217070	466781	0.30009	1.53277	0.125332	0
Waist circumference (female, adjusted for BMI)	36	1069156	1223924	760473	0.35712	1.59748	0.110159	0
Hematocrit (three-way meta)	81	963245	1242993	322390	0.31793	1.64082	0.100835	0
Waist-hip ratio (adjusted for BMI, male)	128	954580	1197550	273060	0.35575	1.6453	0.0999077	0
Hair colour (natural, before greying): Blonde	124	844196	1116346	253876	0.274515	1.65086	0.0987671	0
Birth weight of first child (female)	39	1007783	1305894	133390	0.31357	1.74777	0.0805032	0
Mean corpuscular hemoglobin concentration	33	971610	1222290	245163	0.26831	1.76221	0.0780346	0
Mean corpuscular hemoglobin concentration (three-way meta)	60	934730	1243933	550698	0.26462	1.77489	0.0759161	0
Proxy and clinically diagnosed Alzheimer's disease	32	1001873	1288531	427361	0.294785	1.81056	0.0702084	0
Fed-up feelings (FED_UP)	28	1072941	1317129	510283	0.305435	1.88387	0.0595829	0
Pain type(s) experienced in last month: Headache	31	1061773	1216263	200157	0.31472	1.93253	0.0532942	0
Red cell distribution width (two-way meta)	99	910498	1213903	301390	0.28214	1.96306	0.0496387	0
Salt added to food	71	1019300	1258454	526048	0.30974	2.06008	0.039391	0
Platelet count	67	924843	1167686	532243	0.25688	2.12377	0.0336896	0
High blood pressure	235	858543	1126979	237043	0.27613	2.19167	0.0284034	0
Red cell distribution width (three-way meta)	112	913854	1185386	322062	0.282415	2.21651	0.0266567	0
Hair colour (natural, before greying): Black	134	776128	1175388	106876	0.17623	2.23913	0.0251475	0
Waist circumference (adjusted for BMI)	89	1036333	1250248	550950	0.32506	2.31496	0.0206149	0
Getting up in morning	52	1038246	1241453	185757	0.2609	2.59099	0.00956991	0
Ease of skin tanning	319	628330	1088799	76151	0.08614	3.06662	0.00216491	0
Ulcerative colitis	226	594015	932009	222323	0.027167	3.17651	0.00149058	0
