# Supplementary material for: The emergence of genetic variants linked to brain and cognitive traits in human evolution
Source: Cereb Cortex. 2025 Aug 13;35(8):bhaf127. doi: 10.1093/cercor/bhaf127 (PMC12345208; doi:10.1093/cercor/bhaf127)
Supplement: Supplementary_Table_3_bhaf127 [file supplementary_table_3_bhaf127.xlsx]

## Sheet: Sheet1
Trait	N SNPs	Median age	Age 75% upper bound	Age 25% lower bound	Median MAF	Z-score	P value	Bonferroni	PMID
Post bronchodilator FEV1	506	268139	1092975	74225.8	0.227335	-11.5	1.31957e-30	1	26634245
Itch intensity from mosquito bite adjusted by bite size	123	68137.8	894249	28038.6	0.14935	-5.49013	4.0163e-08	1	28199695
Deliberate self-harm	73	287165	806128	75816.2	0.31051	-4.16032	3.17805e-05	1	30745170
Interleukin-18 levels	34	110000	940859	42213.4	0.284585	-4.09744	4.17746e-05	1	20150558
General cognitive ability	870	643425	1.13887e+06	77278.1	0.292455	-4.01669	5.90218e-05	1	25383866
Total body bone mineral density	122	461802	1.06469e+06	69641.1	0.291475	-3.97245	7.11371e-05	1	30172743
Cognitive aspects of educational attainment	103	483570	1.01629e+06	80828.6	0.30535	-3.91245	9.13654e-05	1	33414549
Low tan response	38	98345.4	1.0161e+06	25492	0.233905	-3.80623	0.000141099	0	29739929
Protein quantitative trait loci (liver)	1048	59369.5	550102	26891.3	0.0199585	-3.55489	0.000378132	0	32778093
High IL-1beta levels in gingival crevicular fluid	124	545930	1.04866e+06	59240.5	0.26249	-3.18364	0.00145435	0	30206230
Plasma anastrozole concentration in anastrozole-treated estrogen receptor positive breast cancer	34	92924.8	1.14122e+06	79907.5	0.11242	-3.06284	0.00219249	0	30648747
Suicide attempts	33	254298	472208	76772	0.29719	-3.00931	0.00261843	0	30116032
General risk tolerance (MTAG)	237	656492	1.14694e+06	105894	0.3271	-2.88125	0.00396097	0	30643258
IgG glycosylation patterns	35	428935	956700	79996.8	0.40207	-2.88092	0.00396513	0	29535710
Squamous cell lung carcinoma	48	59781.8	708832	25583.5	0.10344	-2.73878	0.00616678	0	28604730
Schizophrenia (MTAG)	46	487840	1.03071e+06	109338	0.316785	-2.72865	0.00635949	0	32107650
Tea consumption	36	355536	1.02289e+06	64357.2	0.24645	-2.71917	0.00654466	0	31046077
DNA methylation variation (age effect)	256	56742.2	665811	25982.7	0.026769	-2.6844	0.00726594	0	30348214
Intelligence (MTAG)	370	718738	1.23401e+06	99371.8	0.346685	-2.64617	0.008141	0	29326435
Non-melanoma skin cancer	43	121781	757526	33883.1	0.11125	-2.61498	0.00892335	0	23548203
Optic disc size	75	502770	958770	93384.1	0.28967	-2.61322	0.0089693	0	31809533
Post bronchodilator FEV1/FVC ratio in COPD	155	418125	881828	85887.9	0.18981	-2.56282	0.0103826	0	26634245
Migraine	90	524432	1.09718e+06	124660	0.269665	-2.55206	0.0107087	0	20802479
Sitting height ratio	31	482058	1.0083e+06	114360	0.31822	-2.2866	0.0222191	0	25865494
Cognitive ability, years of educational attainment or schizophrenia (pleiotropy)	143	679200	1057100	128746	0.33029	-2.27235	0.0230655	0	31374203
Tonsillectomy	101	501908	1.05511e+06	59092.8	0.2645	-2.22596	0.0260166	0	28928442
Subjective well-being	75	449515	1.0145e+06	51047.2	0.22954	-2.1797	0.0292796	0	29292387
Gut microbiota (bacterial taxa, rank normal transformation method)	76	46258	490286	21842.5	0.045217	-2.16993	0.0300119	0	32572223
Household income (MTAG)	185	706715	1.22253e+06	88400.5	0.369	-2.16394	0.0304687	0	31844048
Chronic inflammatory diseases (ankylosing spondylitis, Crohn's disease, psoriasis, primary sclerosing cholangitis, ulcerative colitis) (pleiotropy)	87	539512	1070320	123778	0.27075	-2.14479	0.03197	0	26974007
Mosquito bite size	69	334255	975630	34914.5	0.16665	-2.0915	0.0364833	0	28199695
Gut microbiota (bacterial taxa, hurdle binary method)	189	28721	187871	19012.6	0.021051	-2.08931	0.03668	0	32572223
Pulse pressure	442	673664	1138940	123246	0.28576	-1.98999	0.0465918	0	26390057
Monocyte chemoattractant protein-1 levels	31	96253.8	607578	24067.8	0.068747	-1.9742	0.0483596	0	23017229
Brain morphology (MOSTest)	246	734020	1.20282e+06	152048	0.334555	-1.97286	0.0485116	0	32665545
Gut microbiome composition (summer)	32	524412	994251	230453	0.25813	-1.94813	0.0513989	0	26528553
Waist-to-hip ratio adjusted for BMI (additive genetic model)	38	399115	1.0261e+06	102699	0.203545	-1.91211	0.0558622	0	30778226
Primary biliary cholangitis	53	568872	1.06963e+06	232658	0.2818	-1.84478	0.0650689	0	21399635
Mean arterial pressure x alcohol consumption interaction (2df test)	29	579035	1068650	376935	0.33297	-1.84434	0.0651336	0	29912962
Brain morphology (min-P)	77	669332	1.16898e+06	92912	0.35005	-1.8018	0.0715771	0	32665545
Type 2 diabetes (adjusted for BMI)	27	367355	866588	63819.4	0.20859	-1.7785	0.0753225	0	29632382
Vitiligo	56	633860	1.21815e+06	209354	0.32805	-1.77072	0.0766071	0	19890347
Anorexia nervosa, attention-deficit/hyperactivity disorder, autism spectrum disorder, bipolar disorder, major depression, obsessive-compulsive disorder, schizophrenia, or Tourette syndrome (pleiotropy)	32	537699	1.03071e+06	74073.4	0.31068	-1.7674	0.0771614	0	31835028
Monocyte count	478	687904	1.0797e+06	171607	0.28007	-1.76307	0.0778889	0	23314186
Prudent dietary pattern	35	132434	886709	27608.4	0.047692	-1.72419	0.084674	0	28644415
Number of sexual partners	80	659544	1143685	95302.9	0.297215	-1.70527	0.0881443	0	30643258
3-hydroxypropylmercapturic acid levels in smokers	97	89470.2	648518	33448.2	0.056597	-1.70342	0.0884898	0	26053186
Scarlet fever	26	40945.5	656605	26953.9	0.0573075	-1.69428	0.0902125	0	28928442
Hemoglobin levels	117	580385	1.21864e+06	147432	0.2589	-1.68113	0.0927385	0	26366553
Keratoconus	27	550050	1.1022e+06	263140	0.31811	-1.67822	0.0933046	0	31855235
Urinary sodium excretion	32	546728	1111440	71343.5	0.255185	-1.66419	0.096075	0	31409800
Cognitive empathy	59	333802	920482	37260.5	0.14944	-1.65696	0.0975271	0	28584286
Spherical equivalent	134	666459	1.15302e+06	254180	0.29476	-1.6563	0.0976621	0	32352494
Basophil count	152	669312	1.1198e+06	171664	0.299295	-1.63716	0.101598	0	32888493
Urinary albumin-to-creatinine ratio	80	579774	1.05544e+06	71573.6	0.2614	-1.62157	0.104896	0	31630189
Hallux valgus	30	99736.9	610176	24263.2	0.045931	-1.61826	0.105607	0	32131869
Macular thickness	79	592822	1.04814e+06	57130.6	0.25417	-1.61119	0.107138	0	30535121
Body fat mass	33	231937	892485	28043.8	0.12128	-1.60261	0.109021	0	32963334
Lung cancer in ever smokers	37	280370	820805	44842.5	0.11476	-1.60207	0.109141	0	28604730
Noncognitive aspects of educational attainment	101	635370	1270260	79363.8	0.27442	-1.59591	0.110508	0	33414549
Small cell lung carcinoma	29	100931	801272	26651.8	0.07293	-1.59347	0.111055	0	28604730
Multiple myeloma	39	548635	904294	135917	0.26821	-1.59105	0.111598	0	22120009
Asthma	362	682724	1.07618e+06	248363	0.278675	-1.56625	0.117289	0	20159242
Intraocular pressure	438	670075	1.12429e+06	189539	0.254175	-1.555	0.119945	0	24002674
Polychlorinated biphenyl levels	26	47895.4	875804	20883.5	0.021968	-1.54484	0.122386	0	25839716
Schizophrenia	911	694772	1.17794e+06	120005	0.26008	-1.54321	0.122779	0	20185149
Cerebrospinal fluid sTREM-2 levels	79	56722.8	762931	18674.9	0.023696	-1.52425	0.127446	0	31413141
Adverse response to drug	31	88973.2	612119	36427	0.056043	-1.4766	0.139782	0	30420678
Lung function (FEV1)	43	548408	878319	164102	0.23403	-1.47224	0.140955	0	30061609
Attention deficit hyperactivity disorder (inattention symptoms)	38	524371	999361	377578	0.2425	-1.45026	0.146987	0	23527680
Aggressiveness in attention deficit hyperactivity disorder	26	72301.8	234666	29482.9	0.0510525	-1.44123	0.149519	0	27021288
Waist-to-hip ratio adjusted for body mass index	35	597722	1.19563e+06	80742	0.29461	-1.42261	0.154849	0	28448500
Vertical cup-disc ratio (adjusted for vertical disc diameter)	39	582320	995832	98283.5	0.32107	-1.40371	0.160407	0	31959993
Coronary artery calcification	47	467208	961271	158240	0.1765	-1.39878	0.161879	0	23561647
Trauma exposure	68	539220	1.07104e+06	66874.3	0.24772	-1.39682	0.162468	0	31969693
Alzheimer disease and age of onset	78	68020.2	513150	24740.5	0.048333	-1.37915	0.167848	0	26830138
Bipolar disorder or major depressive disorder	65	678768	1205135	220553	0.29802	-1.34697	0.17799	0	20351715
3-hydroxy-1-methylpropylmercapturic acid levels in smokers	100	54670.9	456539	28645.9	0.040751	-1.33435	0.182089	0	26053186
Major depressive disorder	226	577924	1.1174e+06	73215.4	0.22063	-1.29644	0.194823	0	19107115
Response to paliperidone in schizophrenia (PANSS score)	29	92737	660178	29311.2	0.047417	-1.29448	0.195501	0	27846195
Rate of cognitive decline in Alzheimer's disease	111	95838.5	753296	30977.7	0.045859	-1.27827	0.201153	0	32573913
Venous thromboembolism adjusted for sickle cell variant rs77121243-T	27	360148	769285	114982	0.18862	-1.24287	0.213914	0	28203683
High light scatter reticulocyte percentage of red cells	120	678354	1.07031e+06	263624	0.30888	-1.23171	0.218056	0	32888494
Lymphocyte counts	620	717209	1.11052e+06	211254	0.263045	-1.22797	0.219458	0	22286170
Allergic rhinitis	41	534008	955825	145298	0.23795	-1.22609	0.220165	0	22036096
Intracranial aneurysm	60	437254	944730	102446	0.182965	-1.22493	0.220601	0	20364137
Periodontitis (Mean PAL)	26	58351.2	654984	24165	0.0529375	-1.2151	0.224326	0	24024966
Response to paliperidone in schizophrenia (negative Marder score)	34	25390.9	53958.2	20363.1	0.0177095	-1.2021	0.229323	0	27846195
Obesity	59	626782	1.12564e+06	324369	0.23541	-1.1991	0.230489	0	21552555
Velopharyngeal dysfunction	49	418750	768455	63636.5	0.14259	-1.1896	0.234205	0	29855589
Lung cancer	86	503466	982739	43249.8	0.174455	-1.18772	0.234944	0	18385738
Aspartate aminotransferase levels in low alcohol consumption	27	45530	713598	23129.3	0.028627	-1.18254	0.236992	0	30589442
Plantar warts	25	115464	818828	31794.2	0.049695	-1.17814	0.238741	0	28928442
Post bronchodilator FEV1/FVC ratio	399	555920	854964	68356.6	0.12838	-1.16584	0.243679	0	26634245
Insomnia	273	728028	1206840	121676	0.29717	-1.15748	0.247078	0	23728906
C-reactive protein levels	370	653365	1.10812e+06	78269.4	0.271535	-1.13152	0.257834	0	21300955
Cognitive decline rate in late mild cognitive impairment	51	31299.2	139242	19724.6	0.015792	-1.11699	0.263999	0	26252872
Youthful appearance (self-reported)	41	718705	1.09491e+06	246136	0.3485	-1.1061	0.268683	0	32339537
Estimated glomerular filtration rate	440	752448	1.10964e+06	176118	0.30811	-1.10565	0.268877	0	30604766
Familial squamous cell lung carcinoma	30	25954.9	62863.4	17429.8	0.012684	-1.10117	0.270823	0	29924316
Blood protein levels	1857	630982	1082810	124791	0.21527	-1.09488	0.273567	0	30072576
Pork consumption	33	711372	1174275	328052	0.37406	-1.08153	0.279463	0	32066663
Refractive astigmatism	43	375768	875969	37334.5	0.12501	-1.06728	0.285843	0	25367360
Itch intensity from mosquito bite	43	461020	1.01663e+06	45407	0.19937	-1.06428	0.287203	0	28199695
Coronary heart disease	59	660508	945396	344040	0.30832	-1.06032	0.289	0	19198612
Corneal astigmatism	63	466858	905280	69763	0.15978	-1.04767	0.294792	0	22144915
Rosacea symptom severity	41	376675	858378	33420.5	0.15009	-1.03425	0.301017	0	29771307
Resting heart rate	58	646796	1.09119e+06	89462.1	0.28487	-1.02864	0.303648	0	20639392
Electrocardiographic traits (multivariate)	38	693402	1.1532e+06	353528	0.313455	-1.01524	0.309992	0	32602732
Night sleep phenotypes	138	390568	1.0045e+06	35936.5	0.104045	-1.00149	0.316589	0	27126917
Mouth ulcers	64	615628	1.06248e+06	80874.1	0.263475	-0.998021	0.318269	0	30837455
Waist-to-hip ratio adjusted for BMI	932	659766	1.09717e+06	88735.6	0.24152	-0.992748	0.320833	0	31669095
Breast cancer	528	659582	1.10011e+06	84039.8	0.23898	-0.975947	0.329091	0	18326623
Age-related macular degeneration	48	625966	1150225	235853	0.251665	-0.972411	0.330846	0	22694956
Balding type 1	226	709919	1003270	213314	0.29331	-0.96138	0.336361	0	30595370
Adult body size	372	755894	1.15316e+06	114636	0.313365	-0.9606	0.336753	0	32376654
Cortical surface area	150	723750	1.13397e+06	115745	0.298265	-0.938592	0.34794	0	32193296
White matter microstructure (axial diusivities)	47	707440	1196515	404840	0.33339	-0.93845	0.348013	0	31666681
Multiple sclerosis	415	759562	1144095	317130	0.30163	-0.937253	0.348628	0	21654844
Age at menopause	67	679445	1.20029e+06	106077	0.30166	-0.928081	0.353365	0	30595370
Ankle injury	28	225735	944314	37129.2	0.0664425	-0.911752	0.3619	0	28957384
Creatine kinase levels	31	713525	1.00394e+06	217144	0.35234	-0.908824	0.363443	0	26838040
Cognitive ability	42	714534	1.08387e+06	130472	0.33019	-0.89717	0.369628	0	29186694
Mean corpuscular hemoglobin	826	671028	1.09277e+06	112228	0.24482	-0.886197	0.375511	0	23263863
Glaucoma	35	664675	1.23575e+06	273209	0.30165	-0.885871	0.375687	0	20363506
Colorectal cancer	251	653840	1.07641e+06	225034	0.2629	-0.87788	0.380009	0	20972440
Non-lobar intracerebral hemorrhage (MTAG)	34	203657	611301	26645.6	0.0683945	-0.837207	0.402476	0	31430377
Coronary artery disease	555	701040	1.07595e+06	164187	0.26715	-0.834412	0.404049	0	21239051
Serum immune biomarker levels	25	41550.8	111780	23963.1	0.019444	-0.830034	0.40652	0	32066700
Iron status biomarkers (ferritin levels)	28	552898	1.23835e+06	287284	0.242235	-0.821748	0.411221	0	33536631
Vertical cup-disc ratio (multi-trait analysis)	49	660982	1052105	124501	0.23826	-0.819303	0.412613	0	31959993
Rheumatoid arthritis (ACPA-positive)	26	694769	1.11615e+06	216479	0.32897	-0.813137	0.41614	0	24532676
Hemoglobin concentration	425	754798	1137000	194316	0.29028	-0.807279	0.419506	0	32888493
Erosive tooth wear (severe vs non-severe)	78	280259	596920	61439.6	0.091476	-0.803896	0.421457	0	29898447
Visceral adipose tissue/subcutaneous adipose tissue ratio	41	553385	897842	242258	0.22182	-0.769737	0.441456	0	22589738
Initial alcohol sensitivity	25	190013	1051610	21685.9	0.040593	-0.761357	0.446444	0	30276832
Cardiovascular disease	140	713528	1.13292e+06	137804	0.279035	-0.757346	0.448843	0	30595370
Myopia	32	738136	1.15192e+06	255429	0.32865	-0.739306	0.459721	0	25233373
Uterine fibroids	80	565470	995117	111196	0.19382	-0.723327	0.469479	0	21460842
Autoimmune traits	35	713210	1.13566e+06	401190	0.31608	-0.720398	0.47128	0	32534018
Walking pace	35	711255	1041150	117410	0.31917	-0.71705	0.473343	0	33128006
Mean arterial pressure	44	634934	1.11521e+06	307671	0.27033	-0.696497	0.486117	0	26390057
Migraine without aura	30	564220	1.1724e+06	68998.7	0.19235	-0.681629	0.495473	0	23793025
Heart rate in heart failure with reduced ejection fraction	44	330005	756704	53018	0.0628505	-0.674843	0.499775	0	31113495
Left-handedness	26	725551	1.18951e+06	182205	0.31223	-0.674185	0.500194	0	32989287
Nonatopic asthma	41	577865	1.0517e+06	73425.8	0.23247	-0.670188	0.502738	0	31669095
Electrocardiogram morphology (amplitude at temporal datapoints)	195	704078	1.10487e+06	143356	0.2851	-0.670091	0.5028	0	32916098
Apolipoprotein A1 levels	155	716100	1.07782e+06	110908	0.2887	-0.661075	0.508564	0	32203549
Cerebrospinal fluid AB1-42 levels	30	383941	816465	35243.1	0.114975	-0.65669	0.51138	0	20932310
Eosinophil percentage of white cells	275	683278	1139855	144879	0.24084	-0.652147	0.514306	0	32888494
Osteoarthritis (hip)	34	712899	1.13659e+06	174719	0.351965	-0.647485	0.517318	0	23989986
Cognitive function	73	608670	964632	265642	0.23061	-0.641171	0.521412	0	24684796
Bioavailable testosterone levels	162	710112	1.14181e+06	109522	0.28542	-0.633921	0.526133	0	32042192
Visceral fat	68	412530	827369	53911	0.10459	-0.630866	0.528128	0	22589738
Household income	25	685610	1241890	124497	0.3086	-0.624193	0.532501	0	27818178
Blood protein levels in cardiovascular risk	26	712990	1.08644e+06	404389	0.31902	-0.623097	0.53322	0	28369058
Resting-state electroencephalogram vigilance	31	359918	926921	31299.5	0.10061	-0.618186	0.536452	0	29703947
Alcohol consumption (drinks per week)	93	684890	1.20307e+06	72233	0.26666	-0.616627	0.537481	0	28485404
Adventurousness	111	745858	1.19722e+06	133725	0.30497	-0.610217	0.541718	0	30643258
Blood pressure	72	617616	1.02949e+06	221881	0.21856	-0.610007	0.541858	0	21572416
Post bronchodilator FEV1 in COPD	29	285515	969055	30810.5	0.084824	-0.603	0.546509	0	26634245
Menarche (age at onset)	384	764895	1.14637e+06	202876	0.304815	-0.554517	0.579225	0	19448620
Systolic blood pressure x alcohol consumption interaction (2df test)	46	705962	1.22454e+06	177460	0.298365	-0.553735	0.57976	0	29912962
Red blood cell count	792	742496	1.12868e+06	148358	0.27834	-0.539925	0.589249	0	20139978
Periventricular white matter hyperintensities	54	655401	1.07344e+06	153110	0.259735	-0.507847	0.611561	0	32517579
Bone mineral density	40	715691	934944	368946	0.298735	-0.498892	0.617855	0	18455228
Immune response to smallpox vaccine (IL-6)	41	380895	908380	66852.8	0.10062	-0.483011	0.629088	0	22542470
Academic attainment (maths)	28	347770	786159	64715.6	0.085335	-0.47953	0.631562	0	33594131
Serum platinum levels after completion of cisplatin chemotherapy	27	206944	821810	25461	0.049262	-0.468047	0.639751	0	31296530
Amyotrophic lateral sclerosis (sporadic)	83	581498	1.07713e+06	251315	0.17721	-0.467796	0.63993	0	24256812
Basophil percentage of white cells	74	657934	1.02033e+06	142134	0.263385	-0.464121	0.642561	0	32888494
Acceptance of an invitation to participate in a mental health questionnaire	25	793385	1155070	104552	0.36613	-0.463049	0.643329	0	33563987
Triglycerides	144	723731	1.13385e+06	109668	0.27865	-0.461486	0.64445	0	19074352
White matter microstructure (fractional anisotropy)	130	756561	1.09445e+06	163647	0.30738	-0.441064	0.659166	0	31666681
Parkinson's disease or first degree relation to individual with Parkinson's disease	64	697371	1.23303e+06	93689.7	0.263925	-0.434337	0.664044	0	31701892
Restless legs syndrome	26	753318	938436	537774	0.286065	-0.423666	0.671809	0	17637780
Hypothyroidism	81	702985	1122875	275282	0.2514	-0.421977	0.673042	0	22493691
Hair color	297	661680	1088285	101985	0.23411	-0.418786	0.675372	0	20585627
Lung adenocarcinoma	36	606146	957372	47702.9	0.224845	-0.40907	0.682488	0	20871597
Sleep duration	121	793142	1217625	132806	0.31111	-0.407309	0.683781	0	25469926
Motion sickness	30	773605	1.23955e+06	153927	0.3245	-0.402828	0.687075	0	25628336
Basal cell carcinoma	73	750315	964792	421230	0.27977	-0.402442	0.687359	0	21700618
Diastolic blood pressure	458	738921	1.17082e+06	123283	0.27795	-0.39364	0.693847	0	19430483
Shingles	28	374241	839956	34488.9	0.0933395	-0.393088	0.694254	0	30298529
Systemic sclerosis	46	700108	1.02098e+06	109971	0.24126	-0.390109	0.696456	0	20383147
Cerebrospinal fluid biomarker levels	42	705465	1.10101e+06	543460	0.30467	-0.386863	0.698857	0	28031287
Alcohol consumption	56	747005	1.22474e+06	100041	0.302165	-0.380249	0.703761	0	21471458
Late-onset Alzheimer's disease	31	259560	883586	31868.5	0.061047	-0.373451	0.708813	0	27770636
Waist circumference adjusted for body mass index	923	666315	1106105	63762	0.23485	-0.3687	0.712352	0	31669095
Fruit consumption	37	771528	1245370	121252	0.34175	-0.347823	0.727973	0	32066663
Hemoglobin	154	770449	1.18351e+06	241165	0.308535	-0.335389	0.737332	0	19862010
RR interval (heart rate)	27	713940	1.03375e+06	452401	0.28809	-0.328116	0.742824	0	20031603
Fish- and plant-related diet	47	775020	1168065	86245	0.30694	-0.320799	0.748363	0	32066663
Cervical cancer	46	565520	1.04905e+06	70729.6	0.195205	-0.300896	0.763494	0	23482656
Body size at age 10	194	760949	1.17524e+06	171762	0.288255	-0.29292	0.769583	0	32376654
Mean corpuscular volume	721	732582	1120545	184088	0.26153	-0.284924	0.775702	0	23263863
Parkinson's disease	148	653721	1.05887e+06	130927	0.21637	-0.280635	0.77899	0	21292315
Type 2 diabetes or prostate cancer (pleiotropy)	26	740309	1.14734e+06	384565	0.304485	-0.278522	0.780612	0	33290408
Neurological blood protein biomarker levels	45	558560	1.18359e+06	74520.5	0.18165	-0.274571	0.783646	0	31320639
Sex hormone-binding globulin levels adjusted for BMI	451	729380	1.14468e+06	96971.2	0.27129	-0.256023	0.797933	0	32042192
Alzheimer's disease (cognitive decline)	35	149154	537245	35761.1	0.042304	-0.237508	0.812262	0	23535033
White matter microstructure (mean diusivities)	58	704732	1.31469e+06	420809	0.28255	-0.23249	0.816157	0	31666681
Atopic asthma	71	573798	1080125	35010.9	0.17741	-0.231274	0.817102	0	31669095
Fibrinogen levels	47	731120	1059115	260390	0.25039	-0.218987	0.82666	0	28107422
Acne (severe)	28	799494	1.01828e+06	241805	0.32431	-0.21574	0.829191	0	24927181
Myocardial infarction	121	718108	1.10687e+06	120032	0.25547	-0.212467	0.831743	0	21107343
Asthma (childhood onset)	164	642144	1.10484e+06	76251.3	0.22568	-0.21177	0.832286	0	19714205
Pancreatic cancer	65	752020	1.17574e+06	357798	0.28965	-0.206674	0.836264	0	20686608
Waist circumference	71	679408	1.13827e+06	177262	0.27155	-0.18146	0.856006	0	19557197
Alanine aminotransferase (ALT) levels after remission induction therapy in actute lymphoblastic leukemia (ALL)	26	486450	929763	73622.5	0.176705	-0.170935	0.864275	0	28090653
Nonalcoholic fatty liver disease	26	413734	837383	36340.6	0.099926	-0.169982	0.865024	0	21423719
Glycated hemoglobin levels	45	727605	1.20213e+06	400678	0.26879	-0.158258	0.874253	0	19096518
Number of decayed, missing and filled tooth surfaces or use of dentures	26	812648	1331550	108875	0.354225	-0.149376	0.881257	0	31235808
QT interval	151	687322	1.08338e+06	133319	0.24003	-0.140868	0.887975	0	19305408
Smoking behavior	31	710310	1139620	316694	0.25896	-0.13805	0.890201	0	19247474
Mean reticulocyte volume	141	752980	1102830	183721	0.28773	-0.119798	0.904643	0	32888494
Creatinine levels	44	713850	1.22801e+06	332716	0.240515	-0.103832	0.917303	0	20383145
Sunburns	41	642275	943742	51112.2	0.19735	-0.101344	0.919278	0	23548203
Hypertension	77	716380	1049455	207105	0.26406	-0.0875887	0.930204	0	19304780
Risk-taking tendency (4-domain principal component model)	57	820828	1189935	260612	0.35399	-0.0862846	0.93124	0	30643258
Keratinocyte cancer (MTAG)	50	763171	1.13197e+06	133137	0.273435	-0.0777984	0.937988	0	31174203
Fibrinogen	28	771750	1116165	158889	0.26541	-0.0746165	0.94052	0	20031577
Morning vs. evening chronotype	50	812795	1.20281e+06	96115.3	0.32192	-0.072936	0.941857	0	26835600
Emphysema annual change measurement in smokers (adjusted lung density)	27	430840	838219	76160.2	0.10349	-0.0648871	0.948264	0	31324189
Chronic obstructive pulmonary disease	127	751208	1.1158e+06	136405	0.27538	-0.0538437	0.95706	0	19300482
Skin reflectance (Melanin index)	36	506882	983618	110079	0.11892	-0.0480133	0.961706	0	30895295
Non-albumin protein levels	29	774140	1.19974e+06	494562	0.2719	-0.0230499	0.98161	0	22558069
Intelligence	358	830666	1.19894e+06	105320	0.319595	-0.0193138	0.984591	0	22449649
Alcohol consumption (drinks per week) (MTAG)	112	830864	1210945	143517	0.31555	-0.0151119	0.987943	0	32451486
Celiac disease	92	724388	1.04533e+06	284448	0.23252	-0.0145089	0.988424	0	17558408
Optic disc area	28	756982	1.16931e+06	540509	0.25285	-0.0118756	0.990525	0	21307088
Parental longevity (father's age at death or father's attained age)	26	890902	1.0701e+06	327059	0.42276	-0.00901188	0.99281	0	31484785
Tuberculosis	75	605372	1.18238e+06	209755	0.19554	-0.00688943	0.994503	0	20694014
QRS duration	76	788796	1.1663e+06	345401	0.269965	-0.00648029	0.99483	0	23534349
Melanoma	26	724012	1.0627e+06	74522.4	0.176565	-0.0015158	0.998791	0	19578364
Systemic lupus erythematosus	348	717668	1101165	279544	0.238695	0.0104349	0.991674	0	19165918
Bitter alcoholic beverage consumption	51	715445	1140635	442026	0.23418	0.0184875	0.98525	0	31046077
Ebbinghaus illusion (overestimation)	53	570610	805280	401055	0.17519	0.0198854	0.984135	0	32939015
Photic sneeze reflex	38	809092	1.20545e+06	188833	0.34573	0.0341671	0.972744	0	30899065
Triglyceride levels	368	721358	1.09327e+06	191264	0.25673	0.0374768	0.970105	0	30108155
Thiazide-induced adverse metabolic effects in hypertensive patients	54	650248	1.06641e+06	461193	0.197445	0.0385013	0.969288	0	23400010
Low density lipoprotein cholesterol levels	199	673408	1.11853e+06	88379.5	0.24525	0.0445546	0.964462	0	32493714
Protein quantitative trait loci	76	678620	1.03699e+06	231905	0.217265	0.0471734	0.962375	0	18464913
Bipolar I disorder	31	765202	1.10561e+06	85676.5	0.26637	0.0514752	0.958947	0	20386566
Smoking status	73	810408	1.16898e+06	98063	0.31721	0.0597635	0.952344	0	30595370
Serum 25-Hydroxyvitamin D levels	153	727765	1101180	159470	0.27086	0.0662815	0.947154	0	31841498
Vascular endothelial growth factor levels	28	628789	969824	89013	0.230125	0.0665234	0.946961	0	21757650
Intake of total sugars	45	710508	1168140	168404	0.24205	0.0705441	0.943761	0	31005972
Triglyceride levels x short total sleep time interaction (2df test)	29	774548	1.23116e+06	319305	0.33321	0.0744546	0.940649	0	31719535
White matter microstructure (radial diusivities)	38	765278	1.10993e+06	250786	0.26592	0.076615	0.93893	0	31666681
Alcohol dependence (age at onset)	25	607272	1.03146e+06	201735	0.18088	0.0847642	0.932449	0	24962325
Leisure sedentary behaviour (television watching)	66	850815	1.20699e+06	426756	0.357775	0.0901679	0.928154	0	32317632
Takayasu arteritis	37	583628	863125	220510	0.16805	0.0902514	0.928087	0	23830517
Childhood ear infection	45	610782	1.09771e+06	206790	0.20537	0.0937684	0.925293	0	28928442
Vertical cup-disc ratio	45	810452	1.30878e+06	437615	0.29333	0.106968	0.914814	0	20548946
Psoriasis	109	766985	1.14e+06	212636	0.29645	0.129217	0.897186	0	18369459
Bipolar disorder (body mass index interaction)	38	308558	1.12023e+06	24321.8	0.052518	0.138047	0.890203	0	24322204
Response to amphetamines	70	719810	1.00898e+06	397126	0.224075	0.139036	0.889422	0	22952603
Hematocrit	309	773068	1091155	285680	0.28734	0.148472	0.88197	0	19862010
Peripheral arterial disease (traffic-related air pollution interaction)	101	384170	774892	132946	0.088656	0.154578	0.877154	0	27082954
Height	2958	720130	1.13868e+06	125380	0.25495	0.160519	0.872472	0	18391950
Daytime sleep phenotypes	65	626105	1.11608e+06	61192.8	0.18168	0.162662	0.870785	0	27126917
Apolipoprotein B levels	81	618550	1172520	67966	0.18459	0.19041	0.848988	0	32203549
6-month creatinine clearance change response to tenofovir treatment in HIV infection (treatment arm interaction)	67	751042	1.29782e+06	362266	0.2554	0.191868	0.847846	0	26148204
Alopecia areata	28	886768	1.06789e+06	228716	0.36139	0.194567	0.845732	0	20596022
Smoking status (ever vs never smokers)	167	829678	1.17595e+06	155741	0.31265	0.205689	0.837034	0	30643258
Gut microbiota (beta diversity)	48	614565	1.08604e+06	41909.9	0.18713	0.222153	0.824195	0	27723756
Lobe attachment (rater-scored or self-reported)	130	832291	1.21405e+06	411592	0.315775	0.234184	0.814842	0	29198719
Nicotine dependence	27	732338	1.04537e+06	67208.9	0.21862	0.236137	0.813327	0	18385739
Weight	85	667980	1.16678e+06	69303.2	0.21345	0.241008	0.809549	0	19079260
Coronary artery calcified atherosclerotic plaque (90 or 130 HU threshold) in type 2 diabetes	35	739128	1099175	546026	0.25246	0.248474	0.803767	0	29221444
Nonsyndromic cleft lip with cleft palate	44	704335	1.05518e+06	251747	0.22372	0.254678	0.798972	0	28232668
Body mass index	2562	765776	1.16392e+06	121359	0.28009	0.277425	0.781453	0	18454148
Protein levels in obesity	38	627966	1.11452e+06	248573	0.174535	0.285717	0.775095	0	29234017
Mean spheric corpuscular volume	183	717910	1.12695e+06	146493	0.25297	0.28634	0.774618	0	32888494
Cortical thickness (MOSTest)	31	855385	1.23756e+06	398350	0.32246	0.286389	0.77458	0	32665545
Central corneal thickness	99	841978	1.03369e+06	474688	0.32283	0.293838	0.768882	0	23493294
Allergic disease (asthma, hay fever and/or eczema) (age of onset)	37	871730	1.19188e+06	300145	0.34104	0.302707	0.762113	0	32603359
Nicotine dependence symptom count	96	533295	1.07987e+06	79596.5	0.144185	0.314087	0.753455	0	25555482
Hand grip strength	116	845070	1.18369e+06	133152	0.326395	0.315159	0.752641	0	29691431
Male-pattern baldness	686	717365	1.1081e+06	162615	0.240015	0.328669	0.742406	0	18849991
Diabetic retinopathy	25	764738	1.06699e+06	466045	0.22307	0.332139	0.739784	0	21310492
Dupuytren's disease	27	843590	1.01764e+06	454836	0.28075	0.340302	0.733629	0	21732829
Mosaic loss of chromosome Y (Y chromosome dosage)	31	659975	983595	276478	0.15524	0.341159	0.732984	0	31624269
Subcutaneous adipose tissue	45	570768	889398	120215	0.14511	0.342564	0.731926	0	22589738
Bilirubin levels	28	600952	865028	164970	0.15606	0.355056	0.722547	0	23642732
Hippocampal volume	43	762008	1152665	68421.8	0.27966	0.37721	0.706018	0	22504421
Gut microbiome composition (winter)	29	806732	1203000	265120	0.23641	0.379708	0.704162	0	26528553
Pursuit maintenance gain	62	518341	871056	181254	0.127995	0.415247	0.677961	0	29064472
Visceral adipose tissue adjusted for BMI	40	744545	1.12614e+06	286243	0.246025	0.420763	0.673928	0	22589738
Pelvic organ prolapse	25	729118	1066225	257168	0.19919	0.434819	0.663694	0	32184442
Atopic dermatitis	47	757795	1089180	137378	0.25214	0.435857	0.66294	0	19349984
Gut microbiota (functional units)	26	755592	1.05164e+06	485993	0.21538	0.439076	0.660606	0	27694959
Systolic blood pressure	842	786281	1.15379e+06	170765	0.28623	0.440423	0.659631	0	19430483
Chronic lymphocytic leukemia	75	854580	1.09066e+06	276226	0.33946	0.441363	0.65895	0	21131588
Blond vs. brown/black hair color	140	746480	1.09037e+06	142664	0.253475	0.445868	0.655693	0	30531825
Quantitative traits	26	733934	1170000	535949	0.19904	0.448956	0.653464	0	19197348
White matter microstructure (mode of anisotropy)	30	859278	1.16615e+06	221880	0.308635	0.458404	0.646663	0	31666681
Colorectal cancer or advanced adenoma	73	810970	1089885	237749	0.26939	0.465114	0.64185	0	30510241
Major depression and alcohol dependence	29	738760	1015690	532915	0.20615	0.476827	0.633485	0	29071344
Depressive symptoms (MTAG)	57	849078	1.19821e+06	101074	0.31438	0.479577	0.631528	0	29292387
Atrial fibrillation	239	773455	1.18193e+06	320290	0.26691	0.483371	0.628832	0	19597492
Smoking initiation	52	830731	1.16279e+06	398329	0.302865	0.509918	0.610109	0	24665060
Subcortical volume (MOSTest)	93	908935	1.27012e+06	127042	0.35007	0.519054	0.603723	0	32665545
Cutaneous malignant melanoma	47	846705	1201290	306088	0.32394	0.520283	0.602866	0	26237428
Calcium levels	42	746361	1.0981e+06	87901.6	0.23005	0.534493	0.593	0	20705733
Cortical surface area (MOSTest)	69	890658	1.16504e+06	275610	0.3432	0.534524	0.592979	0	32665545
Inflammatory bowel disease	146	847775	1.18474e+06	341851	0.32191	0.537229	0.591109	0	18758464
Renal cell carcinoma	30	807215	1.1503e+06	400830	0.27959	0.538778	0.59004	0	22010048
Upper eyelid sagging severity	25	766602	1052775	375580	0.21684	0.543025	0.587113	0	24869959
Snoring	39	829402	1226310	371325	0.30671	0.545627	0.585322	0	32060260
Bone mineral density (spine)	26	884089	1.12963e+06	547856	0.328695	0.549352	0.582764	0	19079262
Post-traumatic stress disorder	28	751799	1059120	313371	0.18786	0.566163	0.571283	0	24677629
Verbal declarative memory	27	765775	1.03633e+06	500565	0.22021	0.569252	0.569185	0	25648963
Orofacial clefts	57	843755	1.21651e+06	461340	0.28767	0.57244	0.567024	0	19656524
Aspartate aminotransferase levels	144	816478	1115125	326396	0.277025	0.587496	0.556871	0	21900944
Stroke	44	679241	1.04316e+06	254594	0.212375	0.595003	0.551841	0	19369658
Self-reported risk-taking behaviour	25	951120	1334235	447440	0.33607	0.596843	0.550612	0	30271922
Oppositional defiant disorder dimensions in attention-deficit hyperactivity disorder	31	838998	970522	427235	0.27622	0.606582	0.544128	0	26184070
Autoimmune thyroid disease	47	902585	1.11478e+06	694489	0.32704	0.624366	0.532387	0	32581359
Pulmonary function decline	35	691660	1.15579e+06	210362	0.18664	0.628732	0.529525	0	22424883
Ankylosing spondylitis	46	915988	1.20491e+06	332201	0.346985	0.643841	0.519679	0	22138694
Cancer (pleiotropy)	95	707070	1.17923e+06	69884.8	0.2188	0.648985	0.516348	0	32887889
Corneal curvature	49	807962	1.1998e+06	246334	0.28109	0.654953	0.512498	0	24963161
Response to antipsychotic treatment	50	628925	1.06629e+06	251629	0.16024	0.662053	0.507937	0	19680635
Myopia (age of diagnosis)	35	830645	1.14609e+06	149225	0.25494	0.674547	0.499964	0	29808027
Immature fraction of reticulocytes	142	777210	1.11281e+06	351996	0.274815	0.685131	0.493262	0	32888494
Cerebral amyloid deposition (PET imaging)	27	678015	900759	389720	0.14412	0.697316	0.485605	0	26252872
Glomerular filtration rate	26	847669	989470	402922	0.27041	0.700618	0.483541	0	24351856
Bipolar disorder	226	763616	1.20603e+06	137335	0.269935	0.705743	0.480348	0	19416921
Amyotrophic lateral sclerosis	68	815642	1.18514e+06	350729	0.277025	0.717069	0.473331	0	20801717
Heschl's gyrus morphology	27	802340	1.19546e+06	328981	0.19783	0.722418	0.470038	0	25130324
Bipolar disorder and schizophrenia	104	716024	1009405	225033	0.21509	0.722663	0.469887	0	22688191
Urate levels	337	816110	1196450	203436	0.28909	0.729695	0.465576	0	20139978
Neurofibrillary tangles	49	647815	1.00778e+06	96365.8	0.1739	0.745451	0.455999	0	25188341
Metabolic syndrome	44	867952	1.23872e+06	410223	0.26548	0.749365	0.453637	0	20694148
Total testosterone levels	212	774424	1.20973e+06	304366	0.248785	0.749652	0.453464	0	32042192
Chin dimples	28	907790	1.18981e+06	461472	0.25693	0.751949	0.452082	0	27182965
Anorexia nervosa	31	742185	1.22963e+06	129757	0.19193	0.752637	0.451668	0	21079607
3-month functional outcome in ischaemic stroke (modified Rankin score)	40	574391	1143590	55765.9	0.0919725	0.757493	0.448755	0	30796134
Venous thromboembolism	119	570592	1.06731e+06	43393.4	0.11948	0.783353	0.43342	0	19278955
Birth weight	188	829279	1.16515e+06	304208	0.27682	0.789224	0.429981	0	20372150
Eosinophil counts	764	755101	1.15433e+06	193536	0.260245	0.801008	0.423127	0	19198610
Neuritic plaque	31	774420	1041095	200735	0.19801	0.809273	0.418358	0	25188341
LDL cholesterol	106	801191	1.11943e+06	369122	0.26888	0.823491	0.410229	0	19060911
Breast size	37	793715	1048700	454702	0.20408	0.846192	0.397446	0	22747683
Serum metabolite levels (CMS)	47	789438	1.24745e+06	436982	0.20512	0.846312	0.397379	0	31636271
Serum alkaline phosphatase levels	171	807560	1130360	331004	0.25852	0.849088	0.395832	0	24094242
Obesity (extreme)	27	880202	1.12536e+06	259857	0.27016	0.862426	0.388453	0	19553259
HDL cholesterol	198	796249	1.17141e+06	158279	0.25011	0.885732	0.375762	0	19359809
Rheumatoid arthritis	232	812836	1.17709e+06	347371	0.269455	0.889456	0.373758	0	18794853
Endometriosis or migraine	42	626309	1.09231e+06	96826.4	0.1373	0.896887	0.369779	0	32121467
Voxel-wise structural brain imaging measurements in Alzheimer’s disease	27	863985	1.01914e+06	521105	0.22024	0.917813	0.358717	0	30584014
Hay fever and/or eczema	64	911361	1.19288e+06	326682	0.335395	0.92006	0.357542	0	31361310
High light scatter reticulocyte count	302	748842	1.09183e+06	98034.9	0.25808	0.946725	0.343779	0	32888494
PR interval	262	823586	1151150	354356	0.282915	0.94675	0.343766	0	21347284
Age at loss of ambulation in Duchenne muscular dystrophy	32	723740	1.04745e+06	542121	0.132555	0.95025	0.341985	0	30014611
Refractive error	346	855861	1197330	350366	0.315625	0.95851	0.337806	0	20835239
Serum metabolite levels	34	843729	1.21076e+06	473291	0.222625	0.961922	0.336089	0	23093944
Urinary metabolite levels in chronic kidney disease	82	823729	1247880	175319	0.272825	0.972268	0.330917	0	29545352
Gut microbiota (alpha diversity)	30	767770	989236	528289	0.187255	0.972398	0.330853	0	31519223
Moyamoya disease	31	932718	1.17303e+06	127996	0.32653	0.975001	0.32956	0	21048783
Anti-saccade response	33	731385	1.13031e+06	396995	0.17704	0.976477	0.328828	0	25387707
Depression in smokers	25	666112	1069420	199284	0.11849	0.977577	0.328284	0	30219690
Longevity	128	880759	1205315	392516	0.35904	0.978884	0.327637	0	20304771
Predicted visceral adipose tissue	101	888980	1.22178e+06	114978	0.31744	0.985057	0.324596	0	31501611
Sex hormone-binding globulin levels	120	812099	1.1009e+06	170604	0.273225	0.993125	0.320649	0	22675492
Information processing speed	28	802478	1.08547e+06	427078	0.148645	0.994718	0.319874	0	21130836
Cholesterol, total	59	896600	1.23756e+06	362601	0.27533	0.995838	0.319329	0	19060911
Alcoholic chronic pancreatitis	40	712501	1.20024e+06	60734.5	0.14996	1.022	0.306781	0	28754779
Response to efavirenz-containing treatment in HIV 1 infection (virologic failure)	28	743871	1.31551e+06	279182	0.131135	1.07559	0.282112	0	25461247
Antipsychotic drug-induced QTc interval change in schizophrenia	25	892682	1318795	500310	0.22694	1.08012	0.280087	0	29064910
Autism spectrum disorder	33	810182	1164070	230400	0.22785	1.08498	0.277932	0	26314684
Response to paliperidone in schizophrenia (positive Marder score)	30	599831	1073425	26106.4	0.076067	1.08772	0.276718	0	27846195
Electroencephalogram traits	27	857378	1.2251e+06	558872	0.21505	1.10026	0.271219	0	25387704
Trauma exposure in major depressive disorder-negative individuals	28	801964	1.05232e+06	149371	0.210045	1.10342	0.269846	0	31969693
Inflammatory skin disease	66	809401	1.15499e+06	462507	0.24092	1.11955	0.262904	0	25574825
Cutaneous melanoma or hair colour	27	850420	1.21903e+06	425616	0.22771	1.12669	0.259872	0	32341527
Paclitaxel disposition in epithelial ovarian cancer	30	597042	1.08852e+06	245359	0.07564	1.13853	0.254897	0	29367611
Facial morphology	36	881199	1.1771e+06	324410	0.25162	1.15366	0.24864	0	22341974
Hip bone size	25	556245	1.054e+06	117870	0.07972	1.16231	0.24511	0	18776929
Heel bone mineral density	1827	737552	1129290	128094	0.24839	1.16278	0.244917	0	30595370
Nevus count or cutaneous melanoma	52	908109	1.19817e+06	90900.6	0.309895	1.16446	0.244238	0	30429480
Eczema	80	889414	1.18025e+06	409282	0.28767	1.17044	0.241825	0	31361310
Mean platelet volume	654	749099	1.13457e+06	218274	0.24934	1.20711	0.227388	0	19110211
Acute lymphoblastic leukemia (childhood)	38	902184	1.10334e+06	468188	0.253585	1.22023	0.222378	0	19684604
Neutrophil count	395	819532	1.22229e+06	273624	0.28569	1.24886	0.211715	0	21507922
Alanine aminotransferase levels	117	839810	1158470	388862	0.27375	1.25477	0.209563	0	33547301
Neuroticism	481	857450	1237835	109617	0.31967	1.25788	0.208436	0	20634892
HDL cholesterol levels x long total sleep time interaction (2df test)	47	840138	1.09818e+06	596886	0.19766	1.29508	0.195292	0	31719535
Fat-free mass	88	915312	1.12841e+06	446851	0.305675	1.30578	0.191627	0	30593698
Initial pursuit acceleration	25	644128	1.10644e+06	103205	0.087493	1.31923	0.187091	0	29064472
Offspring birth weight	88	922851	1.25179e+06	141766	0.30605	1.36365	0.172676	0	31043758
Ulcerative colitis	126	914198	1.15743e+06	494812	0.31232	1.36517	0.1722	0	20848476
Leukocyte telomere length	33	903335	1.24392e+06	135426	0.23288	1.38013	0.167546	0	31171785
HIV-1 control	25	647815	1128085	123672	0.084955	1.38414	0.166314	0	20041166
Blood osmolality (transformed sodium)	25	874295	1.26892e+06	150516	0.15506	1.41305	0.15764	0	28360221
Alcohol dependence	60	823834	1.11501e+06	183409	0.23763	1.42698	0.153587	0	19581569
High density lipoprotein cholesterol levels	161	821532	1143730	294370	0.25172	1.44769	0.147703	0	30108155
Polycystic ovary syndrome	34	896232	1.15239e+06	355784	0.241695	1.44885	0.14738	0	21151128
Survival in pancreatic cancer	47	832950	1.13753e+06	170952	0.19566	1.44934	0.147242	0	28470677
Multisite chronic pain	27	1.01972e+06	1.24232e+06	89018.5	0.33184	1.45005	0.147044	0	31194737
Epithelial ovarian cancer	76	819949	1.04188e+06	398229	0.233715	1.45793	0.14486	0	25581431
Loneliness	29	942332	1078170	130250	0.26213	1.46296	0.143479	0	27629369
Monobrow	28	966724	1.21277e+06	237240	0.296085	1.47402	0.140475	0	27182965
Hippocampal atrophy	32	949056	1.27895e+06	665180	0.28687	1.48633	0.137192	0	19668339
HDL cholesterol levels x short total sleep time interaction (2df test)	36	975188	1.1527e+06	368882	0.35134	1.51282	0.130326	0	31719535
Attention deficit hyperactivity disorder	95	856808	1.07416e+06	356900	0.25397	1.51856	0.128872	0	20732626
Gut microbiota (bacterial taxa)	54	790864	1.00229e+06	255371	0.16336	1.529	0.126265	0	27694959
Problematic alcohol use (MTAG)	35	1037800	1.27072e+06	659351	0.35063	1.54016	0.123521	0	32451486
Glucose homeostasis traits	47	864848	1.16842e+06	377470	0.21407	1.54125	0.123255	0	25524916
White blood cell count	730	825026	1.16686e+06	293873	0.28949	1.56625	0.117289	0	20139978
Time-dependent creatinine clearance change response to tenofovir treatment in HIV infection (time and treatment arm interaction)	51	828645	1.14843e+06	383698	0.21155	1.60994	0.107411	0	26148204
Kawasaki disease	26	902792	1178400	435440	0.160625	1.63859	0.101299	0	21221998
Alzheimer's disease	73	868500	1.22983e+06	157358	0.20976	1.64633	0.099695	0	19118814
Ovarian cancer	30	905049	1.22518e+06	438931	0.20599	1.65803	0.0973115	0	20852632
Coffee consumption	61	910245	1.26268e+06	139278	0.25698	1.66061	0.0967917	0	21357676
LDL cholesterol levels	68	885438	1.26711e+06	248524	0.22638	1.67695	0.0935532	0	26690388
Airflow obstruction	27	994135	1.20882e+06	404739	0.3143	1.67839	0.0932708	0	22837378
Spherical equivalent or myopia (age of diagnosis)	59	1.01176e+06	1234895	397192	0.34964	1.7133	0.0866582	0	29808027
Ocular sarcoidosis	26	842565	982498	493068	0.14783	1.72044	0.0853523	0	32141793
Myopia (pathological)	67	776525	1.00728e+06	153507	0.15532	1.73726	0.0823405	0	22685421
Adiponectin levels	51	979775	1233505	639748	0.33424	1.77093	0.0765722	0	20018283
Type 1 diabetes	107	956832	1.18916e+06	432498	0.32314	1.79488	0.0726723	0	17554260
Lung function (FVC)	457	888955	1.20207e+06	341312	0.31796	1.7975	0.0722559	0	30061609
Gout	52	912726	1.14519e+06	440267	0.21108	1.8118	0.070017	0	22179738
Disc degeneration (lumbar)	31	814302	1.11597e+06	584446	0.094803	1.81615	0.0693471	0	22993228
Testicular germ cell tumor	43	1020260	1223000	414512	0.29415	1.82512	0.0679826	0	19483681
Telomere length	40	784725	1.15279e+06	126680	0.146675	1.8997	0.0574731	0	21460395
Diabetic kidney disease	49	950595	1130025	488175	0.22593	1.90697	0.0565241	0	26305897
Lifetime smoking index	81	1.00896e+06	1329990	469270	0.33499	1.91892	0.0549947	0	31689377
Red blood cell traits	41	1.05342e+06	1.27216e+06	515140	0.30363	1.9281	0.053843	0	20927387
Mean corpuscular hemoglobin concentration	256	863030	1.17169e+06	268759	0.265395	1.93861	0.0525493	0	23263863
Corneal structure	26	1.04177e+06	1.27745e+06	466433	0.233845	1.9862	0.047011	0	23291589
Serum uric acid levels	59	939410	1.3522e+06	323930	0.26566	2.00181	0.0453053	0	24513273
Colonoscopy-negative controls vs population controls	119	732235	1106535	124113	0.13318	2.00293	0.0451852	0	29228715
Nose morphology	25	1.03633e+06	1316240	665430	0.26347	2.04174	0.0411772	0	27560520
Menopause (age at onset)	80	985761	1.15897e+06	418269	0.30273	2.11257	0.034638	0	19448619
Sudden cardiac arrest	45	870162	1.23301e+06	362340	0.14238	2.1584	0.0308968	0	21658281
Dental caries	52	877542	1.25507e+06	431299	0.20079	2.21456	0.0267902	0	23259602
Response to statin therapy	31	1.04678e+06	1198505	569854	0.25107	2.2386	0.0251816	0	20339536
Type 2 diabetes	1410	797926	1.15261e+06	297342	0.27333	2.28334	0.0224103	0	17463249
Gamma glutamyl transferase levels	43	1016760	1.17448e+06	193910	0.27142	2.28604	0.0222518	0	22010049
PR interval in Tripanosoma cruzi seropositivity	51	447228	820012	73273.5	0.020987	2.36668	0.0179483	0	24324551
Metabolite levels	1570	689746	1.09516e+06	187522	0.196405	2.38238	0.0172013	0	22286219
Gut microbiota relative abundance (bacterial taxa)	38	827832	1.0927e+06	259825	0.085645	2.45461	0.0141037	0	31519223
Pre-treatment viral load in HIV-1 infection	59	686522	1.05315e+06	447068	0.026637	2.46373	0.0137501	0	31219150
Bone mineral density (hip)	53	869150	1215535	427510	0.17596	2.51519	0.0118969	0	19079262
LDL cholesterol levels x short total sleep time interaction (2df test)	26	1.09019e+06	1.30663e+06	368282	0.194475	2.53715	0.0111759	0	31719535
Tenofovir clearance in HIV infection	46	944058	1.31515e+06	688744	0.15183	2.55373	0.0106577	0	26148204
Alzheimer's disease (late onset)	68	951218	1.28353e+06	151991	0.198485	2.59586	0.00943532	0	17553421
Glaucoma (primary open-angle)	122	973038	1.2746e+06	547641	0.288825	2.6591	0.00783498	0	22419738
Coronary artery calcified atherosclerotic plaque (130 HU threshold) in type 2 diabetes	46	990708	1.19087e+06	623481	0.19027	2.71271	0.00667354	0	29221444
Endometriosis	69	1007895	1.18957e+06	626558	0.25614	2.80184	0.00508113	0	21151130
Prostate cancer	340	847282	1.11104e+06	349763	0.246555	2.82957	0.00466107	0	17401363
Disocyanate-induced asthma	115	494410	854785	147020	0.02239	2.83359	0.00460286	0	25918132
Lateral ventricle temporal horn volume	30	813116	951278	240025	0.0634275	2.9774	0.00290704	0	31530798
Cognitive performance	111	825482	1.15327e+06	422229	0.15876	3.02636	0.00247514	0	19734545
Obesity-related traits	641	790225	1124185	423290	0.21837	3.39574	0.000684426	0	22013104
Smooth-surface caries	35	828712	935549	477632	0.049057	3.43716	0.000587841	0	23470693
IgG glycosylation	349	851648	1165620	359628	0.20326	3.96136	7.45229e-05	1	23382691
Trans fatty acid levels	91	864825	1.1463e+06	689638	0.082095	4.01244	6.00945e-05	1	25646338
Cerebrospinal fluid t-tau:AB1-42 ratio	25	852640	990230	362892	0.049943	4.21144	2.53751e-05	1	30319691
Suicidal ideation	26	1.25405e+06	1.35552e+06	1.13913e+06	0.0827	5.96542	2.44006e-09	1	20877300
Adolescent idiopathic scoliosis	842	742064	1126585	321105	0.136505	6.96764	3.22305e-12	1	30019117
