# Supplementary material for: The emergence of genetic variants linked to brain and cognitive traits in human evolution
Source: Cereb Cortex. 2025 Aug 13;35(8):bhaf127. doi: 10.1093/cercor/bhaf127 (PMC12345208; doi:10.1093/cercor/bhaf127)
Supplement: Supplementary_Table_4_bhaf127 [file supplementary_table_4_bhaf127.xlsx]

## Sheet: Sheet1
	ARGweave	Beta Score	Beta Score 2	FST eas-afr	FST eur-afr	FST eur-eas	GERP	iES	LINSIGHT	PhastCons	PhyloP	XP-EHH afr-eas	XP-EHH afr-eur	XP-EHH eas-eur
Schizophrenia	-0.285*	-0.252*	-0.285*	0.355*	0.292*	0.005	0.261	0.037	0.88*	0.785*	0.741*	0.199	0.309*	0.127
Major depressive disorder	-0.78*	-1.258*	-0.78*	-0.064	1.589*	0.853	-0.087	0.087	1.675	1.253	0.82	-0.719	0.623	1.263*
Bipolar disorder	0.114	-0.492	0.114	0.403	-0.402	0.221	-1.191*	0.114	1.963*	-0.992*	-0.792	-0.04	-0.019	0.039
Autism spectrum disorder	-0.456	-0.078	-0.456	0.328	-0.832*	0.573	0.234	0.471*	-0.057	-0.254	-0.427	-0.215	-0.412	0.03
Alzheimer's disease	-0.141	-0.044	-0.141	0.045	0.091	-0.005	-0.16	-0.053	-0.015	0.349*	0.035	0.003	-0.056	-0.013
Brain volume	-0.504*	-0.343*	-0.504*	0.569*	0.804*	0.159	0.79*	0.095	0.436	1.263*	0.806	-0.214	0.097	0.126
Cortical thickness	-0.452	-0.492	-0.452	1.151*	1.002	-0.207	0.506	0.171*	3.642*	2.762*	0.266	-1.291*	-0.585	0.769
Cortical area	-0.547*	-0.378*	-0.547*	0.639*	0.577*	0.521*	-0.094	0.13*	0.811	0.944*	0.539	0.209	0.611*	0.307
Intelligence	-0.213*	-0.222*	-0.213*	0.233*	0.225*	0.083	-0.238*	0.193*	1.095*	0.753*	0.622*	0.088	0.281*	0.22*
Sociability	-0.232	-0.519	-0.232	0.326	0.678*	-0.245	0.112	0.039	1.369*	0.462	0.316	0.037	0.273	0.063
Evolutionary Signature	Time to most recent common ancestor	Clusters of alleles at similar intermediate frequency	Clusters of alleles at similar intermediate frequency	Allele frequency differentiation betwen populations	Allele frequency differentiation betwen populations	Allele frequency differentiation betwen populations	Sequence conservation	Haplotype homozygosity	Low substitution rate and variant frequency	Clustered low substitution rates	Non-neutral substitution rates	Cross-population extended haplotype homozygoosity	Cross-population extended haplotype homozygoosity	Cross-population extended haplotype homozygoosity
Evolutionary Force	N/A	Balancing selection	Balancing selection	Local adaptation	Local adaptation	Local adaptation	Positive/Negative selection	Positive selection	Positive/Negative selection	Positive/Negative selection	Positive/Negative selection	Population-specific positive selection	Population-specific positive selection	Population-specific positive selection
Time scale	Human population (~5 MYA)	Human population (>10,000 years)	Human population (>10,000 years)	Human populations (~75,000 - 50,000 years)	Human populations (~75,000 - 50,000 years)	Human populations (~75,000 - 50,000 years)	Human populations	Human populations	Across species and human populations (~100 MYA)	Across species (~100 MYA)	Across species (~100 MYA)	Human populations (> 10,000 years)	Human populations (> 10,000 years)	Human populations (> 10,000 years)
