# Supplementary material for: The emergence of genetic variants linked to brain and cognitive traits in human evolution
Source: Cereb Cortex. 2025 Aug 13;35(8):bhaf127. doi: 10.1093/cercor/bhaf127 (PMC12345208; doi:10.1093/cercor/bhaf127)
Supplement: Supplementary_Table_5_bhaf127 [file supplementary_table_5_bhaf127.xlsx]

## Sheet: Sheet1
Brain structure	Phenotype	N SNPs
Amygdala	IDP SWI T2star left amygdala	1
Amygdala	IDP SWI T2star right amygdala	13
Amygdala	IDP T1 FAST ROIs L amygdala	3
Amygdala	IDP T1 FAST ROIs R amygdala	1
Amygdala	IDP tfMRI 90th percentile BOLD faces shapes amygdala	8
Amygdala	IDP tfMRI 90th percentile zstat faces shapes amygdala	1
Amygdala	IDP tfMRI median BOLD faces shapes amygdala	2
Amygdala	IDP tfMRI median zstat faces shapes amygdala	8
Caudate nucleus	IDP SWI T2star left caudate	2
Caudate nucleus	IDP SWI T2star right caudate	1
Caudate nucleus	IDP T1 FAST ROIs L caudate	5
Caudate nucleus	IDP T1 FAST ROIs R caudate	4
Caudate nucleus	IDP T1 FIRST left caudate volume	7
Caudate nucleus	IDP T1 FIRST right caudate volume	3
Cerebellum	IDP T1 FAST ROIs L cerebellum I IV	4
Cerebellum	IDP T1 FAST ROIs L cerebellum IX	6
Cerebellum	IDP T1 FAST ROIs L cerebellum V	4
Cerebellum	IDP T1 FAST ROIs L cerebellum VI	3
Cerebellum	IDP T1 FAST ROIs L cerebellum VIIIa	6
Cerebellum	IDP T1 FAST ROIs L cerebellum VIIIb	2
Cerebellum	IDP T1 FAST ROIs L cerebellum VIIb	5
Cerebellum	IDP T1 FAST ROIs L cerebellum X	2
Cerebellum	IDP T1 FAST ROIs L cerebellum crus I	10
Cerebellum	IDP T1 FAST ROIs L cerebellum crus II	9
Cerebellum	IDP T1 FAST ROIs R cerebellum I IV	3
Cerebellum	IDP T1 FAST ROIs R cerebellum IX	2
Cerebellum	IDP T1 FAST ROIs R cerebellum V	3
Cerebellum	IDP T1 FAST ROIs R cerebellum VI	2
Cerebellum	IDP T1 FAST ROIs R cerebellum VIIIa	3
Cerebellum	IDP T1 FAST ROIs R cerebellum VIIIb	2
Cerebellum	IDP T1 FAST ROIs R cerebellum VIIb	6
Cerebellum	IDP T1 FAST ROIs R cerebellum X	3
Cerebellum	IDP T1 FAST ROIs R cerebellum crus I	8
Cerebellum	IDP T1 FAST ROIs R cerebellum crus II	12
Cerebellum	IDP T1 FAST ROIs V cerebellum IX	4
Cerebellum	IDP T1 FAST ROIs V cerebellum VI	9
Cerebellum	IDP T1 FAST ROIs V cerebellum VIIIa	5
Cerebellum	IDP T1 FAST ROIs V cerebellum VIIIb	9
Cerebellum	IDP T1 FAST ROIs V cerebellum X	5
Cerebellum	IDP T1 FAST ROIs V cerebellum crus II	8
Cerebellum	volume Right Cerebellum White Matter	2
Hippocampus	IDP SWI T2star left hippocampus	8
Hippocampus	IDP SWI T2star right hippocampus	6
Hippocampus	IDP T1 FAST ROIs L hippocampus	4
Hippocampus	IDP T1 FAST ROIs R hippocampus	4
Hippocampus	IDP T1 FIRST left hippocampus volume	4
Hippocampus	IDP T1 FIRST right hippocampus volume	2
Neocortex	DKTatlas lh lateralorbitofrontal area	1
Neocortex	DKTatlas lh parahippocampal area	2
Neocortex	DKTatlas lh pericalcarine area	1
Neocortex	DKTatlas lh pericalcarine thickness	1
Neocortex	DKTatlas lh precentral thickness	1
Neocortex	DKTatlas rh caudalanteriorcingulate thickness	1
Neocortex	DKTatlas rh entorhinal area	1
Neocortex	DKTatlas rh inferiortemporal area	2
Neocortex	DKTatlas rh lingual area	1
Neocortex	DKTatlas rh medialorbitofrontal area	1
Neocortex	DKTatlas rh paracentral thickness	1
Neocortex	DKTatlas rh precuneus thickness	2
Neocortex	IDP T1 FAST ROIs L cuneal cortex	1
Neocortex	IDP T1 FAST ROIs L front med cortex	1
Neocortex	IDP T1 FAST ROIs L front operc cortex	2
Neocortex	IDP T1 FAST ROIs L front orb cortex	2
Neocortex	IDP T1 FAST ROIs L insular cortex	3
Neocortex	IDP T1 FAST ROIs L intracalc cortex	14
Neocortex	IDP T1 FAST ROIs L latocc cortex inf	1
Neocortex	IDP T1 FAST ROIs L latocc cortex sup	1
Neocortex	IDP T1 FAST ROIs L precun cortex	1
Neocortex	IDP T1 FAST ROIs L subcallosal cortex	4
Neocortex	IDP T1 FAST ROIs L supracalc cortex	4
Neocortex	IDP T1 FAST ROIs L temp fusif cortex post	2
Neocortex	IDP T1 FAST ROIs L temp occ fusif cortex	1
Neocortex	IDP T1 FAST ROIs R cuneal cortex	1
Neocortex	IDP T1 FAST ROIs R front operc cortex	1
Neocortex	IDP T1 FAST ROIs R front orb cortex	3
Neocortex	IDP T1 FAST ROIs R insular cortex	6
Neocortex	IDP T1 FAST ROIs R intracalc cortex	9
Neocortex	IDP T1 FAST ROIs R latocc cortex sup	1
Neocortex	IDP T1 FAST ROIs R parietal operc cortex	3
Neocortex	IDP T1 FAST ROIs R subcallosal cortex	4
Neocortex	IDP T1 FAST ROIs R supracalc cortex	1
Neocortex	IDP T1 FAST ROIs R temp fusif cortex ant	1
Neocortex	IDP T1 SIENAX grey normalised volume	2
Neocortex	IDP T1 SIENAX peripheral grey normalised volume	4
Neocortex	IDP T1 SIENAX peripheral grey unnormalised volume	1
Neocortex	a2009s lh G oc temp med Parahip thickness	1
Neocortex	a2009s lh G occipital middle area	1
Neocortex	a2009s lh G orbital area	1
Neocortex	a2009s lh G temp sup G T transv thickness	1
Neocortex	a2009s lh G temporal inf thickness	1
Neocortex	a2009s lh G temporal middle thickness	1
Neocortex	a2009s lh G&S frontomargin area	1
Neocortex	a2009s lh Lat Fis ant Vertical thickness	1
Neocortex	a2009s lh S central area	1
Neocortex	a2009s lh S cingul Marginalis area	1
Neocortex	a2009s lh S circular insula sup thickness	1
Neocortex	a2009s lh S front middle area	1
Neocortex	a2009s lh S front middle thickness	1
Neocortex	a2009s lh S intrapariet&P trans area	1
Neocortex	a2009s lh S orbital H Shaped area	1
Neocortex	a2009s lh S orbital lateral area	1
Neocortex	a2009s lh S parieto occipital area	1
Neocortex	a2009s lh S precentral sup part area	1
Neocortex	a2009s lh S suborbital thickness	1
Neocortex	a2009s lh S temporal inf thickness	1
Neocortex	a2009s rh G Ins lg&S cent ins thickness	1
Neocortex	a2009s rh G oc temp med Parahip thickness	3
Neocortex	a2009s rh G orbital area	1
Neocortex	a2009s rh G pariet inf Angular thickness	1
Neocortex	a2009s rh G subcallosal area	1
Neocortex	a2009s rh G subcallosal thickness	2
Neocortex	a2009s rh G temp sup Lateral area	1
Neocortex	a2009s rh G temporal inf thickness	1
Neocortex	a2009s rh G&S frontomargin thickness	1
Neocortex	a2009s rh Lat Fis ant Vertical area	1
Neocortex	a2009s rh S calcarine area	1
Neocortex	a2009s rh S oc middle&Lunatus thickness	1
Neocortex	a2009s rh S oc temp med&Lingual thickness	1
Neocortex	a2009s rh S orbital lateral thickness	1
Neocortex	a2009s rh S precentral sup part area	1
Nucleus accumbens	IDP SWI T2star left accumbens	3
Nucleus accumbens	IDP SWI T2star right accumbens	5
Nucleus accumbens	IDP T1 FIRST left accumbens volume	1
Pallidum	IDP SWI T2star left pallidum	2
Pallidum	IDP SWI T2star right pallidum	8
Pallidum	IDP T1 FAST ROIs L pallidum	1
Pallidum	IDP T1 FAST ROIs R pallidum	1
Pallidum	IDP T1 FIRST left pallidum volume	6
Pallidum	IDP T1 FIRST right pallidum volume	2
Thalamus	IDP SWI T2star left thalamus	1
Thalamus	IDP SWI T2star right thalamus	1
Thalamus	IDP T1 FAST ROIs L thalamus	8
Thalamus	IDP T1 FAST ROIs R thalamus	4
Thalamus	IDP T1 FIRST left thalamus volume	3
White matter	IDP T1 SIENAX white normalised volume	5
White matter	IDP T2 FLAIR BIANCA WMH volume	1
White matter	IDP dMRI ProbtrackX FA ar r	1
White matter	IDP dMRI ProbtrackX FA atr l	1
White matter	IDP dMRI ProbtrackX FA cgc r	1
White matter	IDP dMRI ProbtrackX FA cgh l	1
White matter	IDP dMRI ProbtrackX FA cst r	2
White matter	IDP dMRI ProbtrackX FA fma	2
White matter	IDP dMRI ProbtrackX FA ifo r	1
White matter	IDP dMRI ProbtrackX FA ilf l	1
White matter	IDP dMRI ProbtrackX FA ml r	1
White matter	IDP dMRI ProbtrackX FA ptr r	2
White matter	IDP dMRI ProbtrackX FA str l	1
White matter	IDP dMRI ProbtrackX FA str r	2
White matter	IDP dMRI ProbtrackX ICVF ar r	4
White matter	IDP dMRI ProbtrackX ICVF atr l	1
White matter	IDP dMRI ProbtrackX ICVF cgc r	2
White matter	IDP dMRI ProbtrackX ICVF cgh l	1
White matter	IDP dMRI ProbtrackX ICVF cst l	1
White matter	IDP dMRI ProbtrackX ICVF cst r	1
White matter	IDP dMRI ProbtrackX ICVF fma	2
White matter	IDP dMRI ProbtrackX ICVF fmi	3
White matter	IDP dMRI ProbtrackX ICVF ifo l	3
White matter	IDP dMRI ProbtrackX ICVF mcp	1
White matter	IDP dMRI ProbtrackX ICVF ptr r	2
White matter	IDP dMRI ProbtrackX ISOVF cst r	2
White matter	IDP dMRI ProbtrackX ISOVF fmi	1
White matter	IDP dMRI ProbtrackX ISOVF ilf r	1
White matter	IDP dMRI ProbtrackX ISOVF ml l	1
White matter	IDP dMRI ProbtrackX ISOVF ptr l	3
White matter	IDP dMRI ProbtrackX ISOVF slf l	1
White matter	IDP dMRI ProbtrackX ISOVF str l	1
White matter	IDP dMRI ProbtrackX ISOVF str r	1
White matter	IDP dMRI ProbtrackX ISOVF unc r	2
White matter	IDP dMRI ProbtrackX L1 atr l	5
White matter	IDP dMRI ProbtrackX L1 atr r	1
White matter	IDP dMRI ProbtrackX L1 fma	1
White matter	IDP dMRI ProbtrackX L1 ml l	1
White matter	IDP dMRI ProbtrackX L1 ml r	2
White matter	IDP dMRI ProbtrackX L1 ptr l	1
White matter	IDP dMRI ProbtrackX L1 ptr r	1
White matter	IDP dMRI ProbtrackX L1 slf l	2
White matter	IDP dMRI ProbtrackX L1 unc r	2
White matter	IDP dMRI ProbtrackX L2 cgc l	3
White matter	IDP dMRI ProbtrackX L2 cgc r	1
White matter	IDP dMRI ProbtrackX L2 cgh l	1
White matter	IDP dMRI ProbtrackX L2 cgh r	1
White matter	IDP dMRI ProbtrackX L2 cst r	7
White matter	IDP dMRI ProbtrackX L2 fma	1
White matter	IDP dMRI ProbtrackX L2 ifo r	2
White matter	IDP dMRI ProbtrackX L2 slf r	1
White matter	IDP dMRI ProbtrackX L2 str r	2
White matter	IDP dMRI ProbtrackX L3 cgc r	2
White matter	IDP dMRI ProbtrackX L3 cgh l	2
White matter	IDP dMRI ProbtrackX L3 cst r	2
White matter	IDP dMRI ProbtrackX L3 ifo l	1
White matter	IDP dMRI ProbtrackX L3 ifo r	1
White matter	IDP dMRI ProbtrackX L3 ilf l	1
White matter	IDP dMRI ProbtrackX L3 ilf r	1
White matter	IDP dMRI ProbtrackX L3 slf l	1
White matter	IDP dMRI ProbtrackX L3 slf r	1
White matter	IDP dMRI ProbtrackX L3 str l	2
White matter	IDP dMRI ProbtrackX L3 str r	1
White matter	IDP dMRI ProbtrackX L3 unc l	3
White matter	IDP dMRI ProbtrackX MD ar l	1
White matter	IDP dMRI ProbtrackX MD ar r	1
White matter	IDP dMRI ProbtrackX MD atr r	4
White matter	IDP dMRI ProbtrackX MD cgc l	3
White matter	IDP dMRI ProbtrackX MD cgc r	2
White matter	IDP dMRI ProbtrackX MD cgh r	2
White matter	IDP dMRI ProbtrackX MD cst l	1
White matter	IDP dMRI ProbtrackX MD fmi	1
White matter	IDP dMRI ProbtrackX MD ifo l	1
White matter	IDP dMRI ProbtrackX MD ifo r	3
White matter	IDP dMRI ProbtrackX MD ilf r	4
White matter	IDP dMRI ProbtrackX MD mcp	2
White matter	IDP dMRI ProbtrackX MD ml r	1
White matter	IDP dMRI ProbtrackX MD ptr l	2
White matter	IDP dMRI ProbtrackX MD ptr r	1
White matter	IDP dMRI ProbtrackX MD slf l	2
White matter	IDP dMRI ProbtrackX MD slf r	10
White matter	IDP dMRI ProbtrackX MD str l	1
White matter	IDP dMRI ProbtrackX MD str r	1
White matter	IDP dMRI ProbtrackX MD unc l	1
White matter	IDP dMRI ProbtrackX MD unc r	1
White matter	IDP dMRI ProbtrackX MO ar l	1
White matter	IDP dMRI ProbtrackX MO ar r	1
White matter	IDP dMRI ProbtrackX MO atr r	1
White matter	IDP dMRI ProbtrackX MO cgc l	4
White matter	IDP dMRI ProbtrackX MO cgh r	1
White matter	IDP dMRI ProbtrackX MO cst r	1
White matter	IDP dMRI ProbtrackX MO fma	2
White matter	IDP dMRI ProbtrackX MO fmi	2
White matter	IDP dMRI ProbtrackX MO ifo l	3
White matter	IDP dMRI ProbtrackX MO ilf r	1
White matter	IDP dMRI ProbtrackX MO ptr r	4
White matter	IDP dMRI ProbtrackX MO slf r	3
White matter	IDP dMRI ProbtrackX MO str l	2
White matter	IDP dMRI ProbtrackX MO str r	2
White matter	IDP dMRI ProbtrackX MO unc r	1
White matter	IDP dMRI ProbtrackX OD ar r	1
White matter	IDP dMRI ProbtrackX OD atr l	1
White matter	IDP dMRI ProbtrackX OD cgh r	1
White matter	IDP dMRI ProbtrackX OD ifo r	2
White matter	IDP dMRI ProbtrackX OD ilf r	1
White matter	IDP dMRI ProbtrackX OD ptr l	2
White matter	IDP dMRI ProbtrackX OD ptr r	7
White matter	IDP dMRI ProbtrackX OD str l	4
White matter	IDP dMRI ProbtrackX OD unc r	1
White matter	IDP dMRI TBSS FA Anterior corona radiata L	1
White matter	IDP dMRI TBSS FA Anterior corona radiata R	1
White matter	IDP dMRI TBSS FA Anterior limb of internal capsule L	1
White matter	IDP dMRI TBSS FA Anterior limb of internal capsule R	3
White matter	IDP dMRI TBSS FA Body of corpus callosum	6
White matter	IDP dMRI TBSS FA Cerebral peduncle L	10
White matter	IDP dMRI TBSS FA Cerebral peduncle R	6
White matter	IDP dMRI TBSS FA Cingulum cingulate gyrus L	2
White matter	IDP dMRI TBSS FA Cingulum hippocampus L	4
White matter	IDP dMRI TBSS FA Corticospinal tract L	1
White matter	IDP dMRI TBSS FA Corticospinal tract R	7
White matter	IDP dMRI TBSS FA Fornix	2
White matter	IDP dMRI TBSS FA Genu of corpus callosum	5
White matter	IDP dMRI TBSS FA Inferior cerebellar peduncle L	5
White matter	IDP dMRI TBSS FA Medial lemniscus L	1
White matter	IDP dMRI TBSS FA Medial lemniscus R	6
White matter	IDP dMRI TBSS FA Middle cerebellar peduncle	8
White matter	IDP dMRI TBSS FA Pontine crossing tract	5
White matter	IDP dMRI TBSS FA Posterior corona radiata L	1
White matter	IDP dMRI TBSS FA Posterior corona radiata R	1
White matter	IDP dMRI TBSS FA Posterior limb of internal capsule L	3
White matter	IDP dMRI TBSS FA Posterior limb of internal capsule R	3
White matter	IDP dMRI TBSS FA Posterior thalamic radiation R	2
White matter	IDP dMRI TBSS FA Retrolenticular part of internal capsule L	1
White matter	IDP dMRI TBSS FA Retrolenticular part of internal capsule R	6
White matter	IDP dMRI TBSS FA Sagittal stratum R	1
White matter	IDP dMRI TBSS FA Splenium of corpus callosum	1
White matter	IDP dMRI TBSS FA Superior cerebellar peduncle R	6
White matter	IDP dMRI TBSS FA Superior corona radiata L	2
White matter	IDP dMRI TBSS FA Superior corona radiata R	1
White matter	IDP dMRI TBSS FA Superior longitudinal fasciculus L	1
White matter	IDP dMRI TBSS FA Tapetum L	4
White matter	IDP dMRI TBSS ICVF Anterior corona radiata R	1
White matter	IDP dMRI TBSS ICVF Cerebral peduncle L	4
White matter	IDP dMRI TBSS ICVF Cingulum cingulate gyrus L	2
White matter	IDP dMRI TBSS ICVF Cingulum hippocampus L	2
White matter	IDP dMRI TBSS ICVF Fornix cres+Stria terminalis L	1
White matter	IDP dMRI TBSS ICVF Fornix cres+Stria terminalis R	2
White matter	IDP dMRI TBSS ICVF Genu of corpus callosum	1
White matter	IDP dMRI TBSS ICVF Inferior cerebellar peduncle L	2
White matter	IDP dMRI TBSS ICVF Medial lemniscus L	2
White matter	IDP dMRI TBSS ICVF Pontine crossing tract	1
White matter	IDP dMRI TBSS ICVF Posterior corona radiata R	1
White matter	IDP dMRI TBSS ICVF Superior corona radiata L	2
White matter	IDP dMRI TBSS ICVF Uncinate fasciculus L	1
White matter	IDP dMRI TBSS ISOVF Anterior limb of internal capsule R	1
White matter	IDP dMRI TBSS ISOVF Cingulum hippocampus L	3
White matter	IDP dMRI TBSS ISOVF Fornix	1
White matter	IDP dMRI TBSS ISOVF Fornix cres+Stria terminalis L	1
White matter	IDP dMRI TBSS ISOVF Fornix cres+Stria terminalis R	1
White matter	IDP dMRI TBSS ISOVF Inferior cerebellar peduncle R	1
White matter	IDP dMRI TBSS ISOVF Posterior limb of internal capsule L	1
White matter	IDP dMRI TBSS ISOVF Posterior limb of internal capsule R	1
White matter	IDP dMRI TBSS ISOVF Sagittal stratum L	1
White matter	IDP dMRI TBSS ISOVF Splenium of corpus callosum	1
White matter	IDP dMRI TBSS ISOVF Superior corona radiata L	1
White matter	IDP dMRI TBSS ISOVF Superior fronto occipital fasciculus L	1
White matter	IDP dMRI TBSS L1 Anterior corona radiata L	9
White matter	IDP dMRI TBSS L1 Anterior corona radiata R	2
White matter	IDP dMRI TBSS L1 Anterior limb of internal capsule L	2
White matter	IDP dMRI TBSS L1 Body of corpus callosum	6
White matter	IDP dMRI TBSS L1 Cerebral peduncle L	5
White matter	IDP dMRI TBSS L1 Cerebral peduncle R	1
White matter	IDP dMRI TBSS L1 Cingulum cingulate gyrus L	1
White matter	IDP dMRI TBSS L1 Cingulum hippocampus L	1
White matter	IDP dMRI TBSS L1 Cingulum hippocampus R	1
White matter	IDP dMRI TBSS L1 Corticospinal tract L	6
White matter	IDP dMRI TBSS L1 External capsule L	1
White matter	IDP dMRI TBSS L1 External capsule R	1
White matter	IDP dMRI TBSS L1 Genu of corpus callosum	3
White matter	IDP dMRI TBSS L1 Middle cerebellar peduncle	15
White matter	IDP dMRI TBSS L1 Pontine crossing tract	1
White matter	IDP dMRI TBSS L1 Posterior corona radiata L	1
White matter	IDP dMRI TBSS L1 Posterior corona radiata R	1
White matter	IDP dMRI TBSS L1 Posterior limb of internal capsule L	1
White matter	IDP dMRI TBSS L1 Posterior thalamic radiation L	1
White matter	IDP dMRI TBSS L1 Retrolenticular part of internal capsule L	1
White matter	IDP dMRI TBSS L1 Retrolenticular part of internal capsule R	3
White matter	IDP dMRI TBSS L1 Sagittal stratum L	5
White matter	IDP dMRI TBSS L1 Superior cerebellar peduncle L	2
White matter	IDP dMRI TBSS L1 Superior corona radiata R	2
White matter	IDP dMRI TBSS L1 Superior fronto occipital fasciculus L	3
White matter	IDP dMRI TBSS L1 Superior longitudinal fasciculus R	3
White matter	IDP dMRI TBSS L1 Tapetum L	1
White matter	IDP dMRI TBSS L1 Uncinate fasciculus L	2
White matter	IDP dMRI TBSS L2 Anterior corona radiata L	1
White matter	IDP dMRI TBSS L2 Anterior corona radiata R	1
White matter	IDP dMRI TBSS L2 Anterior limb of internal capsule R	1
White matter	IDP dMRI TBSS L2 Body of corpus callosum	1
White matter	IDP dMRI TBSS L2 Cerebral peduncle R	2
White matter	IDP dMRI TBSS L2 Cingulum cingulate gyrus L	1
White matter	IDP dMRI TBSS L2 Cingulum cingulate gyrus R	1
White matter	IDP dMRI TBSS L2 Cingulum hippocampus L	1
White matter	IDP dMRI TBSS L2 Cingulum hippocampus R	1
White matter	IDP dMRI TBSS L2 Corticospinal tract L	1
White matter	IDP dMRI TBSS L2 External capsule L	2
White matter	IDP dMRI TBSS L2 External capsule R	3
White matter	IDP dMRI TBSS L2 Genu of corpus callosum	1
White matter	IDP dMRI TBSS L2 Medial lemniscus L	1
White matter	IDP dMRI TBSS L2 Medial lemniscus R	9
White matter	IDP dMRI TBSS L2 Middle cerebellar peduncle	1
White matter	IDP dMRI TBSS L2 Pontine crossing tract	1
White matter	IDP dMRI TBSS L2 Posterior limb of internal capsule R	2
White matter	IDP dMRI TBSS L2 Posterior thalamic radiation L	1
White matter	IDP dMRI TBSS L2 Posterior thalamic radiation R	1
White matter	IDP dMRI TBSS L2 Retrolenticular part of internal capsule L	1
White matter	IDP dMRI TBSS L2 Sagittal stratum L	3
White matter	IDP dMRI TBSS L2 Superior cerebellar peduncle R	3
White matter	IDP dMRI TBSS L2 Superior fronto occipital fasciculus R	1
White matter	IDP dMRI TBSS L2 Superior longitudinal fasciculus L	1
White matter	IDP dMRI TBSS L2 Tapetum L	2
White matter	IDP dMRI TBSS L2 Tapetum R	3
White matter	IDP dMRI TBSS L2 Uncinate fasciculus L	1
White matter	IDP dMRI TBSS L3 Anterior corona radiata R	1
White matter	IDP dMRI TBSS L3 Body of corpus callosum	2
White matter	IDP dMRI TBSS L3 Cingulum cingulate gyrus L	1
White matter	IDP dMRI TBSS L3 External capsule R	2
White matter	IDP dMRI TBSS L3 Genu of corpus callosum	1
White matter	IDP dMRI TBSS L3 Inferior cerebellar peduncle L	1
White matter	IDP dMRI TBSS L3 Pontine crossing tract	1
White matter	IDP dMRI TBSS L3 Posterior corona radiata R	1
White matter	IDP dMRI TBSS L3 Posterior limb of internal capsule R	1
White matter	IDP dMRI TBSS L3 Posterior thalamic radiation R	1
White matter	IDP dMRI TBSS L3 Retrolenticular part of internal capsule R	1
White matter	IDP dMRI TBSS L3 Splenium of corpus callosum	3
White matter	IDP dMRI TBSS L3 Superior corona radiata L	1
White matter	IDP dMRI TBSS L3 Superior longitudinal fasciculus R	1
White matter	IDP dMRI TBSS L3 Uncinate fasciculus R	1
White matter	IDP dMRI TBSS MD Anterior corona radiata L	1
White matter	IDP dMRI TBSS MD Anterior limb of internal capsule L	1
White matter	IDP dMRI TBSS MD Anterior limb of internal capsule R	1
White matter	IDP dMRI TBSS MD Body of corpus callosum	1
White matter	IDP dMRI TBSS MD Cerebral peduncle L	1
White matter	IDP dMRI TBSS MD Cingulum cingulate gyrus L	1
White matter	IDP dMRI TBSS MD Cingulum cingulate gyrus R	2
White matter	IDP dMRI TBSS MD Cingulum hippocampus R	2
White matter	IDP dMRI TBSS MD Corticospinal tract R	1
White matter	IDP dMRI TBSS MD External capsule L	2
White matter	IDP dMRI TBSS MD External capsule R	3
White matter	IDP dMRI TBSS MD Fornix	3
White matter	IDP dMRI TBSS MD Fornix cres+Stria terminalis R	1
White matter	IDP dMRI TBSS MD Genu of corpus callosum	2
White matter	IDP dMRI TBSS MD Inferior cerebellar peduncle L	3
White matter	IDP dMRI TBSS MD Inferior cerebellar peduncle R	1
White matter	IDP dMRI TBSS MD Medial lemniscus L	1
White matter	IDP dMRI TBSS MD Middle cerebellar peduncle	3
White matter	IDP dMRI TBSS MD Pontine crossing tract	3
White matter	IDP dMRI TBSS MD Posterior limb of internal capsule L	2
White matter	IDP dMRI TBSS MD Posterior limb of internal capsule R	2
White matter	IDP dMRI TBSS MD Posterior thalamic radiation L	1
White matter	IDP dMRI TBSS MD Posterior thalamic radiation R	1
White matter	IDP dMRI TBSS MD Retrolenticular part of internal capsule L	2
White matter	IDP dMRI TBSS MD Sagittal stratum R	1
White matter	IDP dMRI TBSS MD Superior cerebellar peduncle L	3
White matter	IDP dMRI TBSS MD Superior corona radiata R	1
White matter	IDP dMRI TBSS MD Superior longitudinal fasciculus L	3
White matter	IDP dMRI TBSS MD Superior longitudinal fasciculus R	2
White matter	IDP dMRI TBSS MD Tapetum L	1
White matter	IDP dMRI TBSS MD Uncinate fasciculus L	1
White matter	IDP dMRI TBSS MD Uncinate fasciculus R	1
White matter	IDP dMRI TBSS MO Anterior corona radiata L	3
White matter	IDP dMRI TBSS MO Anterior limb of internal capsule R	1
White matter	IDP dMRI TBSS MO Body of corpus callosum	1
White matter	IDP dMRI TBSS MO Cerebral peduncle L	2
White matter	IDP dMRI TBSS MO Cingulum hippocampus L	2
White matter	IDP dMRI TBSS MO Cingulum hippocampus R	1
White matter	IDP dMRI TBSS MO Corticospinal tract L	1
White matter	IDP dMRI TBSS MO Corticospinal tract R	1
White matter	IDP dMRI TBSS MO External capsule R	1
White matter	IDP dMRI TBSS MO Fornix	3
White matter	IDP dMRI TBSS MO Fornix cres+Stria terminalis L	3
White matter	IDP dMRI TBSS MO Genu of corpus callosum	1
White matter	IDP dMRI TBSS MO Inferior cerebellar peduncle L	2
White matter	IDP dMRI TBSS MO Inferior cerebellar peduncle R	1
White matter	IDP dMRI TBSS MO Medial lemniscus L	1
White matter	IDP dMRI TBSS MO Medial lemniscus R	2
White matter	IDP dMRI TBSS MO Pontine crossing tract	2
White matter	IDP dMRI TBSS MO Posterior corona radiata R	1
White matter	IDP dMRI TBSS MO Posterior limb of internal capsule R	2
White matter	IDP dMRI TBSS MO Posterior thalamic radiation L	2
White matter	IDP dMRI TBSS MO Posterior thalamic radiation R	2
White matter	IDP dMRI TBSS MO Retrolenticular part of internal capsule L	1
White matter	IDP dMRI TBSS MO Sagittal stratum R	2
White matter	IDP dMRI TBSS MO Splenium of corpus callosum	1
White matter	IDP dMRI TBSS MO Superior cerebellar peduncle L	1
White matter	IDP dMRI TBSS MO Superior corona radiata L	2
White matter	IDP dMRI TBSS MO Superior fronto occipital fasciculus L	2
White matter	IDP dMRI TBSS MO Tapetum L	3
White matter	IDP dMRI TBSS MO Tapetum R	1
White matter	IDP dMRI TBSS MO Uncinate fasciculus L	1
White matter	IDP dMRI TBSS MO Uncinate fasciculus R	4
White matter	IDP dMRI TBSS OD Anterior corona radiata L	1
White matter	IDP dMRI TBSS OD Anterior limb of internal capsule L	2
White matter	IDP dMRI TBSS OD Anterior limb of internal capsule R	2
White matter	IDP dMRI TBSS OD Cingulum cingulate gyrus R	2
White matter	IDP dMRI TBSS OD External capsule R	2
White matter	IDP dMRI TBSS OD Fornix cres+Stria terminalis R	1
White matter	IDP dMRI TBSS OD Inferior cerebellar peduncle L	3
White matter	IDP dMRI TBSS OD Medial lemniscus L	1
White matter	IDP dMRI TBSS OD Medial lemniscus R	2
White matter	IDP dMRI TBSS OD Posterior thalamic radiation L	2
White matter	IDP dMRI TBSS OD Posterior thalamic radiation R	1
White matter	IDP dMRI TBSS OD Retrolenticular part of internal capsule L	1
White matter	IDP dMRI TBSS OD Sagittal stratum L	1
White matter	IDP dMRI TBSS OD Sagittal stratum R	1
White matter	IDP dMRI TBSS OD Superior corona radiata R	1
White matter	IDP dMRI TBSS OD Superior longitudinal fasciculus R	1
White matter	volume CerebralWhiteMatterVol	1
