# Supplementary material for: The emergence of genetic variants linked to brain and cognitive traits in human evolution
Source: Cereb Cortex. 2025 Aug 13;35(8):bhaf127. doi: 10.1093/cercor/bhaf127 (PMC12345208; doi:10.1093/cercor/bhaf127)
Supplement: Supplementary_Table_8_bhaf127 [file supplementary_table_8_bhaf127.xlsx]

## Sheet: Sheet1
Gene	Chromosome	N SNPs	Median age	Age 75% upper bound	Age 25% lower bound	Median quality score	Young genes with expression data
KRTAP22-2	21	1	3803.35	3803.35	3803.35	0.27	0
IGKV2OR22-4	22	1	4204.72	4204.72	4204.72	0.67	0
TRNAQ12	6	1	4784.5	4784.5	4784.5	0.5	0
TRNAP18	16	1	4868.5	4868.5	4868.5	0.06	0
LINC00244	7	1	5270.25	5270.25	5270.25	1	0
MIR181C	19	1	5372.75	5372.75	5372.75	1	0
TRNAR25	17	1	5401.7	5401.7	5401.7	1	0
IGKJ5	2	1	6037.98	6037.98	6037.98	0.5	0
NPM1P1	18	1	6446.27	6446.27	6446.27	1	0
TRNAP15	7	1	6591.18	6591.18	6591.18	1	0
TRNAV6	5	1	6602.12	6602.12	6602.12	0.82	0
PGA3	11	1	6717.85	6717.85	6717.85	0.88	1
RPL21P14	15	1	7063.62	7063.62	7063.62	0.5	0
TRNAE23	1	1	7229.2	7229.2	7229.2	0.5	0
MIR135B	1	1	7345.12	7345.12	7345.12	0.86	0
KRTAP5-6	11	1	7441.62	7441.62	7441.62	0.89	1
EEF1A1P39	10	1	7574.38	7574.38	7574.38	0.8	0
MIR3157	10	1	7680.93	7680.93	7680.93	0.17	0
C9orf53	9	1	7925.27	7925.27	7925.27	1	0
MIR520C	19	1	8047.67	8047.67	8047.67	0.91	0
OR5M14P	4	1	8163.8	8163.8	8163.8	0.57	0
TRNAS3	6	1	8312.67	8312.67	8312.67	1	0
SERPINB8P1	6	1	8520.5	8520.5	8520.5	0.44	0
GPR84	12	2	8583.33	9966.45	7200.2	1	1
NHP2	5	1	8725.27	8725.27	8725.27	0.87	1
RNU4-2	12	1	8756.05	8756.05	8756.05	0.5	0
CAPNS1	19	6	9104.89	316085	4418.51	0.56	1
NUTF2P2	14	1	9110.52	9110.52	9110.52	0.25	0
TRNAA32	12	1	9125.45	9125.45	9125.45	0.99	0
PCNAP2	4	1	9324.08	9324.08	9324.08	0.9	0
C20orf80	20	1	9510.15	9510.15	9510.15	0.02	0
SPA17P1	10	1	10358.2	10358.2	10358.2	0.3	0
TRNAV27	6	3	10482	22721.3	9496.98	0.67	0
MIEN1	17	3	10541.5	51837	9334.15	0.71	1
MIR1281	22	1	10573.1	10573.1	10573.1	0.94	0
GJA10	6	2	10769.2	18554	2984.45	0.69	1
SPATA31C1	9	1	11006.3	11006.3	11006.3	0.96	1
OR2M4	1	5	11500.9	344609	8557.71	0.93	1
MIR583	5	1	12036	12036	12036	1	0
ST13P5	11	1	12091.5	12091.5	12091.5	1	0
TRNAF1	11	1	12204.6	12204.6	12204.6	0.96	0
ENO1P1	1	2	12250.2	16127.2	8373.25	0.98	0
TRNAM12	6	1	12262.9	12262.9	12262.9	0.96	0
HSD3B2	1	1	12297	12297	12297	0.97	1
PABPC3	13	5	12531.6	869047	7390.45	0.61	1
PISRT1	3	2	12572.2	16985.5	8158.82	0.99	0
PPRC1	10	1	12578.9	12578.9	12578.9	0.71	1
OR5D18	11	1	12867.3	12867.3	12867.3	0.64	1
PROS1	3	153	13001	189277	5017.27	0.64	1
MIR3148	8	1	13008.3	13008.3	13008.3	1	0
SNORA76	17	1	13062.1	13062.1	13062.1	0.83	0
TRNAT6	16	1	13097.2	13097.2	13097.2	1	0
TRNAK15	16	1	13268.2	13268.2	13268.2	0.5	0
SF3B5	6	3	13367.9	330818	13133.2	0.99	1
FTMT	5	3	13403.5	18808.7	5605.77	0.75	1
TRNAH6	15	2	13454	14014	12894.1	0.94	0
KRTAP23-1	21	1	13558.5	13558.5	13558.5	1	1
TRNAA5	6	1	13789	13789	13789	0.68	0
RPL36P1	20	1	13850.6	13850.6	13850.6	1	0
TRNAL13	16	4	13935.3	17848.9	9027.6	0.83	0
GLB1	3	1	14033.4	14033.4	14033.4	0.86	1
ARG1	6	2	14107.7	18431	9784.45	0.96	1
TRNAD14	6	1	14265.9	14265.9	14265.9	1	0
B3GALT4	6	3	14808.9	110324	9377.2	0.84	1
RPL29	3	3	15110.8	35933.5	14817.1	0.99	1
TRNAY13	14	1	15126.3	15126.3	15126.3	0.85	0
LRRC30	18	1	15217.9	15217.9	15217.9	0.96	1
UGT2B27P	4	3	15246.6	48129	13596.2	1	1
CCDC189	16	3	15364.1	409398	9222.3	0.43	1
MIF	22	2	15480.4	15774.4	15186.3	0.68	1
TRNAS10	6	1	15524.6	15524.6	15524.6	0.99	0
MRPS24P1	11	1	15754.3	15754.3	15754.3	0.97	0
TRNAV24	3	1	15851.6	15851.6	15851.6	0.62	0
ARL13B	3	201	15867	89440.5	7065.6	0.62	1
STK33P1	9	12	15980.2	293855	12725.9	0.91	0
TUBB2A	6	3	16236.6	263932	11545.3	0.91	1
TRNAY12	6	2	16328.8	17350.5	15307.2	0.88	0
NSUN5	7	9	16437.2	118118	11413.2	0.86	1
MRPS21P1	1	3	16535	77355	7590.77	0.99	0
TRNAW2	6	1	16681.8	16681.8	16681.8	0.96	0
LY6G6C	6	2	16796.1	27277.2	6314.9	0.71	1
FAM209A	20	2	16956.5	21249.8	12663.2	0.97	1
RNY5P1	1	2	17008.9	22157.3	11860.5	0.99	0
MYOD1	11	7	17097.9	247750	13972.9	0.92	1
UBXN1	11	5	17135.4	783934	11652.6	0.81	1
OR10V7P	14	3	17281.3	23756.8	11978.8	0.98	0
BBC3	19	3	17289.5	47561.5	16033.6	0.96	1
TRNAK1	17	1	17309.6	17309.6	17309.6	1	0
RPL12P7	14	1	17376	17376	17376	0.98	0
GPR31	6	4	17621	20884.9	13826.1	0.92	1
B3GNT9	16	5	17627.7	69904.2	11689.1	0.94	1
TRNAC24	14	1	17658	17658	17658	1	0
LAMB2P1	3	5	17722.7	379082	14601.7	0.81	1
OLIG3	6	5	17744.3	32375.7	7477.36	0.57	1
TRNAL36	11	1	17815.3	17815.3	17815.3	1	0
GPR3	1	7	17972	100601	14085	0.94	1
TPSB2	16	2	18015.2	22491.4	13539	0.55	1
TRNAR26	6	3	18018.4	70817.8	10157.5	0.94	0
FABP5P6	5	1	18019.4	18019.4	18019.4	0.99	0
GTF3C5	9	4	18038.8	18541.7	8997.12	0.79	1
C19orf73	19	5	18179.9	671434	12626	0.94	1
FABP3P2	13	4	18284.2	61325	9513.58	0.94	0
TRNAY10	6	2	18467.7	25927.5	11007.8	0.57	0
NUP62	19	5	18476.5	576234	15652.9	0.79	1
PPIAP4	14	3	18521.1	57098	17253.1	1	0
ARHGAP11A	15	6	18541.8	563467	14272.5	0.82	1
RNU1-15P	7	1	18557.1	18557.1	18557.1	0.59	0
TRNAS5	6	2	18711.7	21241.5	16181.8	1	0
GDF11	12	19	18744.2	45069.2	9441.1	0.95	1
FEN1	11	7	18781.6	153544	6844.2	0.82	1
KRT17	17	2	18837.3	30701.2	6973.38	0.85	1
HOXA7	7	14	18890	898469	8861.92	0.81	1
HSF1	8	6	18911.8	1.03202e+06	10111.3	0.65	1
OR8B8	11	5	18945.8	34466.1	9149.98	0.68	1
SCAMP3	1	1	18971.5	18971.5	18971.5	0.98	1
FOXG1	14	1	18983.1	18983.1	18983.1	0.87	1
ZNF601P	6	4	19197.4	159797	10949.1	0.91	0
RPS17L4	6	1	19237.9	19237.9	19237.9	0.86	0
TMEM95	17	18	19273.3	542225	10563.7	0.89	1
FZD9	7	2	19305	22670.4	15939.7	0.99	1
CES4A	16	17	19319.1	220211	12152	0.94	1
TRNAQ32	6	1	19435.1	19435.1	19435.1	0.9	0
OR5C1	9	5	19468	29574.9	8759.06	0.93	1
TRNAM4	6	1	19481.5	19481.5	19481.5	0.95	0
TMEM239	20	3	19487.4	1.05696e+06	7248.27	0.79	1
NUDT15P1	8	3	19491.7	185070	9289.52	0.74	0
AMY2A	1	3	19535.5	50860.8	8798.62	0.93	1
RPF2P1	20	1	19549	19549	19549	0.95	0
OATP1	10	5	19818.5	1.03964e+06	10407.3	0.76	0
SNAR-H	2	3	19831.7	116916	17563.3	0.94	0
CCT6P2	5	7	19857.6	425828	10547.3	0.9	0
SDHAL2	3	1	19887.3	19887.3	19887.3	0.61	0
RAB1C	9	2	19897.5	20050.6	19744.5	0.91	0
RNU6-31P	2	1	19986.2	19986.2	19986.2	0.94	0
KRTAP20-2	21	1	20073.9	20073.9	20073.9	0.98	1
TRNAH5	9	2	20082	25151.2	15012.7	0.67	0
TMEM210	9	4	20130.6	36061	8283	0.87	1
TAS2R60	7	4	20185.3	1133225	8256.88	0.64	1
POU3F1	1	1	20291	20291	20291	0.79	1
DOK2	8	22	20312.4	766768	11595.2	0.72	1
UNC119	17	18	20363.6	288068	10459.4	0.94	1
ASCL4	12	15	20378.3	610296	9193.1	0.68	1
EMR4P	19	2	20429.4	27677	13181.8	0.92	0
KRTAP20-1	21	2	20444.2	27220.5	13668	0.97	1
TSPAN31	12	8	20453.7	211700	17071.5	0.94	1
PRR23B	3	1	20533	20533	20533	0.96	0
MTX1	1	5	20584.9	568301	13749.6	0.95	1
DHFR2	3	20	20588.6	89239.8	6694.62	0.78	1
TRNAS23	17	1	20596.3	20596.3	20596.3	0.98	0
MIR345	14	1	20616.9	20616.9	20616.9	0.89	0
PCDHGA1	5	1	20629.5	20629.5	20629.5	0.96	1
INHBE	12	8	20679.6	591679	11687.6	0.96	1
UCN	2	2	20712.4	25078	16346.8	0.92	1
ORC6	16	11	20827.1	636110	6476.55	0.91	1
FOXD3	1	8	20839.1	248864	11279.5	0.77	1
KRTAP13-5P	21	1	20877.3	20877.3	20877.3	0.93	0
PBEF2	10	1	20955.6	20955.6	20955.6	0.25	0
RPL37P6	8	2	21040.8	25818.5	16263.2	0.96	0
MRGPRD	11	7	21060.4	1.15791e+06	12314.5	0.87	1
GAPDHP71	5	12	21097.6	168727	8993.62	0.86	0
SEPTIN1	16	1	21162.2	21162.2	21162.2	0.79	0
NEK8	17	24	21365.9	711228	9915.33	0.88	1
EIF4BP1	14	3	21516.5	506912	20469.4	0.85	0
OR13Z3P	1	2	21530.4	23748.2	19312.6	0.92	0
EIF2B4	2	13	21625.2	787330	18517.8	0.93	1
KRT18P3	20	11	21628.2	797682	12135.8	0.93	0
RPS26P9	14	1	21642	21642	21642	1	0
VHLL	1	6	21731.6	384186	15761.8	0.96	1
OR13C4	9	4	21841.4	77763.5	12182.6	0.92	1
CYB5AP5	14	2	21975	32814.8	11135.2	0.87	0
MILR1	17	13	22060.5	176141	5907.43	0.9	1
RPS5P3	21	3	22090.5	24193.3	11080.7	0.82	0
C7orf66	7	2	22128.4	25711.5	18545.3	0.84	1
RPRML	17	4	22156.8	41930.2	14140.8	0.94	1
HIST1H2AM	6	2	22173.7	25281	19066.4	0.4	1
EFNB3	17	16	22197	825466	16773.2	0.91	1
DQX1	2	26	22296.4	369745	11043.9	0.96	1
MIR2113	6	1	22300.2	22300.2	22300.2	1	0
ZNF764	16	23	22389.4	225819	9648.42	0.83	1
RNF208	9	3	22396.2	51479	9720.67	0.94	1
FUCA1P1	2	7	22455.9	436756	5897.76	0.79	0
FBXL22	15	15	22528.2	456261	9673.85	0.98	1
FEZF2	3	7	22530.1	400854	2984.9	0.75	1
POM121L4P	22	1	22655.9	22655.9	22655.9	0.13	1
RN7SL3	14	1	22759.1	22759.1	22759.1	0.9	0
CENPB	20	7	22759.1	172067	12822.5	0.93	1
RPL5	1	4	22853.4	27998	12321.9	0.98	1
MIR602	9	1	22883.1	22883.1	22883.1	0.78	0
DALRD3	3	9	22890.1	189345	12833.9	0.97	1
MIR658	22	1	22892.6	22892.6	22892.6	0.97	0
KRT16	17	5	22961.2	34586.8	18567.4	0.82	1
OR1K1	9	7	22975.9	710405	9586.11	0.84	1
TMEM258	11	13	23038.4	482489	8269.02	0.73	1
FDPSP4	15	3	23042.8	226713	22689.8	0.99	0
IL23A	12	3	23045.4	169594	8640.82	0.92	1
SNRPD1	18	57	23046.7	1652125	10194.4	0.87	1
MEX3B	15	9	23136.9	157280	9964.25	0.94	1
CLLU1OS	12	6	23181.3	198596	20265.2	0.76	1
DCTPP1	16	14	23182	302690	10510.3	0.82	1
TRIAP1	12	5	23263.6	423644	16102.5	0.93	1
FEV	2	14	23377.6	59795.9	12793.7	0.96	1
DNAJC19	3	15	23380.5	445156	19687.6	0.95	1
TRNAF6	13	1	23400	23400	23400	0.76	0
RPL26P3	14	3	23429.2	85791.2	22639.6	0.78	0
TRNAC28	7	4	23461.7	59943.8	16440.4	0.89	0
RPL12P3	20	1	23466.2	23466.2	23466.2	0.66	0
RPL36AP1	14	5	23557.5	1.02848e+06	13152.8	0.94	0
PLSCR3	17	23	23569.9	833426	10220	0.81	1
RNU12	22	2	23576	26637.8	20514.3	0.52	0
MYL8P	6	2	23580.2	34291	12869.5	0.98	0
LCEP4	1	1	23591.5	23591.5	23591.5	0.96	0
TRNAV32	19	1	23683.8	23683.8	23683.8	0.97	0
LRP10	14	31	23760.7	392712	12390.6	0.76	1
CD2BP2	16	14	23796.3	323220	10244.4	0.89	1
ZNF511	10	4	23812.3	25279.8	15553.1	0.63	1
TRNAV1	5	2	23814.4	24706.9	22921.8	0.45	0
HBA1	16	1	23837.9	23837.9	23837.9	0.58	1
KRTAP19-5	21	5	23868.3	85034.1	16930.6	0.92	1
RPL13AP	6	5	23871	912079	12715.8	0.52	0
ZNF267	16	38	23894.5	65907.4	12807.4	0.85	1
CCDC87	11	7	23894.8	66965.6	13761.3	0.99	1
WWC2-AS2	4	10	23896.4	211332	8512.48	0.92	0
PTRH1	9	6	23900.5	788694	18734	0.96	1
DNAJC14	12	26	23993.6	420858	14971.5	0.93	1
TRNAK21	16	3	24028.9	173786	11987.4	0.74	0
OR13E1P	9	2	24096.4	34913.5	13279.3	0.73	0
NOL3	16	10	24183.7	751418	15457.7	0.89	1
FGF8	10	10	24190.6	73084.8	11619.8	0.96	1
RNASEH2C	11	3	24231.5	28794.2	16492	0.98	1
CIDEB	14	9	24237.6	1149260	10236.6	0.73	1
VN1R14P	6	4	24244	108442	20542.8	0.98	0
PYGO2	1	8	24258.6	437777	14050.6	0.92	1
PSMC6P1	8	5	24261.8	360590	17339.2	0.95	0
HOXD10	2	11	24340.6	226525	6950.05	0.83	1
PPBP	4	5	24353.4	363928	18284.9	0.89	1
HPVC1	7	3	24387.2	523052	24147.8	0.95	0
OR5M3	11	5	24404.1	52673.1	6649.65	0.89	1
EPHX3	19	15	24417.6	597568	12441.2	0.94	1
B4GAT1	11	4	24524.9	88336.8	20898.2	0.85	0
TCEB1P2	15	1	24541.8	24541.8	24541.8	0.9	0
RPL31P4	14	5	24564.9	73256.5	20593.6	0.69	0
LAMTOR2	1	10	24577.7	61698.5	19847.1	0.96	1
FCN3	1	18	24633.5	806240	11896	0.89	1
NEUROD1	2	14	24635.9	626734	8935.88	0.8	1
ALPP	2	12	24682	598632	13476.1	0.87	1
C1orf122	1	2	24700.7	40987	8414.42	0.98	1
TBX6	16	17	24709	202755	10508.2	0.91	1
HIST2H2AC	1	1	24715.8	24715.8	24715.8	0.95	1
HOXA11-AS	7	19	24776.2	425608	14651.4	0.87	1
TADA3	3	25	24778.2	374978	12264.6	0.92	1
ARF6	14	16	24815.3	299174	7793.07	0.86	1
IFT20	17	14	24899.3	431851	10402.3	0.9	1
SHFL	19	11	24900.8	754735	10500.1	0.9	1
PURA	5	4	24924.1	1277815	9385.25	0.95	1
ELOVL1	1	7	24931.1	194120	21137.4	0.92	1
HIRIP3	16	11	24932.5	425985	18756.7	0.95	1
KLHDC9	1	8	24974.9	641341	19056.9	0.51	1
PPIL1P1	2	12	25067.2	474002	11611	0.6	0
MYLK3	16	122	25090.8	829540	4545.25	0.84	1
GPX1	3	4	25129	209844	13824.1	0.85	1
YPEL3	16	12	25144.8	808992	17384.6	0.86	1
AMY2B	1	59	25182.5	106267	12869.9	0.95	1
RNU2-4P	17	1	25226.5	25226.5	25226.5	1	0
OR52E8	11	7	25302.2	435001	10095.2	0.95	1
REM2	14	17	25323.2	466638	15351	0.94	1
EGR1	5	7	25329.5	386948	10994.7	0.82	1
S100A16	1	5	25338	142119	18092.7	0.94	1
GPT2	16	116	25361.1	415560	8666	0.87	1
PDZD9	16	40	25450.6	716664	13229.4	0.95	1
ACSM2A	16	4	25547.5	1315000	8360.5	0.71	1
OR11H4	14	4	25657	153750	14198.1	0.94	1
HCG25	6	3	25662.2	705640	24216.8	0.94	0
DPY19L2P1	7	7	25663	468350	16668.8	0.95	0
OR5M2P	11	7	25711.5	66791.2	12227.3	0.89	0
MCAM	11	34	25741.4	1360900	14912.3	0.78	1
OR5AN2P	11	5	25757	113444	18377.6	0.92	0
IFNL1	19	9	25855	280878	12566.7	0.95	1
C9orf139	9	9	25883.7	810318	12073.4	0.91	1
MIR1275	6	1	25894.5	25894.5	25894.5	0.99	0
CXCL3	4	6	25962.8	1.44126e+06	18842.6	0.93	1
LINC00696	3	12	26004.9	689268	12902.4	0.91	0
LCE3E	1	3	26008.2	348088	12671	0.88	1
TAS2R12P	12	3	26062.2	31408	17862.2	0.95	0
MIR4303	12	1	26086	26086	26086	0.94	0
FEZF1	7	37	26110	967734	16085.4	0.6	1
OR2Q1P	7	2	26170	40523.8	11816.2	0.97	0
ABCB6	2	20	26182.8	583645	10779.6	0.76	1
TOMM22P4	4	2	26219.2	31425.2	21013.2	0.96	0
RDH14	2	22	26270.1	487420	11464.9	0.77	1
PPIAP13	10	3	26299.5	61060.5	7614.8	0.85	0
RAB23	6	68	26310.5	715525	12138.8	0.89	1
ZNF503	10	8	26347.7	501376	9565.44	0.9	1
RNU3P2	8	2	26395.5	40467.8	12323.2	0.88	0
TRNAA3	2	1	26407	26407	26407	0.94	0
AMIGO1	1	7	26416.5	522172	7841.75	0.91	1
MIR516B1	19	2	26426.4	26455.2	26397.5	0.98	0
OR7E19P	19	2	26503.2	32014.2	20992.2	1	0
PROCA1	17	21	26505.8	562238	12824.9	0.94	1
VPS35	16	10	26506.6	161198	17817.3	0.96	1
MIR296	20	1	26541.2	26541.2	26541.2	0.89	0
MUC1	1	7	26553	656474	16303.2	0.93	1
CLDN17	21	4	26628.5	45379	13960.8	0.82	1
GDPD3	16	26	26651.8	592132	15988.4	0.88	1
RPL12P5	14	1	26671.7	26671.7	26671.7	0.76	0
TRNAM18	6	1	26689.5	26689.5	26689.5	0.9	0
LCMT2	15	9	26725	821760	13876	0.86	1
TRNAY3	14	3	26751.5	559818	21672	0.98	0
NDUFAF3	3	5	26805.8	85016	22967.2	0.98	1
OR2AT2P	11	5	26843.8	94591.1	15639.9	0.88	0
PGBD4	15	1	26916.8	26916.8	26916.8	0.87	1
LDB1	10	22	27002.4	96570.8	15293.8	0.94	1
FAHD2A	2	9	27069.2	31974.5	17257.4	0.94	1
PROM2	2	49	27079.8	1482825	7138.62	0.75	1
HBD	11	2	27086.4	48297.2	5875.55	0.77	1
SOX11	2	21	27152	765734	12483.2	0.97	1
C1orf53	1	12	27155	613278	16035.8	0.84	1
PECAM1	17	49	27164	115221	6835.42	0.86	1
CD7	17	15	27195.8	55436.2	7287.68	0.83	1
FBXL15	10	13	27216	120783	8634.79	0.99	1
MED8	1	10	27283.1	787230	8922.62	0.86	1
CHRM4	11	17	27287.8	174090	14002.3	0.96	1
IFNB1	9	4	27321.1	862312	10382	0.67	1
FTLP3	20	1	27334	27334	27334	0.7	0
B3GAT3	11	15	27334	788455	13456.3	0.92	1
NPAS4	11	10	27334.8	868642	17211.5	0.92	1
OR1J4	9	1	27431.8	27431.8	27431.8	1	1
OR5K1	3	4	27435	34882.5	14368.7	1	1
ESRP2	16	16	27437.8	403618	13464.3	0.99	1
DNAJA2	16	32	27450.6	1029535	15551.4	0.88	1
PREB	2	13	27454.8	566339	23366.1	0.87	1
LRIF1	1	50	27481.4	93570.8	7926.8	0.84	1
MIR1538	16	1	27535.5	27535.5	27535.5	0.98	0
ASIC3	7	19	27564.5	537735	6242.18	0.88	1
TRNAS7	6	2	27607.5	46459.2	8755.8	0.86	0
TRNAL1	14	1	27656.2	27656.2	27656.2	1	0
OR13C8	9	9	27668.5	520522	17789.2	0.96	1
TRNAF3	6	2	27731.1	35153.2	20308.9	0.83	0
IGBP1P1	14	5	27745.2	502729	13392.4	0.96	0
LINC00035	7	5	27770.8	72172.2	13556.3	0.98	0
LCE3D	1	4	27872.1	59736.5	21558.2	0.94	1
MRPS5	2	44	27895.4	73979.2	13632.8	0.92	1
PGBD3P3	12	12	27917.2	416495	9866.42	0.82	0
SELENOH	11	13	27952.2	831181	15010.2	0.97	1
LELP1	1	6	27988.8	793667	14759.7	0.79	1
TGFBR3L	19	11	28131.8	158848	12128.8	0.94	1
OSR1	2	30	28185	615866	12221	0.91	1
COQ10A	12	10	28189.5	104700	11957.5	0.89	1
TRNAE21	1	1	28241	28241	28241	0.88	0
KRTAP15-1	21	3	28260.8	126469	9997.73	0.82	1
C3orf36	3	7	28267.8	992884	13102.2	0.82	1
RUSC1	1	23	28295	787542	13407.2	0.9	1
IQCF6	3	5	28297.5	447224	17450	0.86	1
KIF22	16	40	28304.2	684096	12519.1	0.91	1
FAM136BP	6	1	28315.5	28315.5	28315.5	0.96	1
MRPL41	9	3	28324	362982	9227.67	0.9	1
SHCBP1	16	59	28373.5	311380	13560.4	0.93	1
CYP3A5	7	12	28403.1	306788	19491.7	0.99	1
ATP5G2P1	1	6	28437.3	363698	18839.5	0.77	0
INSM2	14	10	28486	1.56986e+06	9709.35	0.87	1
RNY1	7	1	28537.8	28537.8	28537.8	0.75	0
PMS2P4	7	7	28537.8	950824	20637.1	0.4	1
FBRS	16	14	28555.7	512766	13816.8	0.94	1
ZNF2	2	34	28616.9	1351280	16967.7	0.92	1
PA2G4P2	20	8	28661.3	914892	11466.9	0.83	0
MIR4280	5	1	28663	28663	28663	0.46	0
DKK 4,00	8	19	28682	635792	12117.7	0.78	1
WBP1	2	6	28694.4	527860	22437	0.96	1
C12orf61	12	8	28729.8	520424	20628.9	0.94	0
RNY5P5	6	1	28742.5	28742.5	28742.5	0.82	0
CNTD2	19	24	28766.5	733981	12205.7	0.89	1
LURAP1	1	5	28812.8	548386	18462.4	0.97	1
BTNL10	1	9	28821.5	508305	16449	0.74	1
PMPCB	7	47	28863.8	59679	12871.4	0.95	1
NSUN3	3	228	28928.8	915280	9523.08	0.79	1
OR4C3	11	3	28999.2	1085455	3549.55	0.27	1
ETV3	1	28	29038.8	676982	12801.5	0.82	1
CTRL	16	13	29050.8	545669	15706.3	0.99	1
NAB2	12	9	29088.8	759730	13302.5	0.86	1
DPPA5	6	4	29150.8	595292	15304.6	0.55	1
PRRT2	16	8	29171.9	788508	12417.3	0.91	1
CASTOR1	22	18	29189	519068	9768.47	0.84	1
HOXA2	7	3	29194.5	307818	25795	0.94	1
C17orf58	17	9	29228.5	104087	19449.6	0.88	1
TRNAA2	6	3	29311.2	48578	29265	0.92	0
MAL	2	66	29319.4	505985	9407.4	0.88	1
RAB13	1	8	29373.1	1164420	14013.6	0.6	1
GATAD1	7	41	29382	648140	13156.9	0.67	1
GRM2	3	21	29431.8	148799	14726.7	0.98	1
INHBB	2	10	29480.9	985658	12995.3	0.94	1
ATP1A3	19	66	29555.6	806552	13295.5	0.82	1
MRPS21P5	10	2	29595	40514.8	18675.2	0.87	0
KRT37	17	5	29610	122686	21969	0.92	1
MCEMP1	19	19	29612.5	791012	15819.1	0.75	1
CCDC54	3	7	29617.2	456398	14116.4	0.67	1
WIZ	19	78	29628.4	578202	10846.2	0.87	1
SAP25	7	3	29632.2	70502.5	15850.7	0.93	1
CCT5P1	5	11	29698.8	745155	24472.5	0.89	0
GMPPB	3	4	29737.1	223265	15751.8	0.99	1
SERPINB4	18	17	29773	375028	7520.2	0.82	1
PRR13	12	7	29821.7	65340.2	13967.7	0.82	1
GNA11	19	2	29829.9	51847	7812.75	0.75	1
GADD45GIP1	19	8	29857	164024	7606.06	0.98	1
VAX1	10	23	29883.7	701941	13956.2	0.91	1
TRNAR7	6	1	29909.5	29909.5	29909.5	0.99	0
SDF2	17	32	29937.2	554054	15346.8	0.96	1
MIR183	7	1	29982.5	29982.5	29982.5	0.99	0
MT1E	16	8	30005.5	746718	7169.55	0.75	1
POLR3C	1	67	30059	760952	15771.8	0.84	1
ZDHHC12	9	17	30125.8	150516	14620.5	0.92	1
GLB1L	2	24	30166.1	562596	13120.8	0.87	1
PIM1	6	16	30183.5	649658	9487.51	0.92	1
ARIH2OS	3	1	30226.8	30226.8	30226.8	0.92	1
HOXB13	17	16	30233.2	893571	11202.2	0.52	1
TOMM20L	14	28	30312	495825	10875.3	0.78	1
DOLK	9	3	30347.8	162009	21618	0.98	1
SLC50A1	1	12	30354.8	397680	11507.9	0.92	1
C16orf87	16	53	30379.8	647746	12559.9	0.82	1
TRNAV31	6	1	30395.8	30395.8	30395.8	0.96	0
ATP5MC3	2	31	30416	839739	15901.4	0.73	1
BAP1	3	27	30440.5	56521.8	16811.8	0.93	1
FTH1	11	1	30471.5	30471.5	30471.5	0.73	1
PNMT	17	9	30497	530718	18189	0.93	1
LIMK1	7	75	30530.8	919398	13867.1	0.85	1
RNPC3	1	79	30540	1.00028e+06	15656.4	0.91	1
NEIL1	15	19	30563	533312	17093.6	0.92	1
MIR4309	14	2	30568.4	42858.5	18278.4	0.76	0
KCNIP3	2	202	30599.1	964205	7964.9	0.78	1
OR2W4P	6	8	30644.9	123508	16636.2	0.97	0
CUZD1	10	45	30695.5	413752	14494.4	0.91	1
FHL3	1	42	30739.7	492592	14214.2	0.71	1
KCTD11	17	7	30802	636875	14424.8	0.94	1
RPP25	15	4	30803	76485.2	16443.6	0.89	1
ANKRD36C	2	69	30824	1158975	11481.7	0.75	1
GREB1L	18	718	30899	1.02477e+06	8210.67	0.9	1
LINC00597	15	5	30962.8	33698.4	22594.1	0.98	1
PITHD1	1	36	30974	672140	11631	0.92	1
ZNF416	19	27	30984.2	124916	18462.2	0.91	1
SNAPC2	19	8	31033.9	737065	11661.2	0.73	1
YWHAQP1	14	5	31065	525497	19848.8	0.48	0
MTND2P1	21	3	31072.8	42004.8	9369.92	0.47	0
CYSRT1	9	7	31078	960726	22903.1	1	1
TRNAL22	6	3	31171.2	253538	11442.1	0.99	0
TPD52L2	20	121	31172	729805	15392.7	0.88	1
UQCRC1	3	24	31188.1	742954	18820.4	0.91	1
PSPN	19	5	31246.5	601242	5757.79	0.94	1
INTS5	11	10	31257.4	860330	15789.3	0.95	1
TMEM125	1	17	31257.8	556060	15857.3	0.67	1
SIGLEC31P	19	6	31270.2	319578	14169.1	0.86	0
MAP3K12	12	48	31285.4	845639	10978.2	0.9	1
NTF4	19	8	31287.9	557158	15148.5	0.93	0
CTLA4	2	19	31358.2	858878	13212.1	0.95	1
OR1L4	9	1	31489	31489	31489	0.59	1
RASL10B	17	50	31531.1	650822	14808.5	0.8	1
CTF1	16	16	31561.5	1.26242e+06	20032.5	0.77	1
MIR520B	19	1	31594	31594	31594	0.98	0
CISH	3	20	31648.9	355458	15492.4	0.85	1
TMEM151A	11	23	31672.8	851101	20015.5	0.59	1
BHLHE22	8	7	31696.5	540342	14803.4	0.75	1
PYCR1	17	18	31722.9	335405	9331.05	0.98	1
TMEM234	1	17	31736	473280	16450	0.96	1
SP7	12	41	31753.8	1.10329e+06	15624.4	0.89	1
C11orf86	11	3	31811.8	48984.8	21461.7	0.94	1
IMPDH2	3	13	31816.2	145261	19956.1	0.93	1
ZIC5	13	31	31828.5	681112	8415.2	0.54	1
SCARNA2	1	2	31843	31994	31692	0.86	0
PSD	10	41	31847	424795	19855.9	0.89	1
CASP2	7	48	31919.8	496530	7957.04	0.85	1
CHST14	15	4	31929.7	627842	10627.1	0.68	1
KIAA0100	17	60	31965.6	444768	14270.6	0.97	1
TRAFD1	12	53	32009	462331	15135.5	0.97	1
PIPSL	10	17	32010	1.09134e+06	10023.5	0.41	0
ITFG1	16	617	32078.2	770545	13866.4	0.96	1
NT5C	17	11	32126.2	917285	20742.4	0.79	1
TEDC2	16	22	32153.1	764568	14411.3	0.94	1
RNF40	16	25	32206.5	386885	17113.1	0.95	1
OR5AH1P	19	2	32249.3	52224.7	12273.8	0.83	0
MRPL11P2	5	3	32402.5	65276.2	7829.88	1	0
DUOXA1	15	52	32467.9	522082	17652.1	0.72	1
ZEB2-AS1	2	1	32476.2	32476.2	32476.2	0.94	0
CCT8L2	22	5	32542	1.05963e+06	4074.59	0.53	1
PATL2	15	51	32552	492960	13351.2	0.92	1
SLC39A1	1	29	32564.5	333357	15991.7	0.93	1
HERC5	4	101	32600.8	433955	12025.2	0.92	1
FGF19	11	20	32614.1	515898	10103.5	0.86	1
GAS1	9	6	32648.2	258538	18582.2	0.94	1
OSR2	8	10	32687.2	751812	19506.8	0.97	1
KRT18P2	21	11	32694	200159	12810.8	0.91	0
HOXA9	7	14	32706.1	863867	14145.6	0.87	1
PUF60	8	69	32721.2	1.01961e+06	13843	0.89	1
TAS2R8	12	8	32733.4	668647	20569.2	0.97	1
ORAI3	16	7	32742	116418	9614.34	0.8	1
OR2G1P	6	5	32745.5	119694	21920.8	1	0
PPM1M	3	8	32811	768905	20148.1	0.97	1
SLC2A4	17	17	32825.5	826100	11440.5	0.92	1
S100A9	1	11	32844.8	390018	10438.6	0.94	1
CCR8	3	12	32879.6	103182	14407	0.96	1
MAP11	7	11	32885.8	426870	19846.6	0.96	0
PIGS	17	43	32889.2	482605	12246.3	0.94	1
MPL	1	15	33003.5	283306	13236.6	0.89	1
FLOT2	17	53	33042.8	788659	15625.9	0.88	1
TUG1	22	35	33073	160188	11535.7	0.86	1
TRAF4	17	18	33080.5	255578	11442.4	0.93	1
PDHA2	4	5	33086	553904	20986.9	0.95	1
ZC3H12A	1	43	33116.2	330570	15144.7	0.88	1
CCT4P1	7	5	33146.5	691032	26192.7	0.66	0
ATXN7L2	1	26	33180.5	293262	11560.9	0.92	1
DYNLRB1	20	79	33192.5	407531	17970.4	0.87	1
NKX2-2	20	8	33269	521069	14841.9	0.68	1
BUB1	2	78	33312.6	654395	4951.62	0.87	1
RAB25	1	19	33313.2	108776	17653.1	0.95	1
DLX2	2	5	33353.8	893956	17064.2	0.89	1
TRNAS1	6	2	33374	56575	10173	0.88	0
SOX4	6	9	33388	427450	11504.1	0.94	1
EDF1	9	19	33423.2	1.15127e+06	13751.2	0.78	1
TRNAK14	6	2	33438.2	50790.2	16086.1	0.92	0
CTAGE7P	10	9	33476	90314.8	21045.8	0.68	0
ZNF123	11	5	33484.5	688502	28915.6	0.71	0
PRPF38B	1	21	33545.8	531818	19004	0.89	1
OR7E66P	3	4	33557.8	52091.8	16279	0.88	0
BTBD18	11	15	33558.8	389044	17094.4	0.95	0
HOXC10	12	31	33564.2	417827	8542.57	0.9	1
ZFAND2B	2	5	33574.5	591063	28219.4	0.81	1
ZBTB4	17	30	33582.1	111482	8983.1	0.94	1
SLC35B2	6	7	33584.8	151982	17704.9	0.82	1
E2F1	20	32	33603.9	710635	15309.6	0.94	1
RPS3A	4	10	33614.9	94109.2	23727.2	0.84	0
TRNAV29	1	1	33620.2	33620.2	33620.2	1	0
RGS4	1	35	33629.5	558530	14493	0.73	1
VPS37D	7	19	33648.2	438635	15384.1	0.88	1
CXCL2	4	5	33657.5	182290	9549.48	0.62	1
LRCH4	7	50	33745	515240	16703.5	0.93	1
TOE1	1	12	33765.8	608182	19723.8	0.78	1
HOOK2	19	41	33784.5	809285	18048.8	0.91	1
OR14J1	6	4	33816.6	830230	9691.62	0.89	1
FGG	4	21	33835.2	277767	15060.7	0.82	1
ZBTB6	9	15	33845.5	501533	16796.3	0.91	1
CD63	12	16	33878	889211	13915.8	0.89	1
SAXO2	15	81	33885	611038	9697.8	0.89	1
C12orf29	12	24	33885.7	499474	12979.1	0.88	1
SLC11A1	2	75	33907.5	881642	17859.3	0.56	1
ICAM4	19	1	33916.8	33916.8	33916.8	0.68	1
GAL3ST4	7	17	33918.8	1124775	23604.5	0.84	1
SNAI2	8	4	33954	114080	17845.4	0.79	1
TNNC1	3	10	33957.5	501755	33139	0.58	1
TDRD6	6	64	34021.6	317630	14221	0.91	1
IL10	1	34	34033.4	1062155	11394.6	0.83	1
KANSL3	2	114	34044.1	113884	16755	0.93	1
PDCL	9	42	34070	727885	15065.6	0.9	1
BHLHA9	17	5	34204.8	327768	21425.3	0.98	0
TTC36	11	11	34217	68884	22180	0.83	1
OR11M1P	12	6	34235.5	751849	15487.1	0.82	0
POLD2	7	41	34241.8	487568	15854.7	0.86	1
PIGV	1	19	34244.5	632278	14825.8	0.96	1
AZGP1	7	16	34245	721475	17779.7	0.77	1
IFRD2	3	20	34265	152756	12017.3	0.95	1
PCOLCE	7	15	34378.8	548909	15842.8	0.91	1
COMMD4	15	19	34391	389530	19576.2	0.92	1
PPP1R2P8	5	10	34419.1	120058	23609.1	0.91	0
IFNL2	19	2	34435.2	38380.2	30490.2	0.99	1
CNPY4	7	7	34445.5	1.0795e+06	25120.6	0.34	1
PRMT6	1	6	34451.8	231382	14259.8	0.9	1
SERTAD4-AS1	1	4	34478.4	149154	10345.5	0.87	1
CACNB3	12	36	34480.9	912190	18607.6	0.85	1
CD164L2	1	18	34495.9	629132	16651.3	0.81	1
ANKRD1	10	32	34520.8	828740	13235.5	0.78	1
AP4B1	1	35	34540	600878	16156.3	0.83	1
PHKG2	16	17	34562	940975	12215.1	0.87	1
CES3	16	46	34582.6	90173	16076.1	0.84	1
PHF12	17	117	34589	630662	14774.2	0.91	1
TRNAK22	6	2	34628.4	37563.8	31693	0.94	0
IPO13	1	26	34631.8	945445	15969.3	0.88	1
DCST1	1	59	34634	674698	16473.2	0.62	1
SPHK1	17	17	34685.8	385268	14279	0.76	1
APCS	1	5	34697.5	1.02641e+06	11847.8	0.97	1
PAX4	7	29	34733	914825	15569.5	0.77	1
MC4R	18	3	34821.8	446808	11632.6	0.68	1
ROCK1	18	380	34824.1	820282	7145.35	0.94	1
IFNWP19	9	4	34827	156397	19760.4	0.98	0
GRIFIN	7	11	34828.5	525405	16565.2	0.87	0
C11orf96	11	2	34839.8	47647.2	22032.4	0.96	1
ACKR1	1	17	34875.8	467377	12012.4	0.88	1
OR2AT4	11	6	34884.6	551859	15127.3	0.73	1
ZSWIM8	10	24	34906.4	139344	15499.8	0.94	1
DLK2	6	20	34911.6	1296830	26333	0.84	1
DDX23	12	71	34917.2	1.02138e+06	15617.4	0.89	1
AOC2	17	23	34921.2	440841	16372.6	0.96	1
FAM225A	9	1	34926	34926	34926	0.55	1
SPINT2	19	19	34931.8	268745	12882	0.85	0
DDX28	16	6	34966.1	696977	17747	0.98	1
NTHL1	16	19	35057	778098	10498.9	0.94	1
LRRN4CL	11	11	35081.2	309805	16213.7	0.92	1
JUND	19	1	35102.8	35102.8	35102.8	0.41	1
NKAPD1	11	36	35130.5	940582	11667.5	0.88	1
PPP1R15B	1	50	35131.8	655565	10321.5	0.74	1
PRMT1	19	25	35137.8	880812	16571.7	0.96	1
PHF1	6	16	35159.9	178157	15663.3	0.8	1
RPL24P2	20	3	35166	728370	21294	0.94	0
SLURP1	8	8	35176.3	401852	18032	0.94	1
SAPCD1	6	10	35209.5	162328	14063.4	0.96	1
GAPDHP58	1	9	35212.8	571575	9064.7	0.99	0
CCT3P1	8	4	35272	151899	21166.9	0.83	0
DNAJC2	7	44	35284	267988	14600.7	0.92	1
TSC22D4	7	34	35301.1	712222	15756.1	0.88	1
ZNF514	2	20	35306.4	1201800	6865.8	0.82	1
MIR600HG	9	19	35306.5	55314.5	22045.8	0.93	1
ORMDL2	12	3	35326.2	436345	6722.52	1	1
MPO	17	44	35348.2	600945	17083.7	0.84	1
C3orf14	3	48	35360.8	755908	13526	0.96	1
NDUFA4L2	12	16	35361.1	202440	12225.4	0.91	1
SAR1B	5	80	35361.4	469565	13572.4	0.85	1
SULT1C2	2	118	35411	964949	13384.2	0.71	1
HTR1D	1	10	35414.9	989188	16061.6	0.96	1
BHLHE41	12	17	35480.2	656745	14536.5	0.71	1
PKN3	9	61	35495	471364	15821.6	0.92	1
SHC1	1	35	35525.5	834128	12442.3	0.96	1
OR7E14P	11	3	35537.2	1063745	30682.8	0.76	0
GAPDHP15	6	2	35563.6	53388.2	17738.9	0.52	0
SPAG5	17	33	35614.2	427155	10898.9	0.96	1
RPS27	1	5	35624	41600.9	29663.8	0.99	1
CCR4	3	9	35627	441012	12209.4	0.73	1
SETD1A	16	61	35669.5	83563	16532.7	0.8	1
GCNT3	15	58	35723.9	680122	14555	0.83	1
FBXW5	9	27	35737.8	777108	15313.1	0.91	1
PBXIP1	1	36	35749.4	706382	15068.1	0.91	1
SLC27A3	1	16	35826.9	804154	7383.2	0.46	1
SLITRK5	13	27	35848.8	313422	21119.5	0.82	1
RNU5D	1	18	35900.5	793362	13790.9	0.71	0
WDFY2	13	461	35922.5	470641	16027.6	0.94	1
ALDOC	17	5	35923.5	141368	24868.9	0.97	1
ZMIZ2	7	79	35927.5	640350	13812.4	0.76	1
NECTIN4	1	61	35957.2	934792	18087.5	0.69	1
MMP19	12	18	35962.6	430198	15200.2	0.93	1
FANCF	11	16	35976.1	1232665	14473.9	0.87	1
ATG16L2	11	64	36053.4	862252	15507	0.79	1
TSPYL5	8	11	36081	763868	13976.7	0.9	1
HIPK4	19	44	36090.6	759455	16179.1	0.86	1
LIN28A	1	65	36092	1038345	16160.3	0.77	1
OR10J4	1	4	36096.2	1.88646e+06	30324.2	0.88	0
SUPT4H1	17	26	36108	1.52314e+06	19497.6	0.49	1
LEAP2	5	7	36132.2	874266	13890.7	0.93	1
TAF6	7	48	36156.6	601341	16977.2	0.94	1
ANKZF1	2	31	36179.2	1.23852e+06	15230.3	0.84	1
PDZK1	1	63	36180.2	644894	15119.6	0.94	1
RPL37AP1	20	3	36203.2	462698	15304.2	0.96	0
TARBP2	12	14	36211.6	394465	17501.2	0.88	1
DDX41	5	29	36212.2	56935	10550.7	0.97	1
RHBDD2	7	38	36245.6	562966	15059.6	0.89	1
RPS4XP1	12	3	36275.5	293930	27511.8	0.94	0
DCDC2B	1	17	36279.8	421545	14488.2	0.92	1
ST7-AS1	7	3	36292.8	46525	17797	0.97	1
DCST2	1	44	36321.1	810385	15792.8	0.81	1
SET	9	43	36448	663165	14986.5	0.97	1
GZMK	5	52	36454.2	860592	16203.8	0.68	1
KRT13	17	29	36460	788636	14444.4	0.73	1
RPL21P13	14	3	36506.5	61909	35109.5	0.62	0
CCL19	9	9	36556.2	63441	24527.5	0.91	1
SEMA3B	3	24	36581.4	1178930	24172.8	0.77	1
SCRT1	8	8	36588.1	810076	16626.1	0.73	1
TBKBP1	17	87	36592.8	752325	12328.3	0.89	1
CCL7	17	7	36602.8	194025	17244.2	0.95	1
CA2	8	86	36660.9	501905	18404.9	0.75	1
FOXC2	16	4	36709.6	115266	12618	0.94	1
GLULP3	11	7	36745	972394	13967.5	0.74	0
LMO3	12	175	36774.8	892040	9422.21	0.75	1
SNRNP35	12	42	36802.6	835262	15438.4	0.92	1
SEMA3G	3	36	36833.9	943115	19860.3	0.72	1
IFNW1	9	7	36890	515281	15892.9	0.89	1
OLFML2A	9	181	36909.5	1.05167e+06	13458.2	0.72	1
SBDS	7	24	36912.2	1.07329e+06	20343.7	0.78	1
CXCL8	4	7	36957.5	1.48338e+06	26522.2	0.47	1
CADM3	1	138	36962.1	738268	15798.1	0.69	1
PLEKHO1	1	62	37038.4	1.29971e+06	24753.1	0.88	1
OSM	22	23	37089	740678	12854.4	0.85	1
DEFB113	6	1	37092	37092	37092	0.85	1
NME5	5	57	37096	887478	16346.4	0.83	1
TCTEX1D4	1	10	37157.8	140425	15127.1	0.91	1
OR9A3P	7	2	37164.2	57167.8	17160.6	0.84	0
TCP1P3	12	10	37223.1	189020	15168.7	0.77	1
SURF6	9	30	37282.5	713768	14819.8	0.71	1
MIR487B	14	1	37297	37297	37297	0.88	0
PCBP2	12	57	37299.2	530012	14660.7	0.88	1
GPD1	12	25	37319.8	81929.2	12736.1	0.86	1
SLITRK3	3	48	37344.1	938365	17926.5	0.71	1
SRSF7	2	24	37350.1	854272	6614.01	0.6	1
TMEM173	5	24	37351.8	781910	15917.4	0.73	1
SLC4A9	5	49	37365.2	328488	19230.9	0.86	1
GPR33	14	25	37405.8	108180	27897.2	0.72	0
TMEM54	1	23	37442	519509	23526.5	0.82	1
VN2R1P	3	10	37442.5	445990	21675	0.89	0
MDK	11	3	37465	640265	15590.6	0.97	1
DNASE2	19	16	37468.2	881001	14065.5	0.96	1
CDK7PS	2	3	37492	563380	31088.2	0.93	0
DNAJB5	9	28	37502.9	152908	14769.6	0.9	1
ANKRD13B	17	64	37546.8	1.08596e+06	17676.1	0.63	1
PHKB	16	506	37547.4	921925	14618.9	0.97	1
OR10Y1P	11	9	37570	386648	12140.2	0.96	0
MOGAT3	7	4	37576.2	53536.5	15021.8	0.95	1
ZNF451	6	172	37576.5	665725	15398.7	0.91	1
SPDYC	11	8	37590.5	811765	12505	0.92	1
GIT1	17	52	37600	1.21793e+06	14921.4	0.75	1
CIAO1	2	24	37606.4	214103	17859.3	0.98	1
NUTM1	15	88	37613.1	743190	20501.8	0.59	1
POU3F2	6	11	37621	1032520	17130.7	0.74	1
ATP5G2P2	14	5	37649.2	785716	21968	0.25	0
TRNAE6	6	2	37717.2	61060.5	14373.8	0.85	0
ANKRD20A5P	18	1	37723.2	37723.2	37723.2	0.83	1
UTP11	1	60	37733.6	367282	17789.2	0.76	1
KIF20A	5	21	37758.8	1.11432e+06	22484.4	0.92	1
SMKR1	7	34	37819.6	1.08032e+06	15114.5	0.43	1
TMEM223	11	9	37842.8	91392.2	21611.5	0.93	1
SMDT1	22	16	37846.6	311910	15065.2	0.96	1
S1PR4	19	9	37888.8	134536	13059.5	0.91	1
KIF9	3	127	37901.5	481435	16874.7	0.86	1
TREML5P	6	1	37902.5	37902.5	37902.5	0.89	0
LCN1P1	9	6	37911.8	652315	11668.2	0.55	1
ACY3	11	74	37959	786422	22479.5	0.71	1
ZFP62	5	25	37968.8	803430	7676.25	0.97	1
TLCD1	17	11	37988.8	615405	23658.9	0.98	1
USP21	1	16	38020.8	74757.9	14856.6	0.88	1
SCAP	3	108	38022	934372	16522.1	0.83	1
PGP	16	1	38026.8	38026.8	38026.8	0.95	1
LHX8	1	115	38074	573192	14420.9	0.75	1
TOMM40L	1	14	38077.5	583442	16356.5	0.75	1
KIF5A	12	120	38112.6	918961	15255.3	0.82	1
ZFP69B	1	41	38134.2	857355	14803.6	0.66	1
SIRT6	19	42	38161.5	1.02006e+06	13563.8	0.88	1
SLC25A51P3	8	8	38236.4	468380	7921.35	0.82	0
CHRNB2	1	47	38242.2	762661	13849.6	0.6	1
PRSS8	16	11	38258.2	1112715	17515.2	0.84	1
OR5AR1	11	2	38319.8	50002.5	26637	0.56	1
CAMP	3	8	38328.1	459972	16164.2	0.96	1
TNFAIP1	17	38	38355.4	532939	12711.3	0.96	1
SLC22A8	11	89	38360	759015	14161.9	0.67	1
PMCH	12	1	38360	38360	38360	1	1
TXNDC15	5	86	38364.9	888290	17100.8	0.96	1
RBM4B	11	25	38372.8	141727	23459.8	0.95	1
NR2E3	15	37	38376	935709	16577.4	0.86	1
RWDD1P1	15	3	38385.5	401300	32714	0.78	0
PURB	7	18	38430	1.01282e+06	17829.6	0.94	1
ZNF3	7	71	38441	740369	15543.8	0.92	1
STX1A	7	65	38455.8	611392	15283.9	0.79	1
TAF5LP1	17	6	38468.6	187434	15199.7	0.86	1
EMX1	2	59	38472	819532	13145.2	0.79	1
SARNP	12	188	38500.9	535328	13589	0.93	1
NRBP2	8	27	38505	798348	13457.5	0.94	1
INSL5	1	15	38545.5	1.13115e+06	15371.8	0.4	1
MSMP	9	5	38561.5	631025	19480.9	0.95	1
HIST1H2APS5	6	11	38598	846870	14761.8	0.89	0
FAM53C	5	30	38599.8	825651	18718.5	0.88	1
TGFB1I1	16	12	38617.5	1.02958e+06	14649.4	0.91	1
KRTAP19-11P	21	3	38625.8	349855	35655.8	0.96	0
RPTN	1	13	38632.2	99293.1	21865.6	0.93	1
ASCL1	12	5	38666.5	1.16944e+06	23723.3	0.79	1
SPEM2	17	9	38690	139812	22393.1	0.9	1
VIM	10	50	38707.2	992400	13595.4	0.64	1
NEU1	6	11	38735	184302	12985.6	0.98	1
RPL23P2	21	5	38736	791038	28112.4	0.81	0
CYCSP19	7	3	38773.8	54591.2	16887.4	0.96	0
FOXB1	15	5	38783.5	370692	22289.9	0.83	1
MAP4K2	11	43	38827.5	789042	16877.1	0.69	1
UCKL1	20	62	38836.5	716879	18779.9	0.86	1
GFI1	1	58	38839.9	725068	19540.4	0.83	1
TRNAI20	6	1	38844.8	38844.8	38844.8	0.97	0
INCA1	17	29	38891	1375625	21199.3	0.5	1
PRKCD	3	147	38932	1.27421e+06	19831.7	0.61	1
HSD11B1L	19	15	38941.8	852265	11586.8	0.98	1
BGLAP	1	4	38958.6	599580	29418.5	0.92	1
ADSL	22	64	38966.2	798130	15727.9	0.88	1
SLC35B1	17	24	38971	654184	17989.6	0.94	1
TRIM46	1	20	38975.8	657785	22132.1	0.81	1
CUTA	6	6	39101.9	602570	16579.7	0.93	1
VEGFB	11	24	39116.6	1.20713e+06	18138.4	0.75	1
HINT2	9	9	39119	1144175	19139.5	0.93	1
OR10J8P	1	5	39123.5	401654	15431.6	0.91	1
FER1L5	2	154	39124.6	850845	14497.5	0.86	1
CYP26A1	10	17	39187.5	733902	18893.9	0.7	1
TMEM214	2	19	39187.5	71915.2	17235.9	0.88	1
BRD4	19	258	39196	733068	13448.1	0.92	1
TRNAL27	16	1	39198.2	39198.2	39198.2	0.99	0
GALT	9	13	39220	400763	18593.2	0.71	1
SH2D2A	1	45	39233	607835	19474.3	0.88	1
C1QTNF4	11	14	39248.9	1.52691e+06	19757.3	0.8	1
GJA1	6	56	39253.2	589278	18033.2	0.85	1
MAPK8IP1	11	74	39369	834730	17327.4	0.74	1
KDM2A	11	294	39369.6	443158	15787	0.91	1
AVIL	12	44	39430	167566	11822.8	0.87	1
RHOB	2	12	39450.1	795960	9504.1	0.86	1
NAALADL1	11	47	39454.5	378999	17771.7	0.86	1
MEPCE	7	20	39475.1	610022	19204.3	0.96	1
DCLRE1B	1	28	39482.5	475200	16386.7	0.87	1
SIT 1,00	9	5	39505.8	931108	15399.5	0.74	1
RPS4XP2	20	6	39520.6	538211	6322.81	0.92	0
NUAK2	1	99	39530	739372	16541.8	0.6	1
STX1B	16	67	39580.5	518232	18007.4	0.76	1
ELN	7	100	39580.8	492495	11354.5	0.86	1
HJV	1	8	39643	450418	14806.8	0.91	0
FKBP2	11	5	39660.5	267361	30942.6	0.56	1
H2AFZP2	8	4	39663	491472	19046.3	0.87	0
SLC6A20	3	201	39714.5	1.03066e+06	14013.2	0.55	1
MFSD6L	17	23	39715.5	583450	16048.7	0.79	1
FUCA1	1	73	39721	234887	13519.9	0.85	1
RPL23	17	18	39746.9	56237.5	12007.4	0.98	1
ADAM15	1	43	39752	927948	16597	0.75	1
BAG2	6	26	39761.6	872770	10581.9	0.76	1
RILPL1	12	258	39783.4	755908	15178.8	0.82	1
ATF6B	6	43	39798.2	115743	14027.1	0.96	1
TAL1	1	78	39800.1	803169	18315.2	0.86	1
P2RX5	17	115	39841.2	1.04829e+06	13130.3	0.5	1
TP53I13	17	16	39862.5	923955	18944.7	0.84	1
RAB26	16	22	39877	399399	11427	0.98	1
FAM51A2P	15	8	39902.4	654808	10698.3	0.78	0
PTPRCAP	11	6	39910.1	203219	20025.2	0.9	1
ZBED9	6	48	39914.8	813970	20093	0.83	1
MAT2A	2	21	39920.8	384990	9399.54	0.97	1
TMEM97	17	22	39923.5	391989	19748.6	0.96	1
TAF5	10	50	39960.6	871392	18024.4	0.95	1
SNRPFP1	20	3	39964	52027	21250.4	0.94	0
KIF18A	11	226	39967.2	575022	18121	0.95	1
ID4	6	33	39996	737532	14355.1	0.78	1
RNF170	8	133	39999.5	573769	8981.65	0.92	1
ABHD15	17	25	40009.5	781490	11566.7	0.8	1
RASL11A	13	15	40058.2	1.13296e+06	13417.7	0.93	1
CKAP4	12	42	40079	1.05951e+06	14950.8	0.89	1
IRS3P	7	3	40091.5	475438	23951.8	0.94	0
GLI1	12	44	40147.8	913860	24710.3	0.56	1
NCAPH	2	101	40191.8	561966	17532.7	0.94	1
ANXA2P3	10	10	40209.8	51547.5	16258.7	0.78	1
TRNAT20	14	1	40211.8	40211.8	40211.8	1	0
RPS27AP4	14	1	40236.2	40236.2	40236.2	0.9	0
WNT1	12	5	40241.8	52002	16255.7	0.86	1
PAM16	16	60	40276.1	753795	19887.3	0.96	0
NFKB2	10	15	40291	811572	12045.5	0.62	1
GNAI2	3	96	40292.1	1.01647e+06	18515.4	0.92	1
RND1	12	22	40322.1	1.05504e+06	16334.6	0.79	1
SLN	11	17	40327.8	1.15821e+06	11493.2	0.95	1
OR5AK4P	11	6	40339.8	53085.1	20647.7	0.94	0
KCTD13	16	21	40388.2	601822	17518.5	0.9	1
GSG1	12	55	40389.2	575700	12277.5	0.86	1
BCL2L12	19	24	40390.8	536841	19317.2	0.97	1
C8orf58	8	10	40392.9	851600	17008.6	0.89	1
TRADD	16	15	40408.2	512966	15510.6	0.9	1
RNFT1	17	10	40412	308058	14753.2	0.9	1
PTPN23	3	68	40420.4	590658	20516.6	0.88	1
CXCR5	11	83	40428.5	706678	19271	0.79	1
DLX5	7	17	40434	342915	13529.3	0.88	1
ARMC12	6	92	40459.1	1017635	16192.6	0.87	1
SELENBP1	1	44	40484.8	621782	14362.7	0.72	1
MCHR1	22	15	40491.2	905071	22691.2	0.38	1
STOML2	9	10	40493.9	1026300	17833.6	0.88	1
RBM14	11	27	40516	633172	12549.3	0.97	1
FIS1	7	26	40519.9	594698	22244.7	0.96	1
PGC	6	53	40553	630991	13558.1	0.75	1
LACRT	12	16	40558.9	1.01502e+06	9830.88	0.71	1
ITGAX	16	105	40667.8	665358	15667.7	0.68	1
OR7E25P	19	4	40681	1.09016e+06	13573.2	0.96	0
HSD3B7	16	16	40690.2	952776	15207.8	0.75	1
CDC42BPG	11	85	40696	527444	13023.8	0.75	1
OR2M5	1	6	40728.3	211122	12161	0.94	1
QRICH1	3	130	40740.1	810115	18623	0.93	0
MRPL57	13	11	40748	1.01955e+06	10199.2	0.87	1
RANBP6	9	16	40750.1	1.39473e+06	13425.6	0.55	1
TRNAQ22	6	2	40753.5	57022.2	24484.7	0.85	0
SNX22	15	20	40767.6	925638	14028.3	0.92	1
RHBDD3	22	39	40800	175322	14129.3	0.85	1
CYCS	7	31	40827	629932	14483.3	0.95	1
NPC1L1	7	51	40835	977172	11847.7	0.67	1
NUDCD2	5	23	40839.5	718850	15667.8	0.78	1
ITGB4	17	181	40877	876372	13569.7	0.73	1
OR7E28P	2	1	40886	40886	40886	0.26	0
BMS1LP4	10	43	40906.5	945288	19637	0.67	0
NDST2	10	26	40930.1	135111	13481	0.92	1
SORT1	1	283	40938.2	861905	12612.8	0.94	1
FAM193B	5	104	40939.2	931248	11965.5	0.91	0
PLGLA	2	6	40950.3	940615	14269.2	0.58	0
KCNK7	11	12	40951.8	996535	16877.1	0.5	1
POGK	1	51	40951.8	801695	13065.7	0.87	1
PLA2G12B	10	56	41011.1	309171	16540.5	0.93	1
LIX1	5	251	41024.5	760258	16610.3	0.79	1
SLC25A27	6	102	41034	756705	17293.6	0.84	1
TAF7	5	9	41038	775515	18562.8	0.68	1
CYB561D1	1	24	41056.1	671770	13317.3	0.9	1
NSD2	4	347	41059.8	764122	14809.8	0.92	1
CCDC59	12	25	41101.8	876332	15227.2	0.9	1
ATP6V1G1	9	39	41106.5	795492	10335.6	0.86	1
DCTN2	12	45	41111	900761	18224.3	0.75	1
OR2AQ1P	1	1	41117.8	41117.8	41117.8	0.46	0
KRTAP6-3	21	6	41123.9	124558	26313.3	0.87	1
KBTBD13	15	20	41161	1091790	17633	0.76	0
MTA2	11	21	41165.8	662832	9069.65	0.89	1
NOLC1	10	25	41179.5	794155	22401.2	0.86	1
HSPA1B	6	32	41259.4	121499	18900.8	0.97	0
NR4A2	2	16	41268	626154	11659.1	0.68	1
HMX3	10	8	41283.5	67944	16268.1	0.93	1
TMEM203	9	5	41364.8	336404	20219.5	0.93	1
ELAVL4	1	499	41369.2	665025	16811.8	0.85	1
RRAS2	11	191	41387.5	112816	20268.5	0.86	1
HDHD1P2	1	6	41421.8	92551.4	23927.3	0.98	0
VPREB3	22	8	41422.8	696300	28803	0.84	1
DNAJB2	2	40	41455.8	992276	15979.4	0.76	1
MYL5	4	5	41457.8	130653	15367.2	0.85	1
CATIP	2	51	41457.8	491677	26339.7	0.68	1
CCT8L1P	7	6	41482.1	801405	7007.95	0.8	0
NR2C2AP	19	6	41491.8	408255	16086	0.94	1
TPRX1P1	10	3	41520.8	1122410	17863.8	0.92	0
RARA	17	115	41533.5	561495	14996.9	0.93	1
MRPS22	3	53	41562.2	805785	19835.7	0.78	1
AKR7A2	1	51	41577.2	749025	18705.3	0.79	1
RPL36AP6	9	2	41578.9	60585.2	22572.6	0.89	0
CDC25A	3	89	41585.5	300785	23774.6	0.86	1
TRNAC4	7	1	41592.2	41592.2	41592.2	0.49	0
XIRP1	3	49	41601.5	465025	17364.4	0.73	1
GALR2	17	7	41630.2	188943	15836.3	0.96	1
HYAL1	3	21	41633.8	771029	24705.4	0.88	1
GTF2I	7	194	41678.1	693195	6501.18	0.96	1
PNKP	19	34	41681.6	785638	14079.7	0.94	1
ELP6	3	51	41688	451588	20130.8	0.8	1
NRN1	6	48	41730.2	1.08665e+06	15292.3	0.5	1
MST1R	3	43	41750.5	963538	24524.1	0.89	1
TRIM8	10	47	41807.2	78107.8	14453	0.92	1
EFNA4	1	9	41817.8	316828	12527.8	0.95	1
DGAT1	8	47	41871	801810	17729.7	0.92	1
DTX3	12	19	41880.2	657492	24994.8	0.84	1
CCNJ	10	79	41888.5	170288	16931.5	0.91	1
BAHD1	15	83	41894.2	707030	18181.4	0.88	1
CLDN9	16	11	41908.2	837812	8614.52	0.68	1
CORO1B	11	18	41924.6	140830	17268.9	0.92	1
DNAJC18	5	78	41929	680411	15616.3	0.83	1
HGD	3	329	41931.5	839138	14255.2	0.86	1
HCN1	5	1384	41938.4	654476	11997	0.83	1
OLIG1	21	9	41950	430935	25469	0.76	1
COL7A1	3	75	41985	931788	19506.8	0.87	1
SCRIB	8	132	41987.8	1091245	15054.3	0.86	1
USP33	1	178	41991.6	833412	14454.1	0.95	1
TEX264	3	79	42017.5	779080	18544.9	0.97	1
SPATA24	5	17	42023.2	717332	16412.6	0.86	1
TRNAR2	6	1	42036	42036	42036	0.99	0
IL6RP1	9	8	42048	1.05563e+06	18054.3	0.84	0
ODF3	11	19	42072.2	1.14678e+06	13799.3	0.77	1
PITPNM1	11	39	42092	552271	13996	0.81	1
CXCR4	2	12	42106.8	126042	19296.1	0.81	1
TMEM171	5	84	42121.2	735838	10612.1	0.5	1
FZD5	2	23	42134	251628	15976.6	0.87	1
FABP7	6	35	42173.8	1299890	19863.1	0.64	1
MRPL4	19	36	42174.9	437215	22810.3	0.9	1
SLC38A3	3	46	42176.2	1.13526e+06	19760.5	0.87	1
FAM171A2	17	30	42191.9	802709	12508.4	0.86	1
SIPA1L1	14	1118	42232.4	1.07714e+06	15227.9	0.92	1
HSPB1	7	6	42240.6	542438	22234.7	0.71	1
TLR9	3	14	42241.6	962020	16897.6	0.86	1
FRYL	4	826	42247.5	490602	16839.8	0.86	1
LIME1	20	3	42282.8	982058	17203	0.99	1
C1orf213	1	6	42283.5	797722	19463.7	0.85	0
HOXA10	7	39	42294.5	752440	10494	0.75	1
CSPG5	3	44	42307.1	1020120	19939.2	0.52	1
NDUFB4	3	44	42319	446658	13328.3	0.99	1
MEF2C	5	554	42321.8	903335	16264.5	0.82	1
VPS72	1	20	42322.1	61157	27170.8	0.91	1
RASSF1	3	38	42323.8	1.12512e+06	20388.5	0.89	1
TRNAM8	6	1	42353	42353	42353	0.99	0
KCNA4	11	18	42383.4	1035385	12236.1	0.61	1
GADD45G	9	14	42442.9	693580	20046.3	0.92	1
AP4M1	7	21	42450.5	1.20322e+06	14782	0.89	1
TSR1	17	26	42450.5	954448	17203	0.92	1
ZNF605	12	36	42453.1	1098650	18474	0.8	1
PLA2G7	6	155	42480	744885	16762.5	0.74	1
KANSL1L	2	374	42512.2	644825	15321.5	0.91	1
TRNAS13	6	2	42517.4	43694.2	41340.5	0.87	0
GAPDHP63	6	12	42554.2	99016.2	23154.2	0.89	0
UBAP1L	15	69	42564.8	697918	16668.8	0.88	1
ELAC1	18	56	42584.4	852732	16892.2	0.88	1
TIE1	1	88	42594.1	980692	13734.2	0.78	1
GNL1	6	41	42599	194963	15191.4	0.88	1
COLCA2	11	16	42628.5	565981	11907.2	0.7	0
OR5D15P	11	6	42633.4	1.22239e+06	14660.7	0.71	0
HNRNPUL2	11	49	42649.8	571448	12411.3	0.95	1
BCL2L15	1	33	42649.8	1002685	18507.8	0.61	1
BARHL2	1	21	42649.8	598551	14264.6	0.84	1
MAPKAPK5-AS1	12	6	42658.8	441919	18993.6	0.98	0
PRRT1	6	7	42672.2	106556	16944.9	0.95	1
TRNAA12	6	2	42678.6	46773.2	38584	0.63	0
SLC7A6OS	16	33	42693.5	514270	19693.7	0.86	1
NEUROG1	5	5	42724.2	312364	24406	0.78	1
MAPK7	17	12	42732.6	121071	13369	0.99	1
ARFGAP2	11	40	42739.4	86800	19524.7	0.8	1
MIR7-2	15	2	42767.9	51348	34187.8	0.68	0
MRPL49	11	19	42857.2	312972	15356.9	0.9	1
HVCN1	12	119	42863.2	874339	17340.7	0.92	1
RILPL2	12	97	42863.2	822535	15908.8	0.67	1
PRR27	4	86	42870.9	782222	16056.4	0.77	1
DOK3	5	43	42895.2	939828	14522.4	0.89	1
HOXB9	17	27	42897.5	515640	19502.5	0.94	1
EEF1A1P1	21	8	42898.6	390132	27878.8	0.79	0
MYF6	12	5	42900	817468	24039.6	0.82	1
FAM177A1P1	4	39	42916.8	677521	21165	0.73	0
SLC23A3	2	26	42925.8	874222	18366.8	0.77	1
RAX	18	34	42926.2	1.11034e+06	14060.6	0.74	1
S1PR1	1	18	42929	521418	25059.2	0.73	1
NDN	15	7	42931	443898	29830.3	0.95	1
PSMC2	7	36	42939.6	299380	15278	0.91	1
CDKN2A	9	86	42952	856520	13485.5	0.86	1
OR5A2	11	2	42962.9	45128	40797.8	0.73	1
GRK6	5	52	42963.2	788300	14392.2	0.82	1
TMEM174	5	36	42971.5	1.1202e+06	17978	0.67	1
ATOH7	10	9	42989.2	127243	26190.5	0.82	1
ADPRH	3	55	42990.5	526891	13256.6	0.88	1
PNLIP	10	75	43022.8	950092	12520.1	0.85	1
OR4X2	11	5	43038.2	173020	5444.81	0.88	1
GPR116P2	9	3	43044	62044.8	39733.2	0.71	0
HIGD2B	15	35	43045.2	1064630	10494.5	0.52	1
MIEF2	17	22	43050.2	1.01027e+06	19302.6	0.93	1
MS4A1	11	67	43054.8	1.04342e+06	16083	0.82	1
TAF1A	1	146	43060.9	928102	14084.4	0.83	1
TRPT1	11	9	43070.2	391055	24743.2	0.92	1
PLA2G12A	4	70	43088.2	1.19013e+06	15696.8	0.58	1
BARHL1	9	35	43107.2	771912	22143.2	0.87	1
TEAD3	6	110	43111.4	855992	16927.8	0.79	1
RXFP4	1	5	43120.5	758520	28327.2	0.79	1
ZNF793	19	144	43147.8	745300	18264.7	0.76	1
P4HTM	3	34	43149.1	809375	16708.7	0.95	1
ZFP36	19	5	43162.2	143881	10972.3	0.72	1
PABPC1P2	2	15	43185	664519	16961.2	0.76	1
ZNF852	3	25	43187.5	305972	15492.4	0.89	0
OR2AD1P	6	5	43203	979376	34691.2	0.62	0
C10orf55	10	26	43207.4	823015	20055.6	0.83	1
CD3D	11	11	43237.8	883478	32510.5	0.83	1
ARL5A	2	117	43246.2	668681	16128.1	0.81	1
YIF1A	11	13	43295.2	574864	19764.3	0.76	1
RFLNB	17	31	43303.8	1.15708e+06	23960.5	0.82	1
DNAJB8	3	27	43303.8	776482	17230.7	0.83	1
SPEG	2	229	43314.5	830524	14395.6	0.78	1
ARRDC5	19	46	43316.4	780875	20156.7	0.91	1
SUMO2	17	46	43333.2	676374	20550.2	0.84	1
WNT2	7	179	43354.2	976198	15271.2	0.8	1
SIM1	6	385	43419	971690	16751.3	0.74	1
RCN2	15	76	43425.9	324362	18360.7	0.86	1
SLC4A1	17	110	43426.2	647169	15163.8	0.78	1
LARGE2	11	30	43429.6	1.31815e+06	13502.1	0.43	1
RFX5	1	19	43466	787382	13842.5	0.93	1
USP30	12	118	43480.5	654056	14957.5	0.84	1
ACBD4	17	45	43491.2	839256	20542.7	0.87	1
GNGT2	17	24	43501	569106	12515	0.87	1
GOT1	10	112	43507.6	703636	15810.6	0.77	1
ASS1P13	11	5	43524	1.11259e+06	38541.6	0.68	0
PDZD3	11	14	43526.9	801206	9489.74	0.88	1
TRIP6	7	26	43545	123850	15430.7	0.94	1
RBM45	2	45	43554	76186.8	18695	0.81	1
ZNF232	17	74	43580.9	768540	20086.7	0.81	1
NPM3	10	8	43594.1	415755	27475.3	0.93	1
LFNG	7	79	43602.2	740611	14429.6	0.9	1
RAB1B	11	35	43607.2	700865	19404.4	0.7	1
RPS17P1	6	3	43652	110744	35352.5	0.98	0
FNDC8	17	35	43672.5	1.00653e+06	15824.4	0.84	1
RBM4	11	67	43676.2	591885	20599.8	0.93	1
RGS18	1	100	43694.4	475805	19015.2	0.83	1
ETF1	5	161	43700.5	530835	16780.1	0.88	1
TLN1	9	100	43709.4	598218	13625.2	0.79	1
PLEKHG4	16	38	43729.1	864534	18357.4	0.96	1
TMEM86A	11	27	43744	1.00105e+06	17358.6	0.82	1
CDK5R2	2	10	43760.5	47015	16789.4	0.9	1
ANKRD50	4	167	43775.5	569015	16829.7	0.87	1
ARMH3	10	506	43786.5	559010	16827.2	0.93	1
DXO	6	10	43789.5	571052	19576.2	0.9	1
TBX21	17	60	43802.1	1.2231e+06	15930.4	0.66	1
SPRY2	13	14	43818.4	867564	11804.1	0.82	1
NFE2L1	17	42	43831.5	832258	17980	0.94	1
KMT2A	11	195	43853.2	805392	13682.7	0.83	1
ZZZ3	1	353	43866.8	953998	15582.4	0.87	1
DSCC1	8	108	43874.6	544530	23180.5	0.74	1
CEP41	7	153	43880	922205	11516.2	0.75	1
AKT2	19	206	43889.5	721112	13986.6	0.95	1
ZNHIT3	17	11	43919	488662	21799.8	0.84	1
FBXL19-AS1	16	11	43937.2	825482	22761	0.84	1
FAM71B	5	21	43940.8	475015	14468.3	0.88	1
SEMA3F	3	108	43947.5	1302775	23538.5	0.86	1
BEST2	19	27	43957.8	525872	17778.3	0.93	1
PHKBP2	14	3	43960.2	567360	5879.45	0.65	0
RNF167	17	19	43964	1.01687e+06	16010.5	0.69	1
SBK1	16	221	44000.5	648139	12290	0.76	1
PPP1R3A	7	199	44007.8	1.05927e+06	16002.4	0.94	1
UQCRFS1	19	28	44069.4	1.42616e+06	14694.5	0.84	1
OR7E41P	11	4	44087.6	1626095	29369.8	0.51	0
DND1	5	1	44093.2	44093.2	44093.2	0.99	1
RAP2A	13	103	44128.8	985438	16280.2	0.94	1
MYOZ1	10	29	44154.5	670239	20399.7	0.66	1
SCYL1	11	40	44157	880248	17379.5	0.86	1
RBP1	3	88	44164.8	976265	15920.4	0.66	1
PPIAP7	1	3	44165.5	125923	19635.9	0.86	0
PYGM	11	45	44176.5	935650	19826.4	0.7	1
FKBP1B	2	33	44196	576585	19439.9	0.63	1
KLHL18	3	124	44241.5	189503	19024.2	0.92	1
KCNE4	2	21	44259.8	983901	10149.9	0.53	1
TIMM29	19	5	44262.2	168317	7553.46	0.99	1
OR52B2	11	6	44331.9	438333	25173.2	0.81	1
APEX1	14	11	44337.2	662192	25472.5	0.88	1
TRNAA17	14	2	44348.6	52255.2	36442	0.85	0
WNT5A	3	72	44361.1	1.05875e+06	10465.1	0.84	1
OR4A21P	11	3	44397.5	1356005	32206.5	0.9	0
NRSN1	6	105	44407.2	796645	13698.7	0.78	1
SALL3	18	71	44419.5	910961	20555.3	0.83	1
DUOX2	15	96	44429.8	1.09755e+06	14992.4	0.78	1
PSME2	14	9	44450.5	202946	18528.3	0.96	1
TRIQK	8	202	44485.2	772875	16318.8	0.82	1
DNMT3A	2	358	44517.6	946730	16721	0.77	1
RPL38P1	3	1	44524.2	44524.2	44524.2	0.88	0
DYNAP	18	5	44526.8	55350.9	14001	0.73	1
OOSP2	11	33	44528	761965	20278.6	0.74	1
GBP5	1	60	44561.4	515098	12803.7	0.71	1
OR10A6	11	9	44571.2	740460	7461.67	0.7	1
ZBTB39	12	26	44574.4	625378	18166.3	0.92	1
C1orf189	1	23	44604.8	129386	20189.8	0.88	1
AKR1B1P	14	4	44606	433162	20801.1	0.91	0
TTC4P	7	4	44614.1	715010	23067.1	0.67	0
SOWAHA	5	12	44682.6	488948	17402	0.95	1
C3orf80	3	11	44719.8	430827	20541.6	0.7	1
LRRC3C	17	21	44728.5	1086610	18685.2	0.64	1
OBP2B	9	3	44732.2	67652.2	39368.2	0.96	1
TAAR7P	6	1	44743.2	44743.2	44743.2	0.75	0
MIR182	7	1	44750.8	44750.8	44750.8	0.9	0
HEY1	8	16	44758.9	912576	16150.7	0.82	1
RBPJL	20	43	44779.2	759772	16077.7	0.79	1
CA14	1	19	44798	109111	14075	0.9	1
CREB1	2	238	44801	1055920	13328.9	0.86	1
ABHD3	18	170	44807.2	1103685	10838.3	0.78	1
NEUROD4	12	43	44815.2	694445	13271.5	0.54	1
SLC49A3	4	36	44846.6	949462	14286.9	0.84	1
ENHO	9	4	44848.6	964632	20825.9	0.83	1
PEX1	7	147	44858.8	719162	13299.5	0.86	1
TRNAK11	1	1	44876.2	44876.2	44876.2	0.95	0
VENTXP5	8	7	44885	426789	29717.1	0.94	0
AP3B2	15	155	44938.5	1.29081e+06	14071.5	0.94	1
CBARP	19	11	44954.5	371500	20876.8	0.99	1
CD47	3	160	44956.6	517906	16038.5	0.86	1
HIST1H2AH	6	3	44980.8	74355.5	28356.2	0.82	1
OR51D1	11	7	44984.5	46120	13906.4	0.6	1
PTPN11	12	180	44998.6	409977	16374.5	0.98	1
TSPO2	6	8	45019.5	561232	14861.3	0.97	1
PIP4K2C	12	48	45020.6	976919	19530	0.79	1
KIAA1522	1	104	45036	653766	14391.7	0.87	1
ERVW-1	7	35	45047	1002185	17371.1	0.8	1
C1D	2	56	45057.4	483874	9572.32	0.85	1
HOGA1	10	126	45069	936371	16571.7	0.65	1
UCN2	3	11	45085.5	701565	24810.5	0.79	1
ZIC1	3	20	45091.6	290215	20612.3	0.88	1
BCL9L	11	109	45093	798195	19572.9	0.76	1
ANKIB1	7	329	45100.5	556245	17232.5	0.94	1
SMO	7	140	45115.6	923995	14249.3	0.59	1
MED18	1	23	45130.5	777464	17656.7	0.88	1
C2CD4D	1	14	45141.1	1336215	18584	0.86	0
EIF2B5	3	35	45174.5	881472	16083	0.79	1
STAB1	3	113	45179.5	877962	18318	0.82	1
TRAIP	3	95	45207	1.08713e+06	19957.4	0.78	1
NTS	12	37	45233.2	770440	19711.4	0.73	1
PLPP5	8	19	45235.8	624735	8214.2	0.95	1
ATP5LP2	6	5	45245.8	303024	27111.7	0.98	0
CCNO	5	12	45246.2	221846	16906.1	0.81	1
IMP3	15	29	45262	651354	22647.5	0.85	1
MFSD3	8	13	45303.5	588149	29117.1	0.96	1
TRNAA8	6	2	45321.2	50169.2	40473.2	0.87	0
AFP	4	92	45325.9	1.09819e+06	20476.2	0.81	1
RTP4	3	21	45333.8	1.14857e+06	18412.3	0.75	1
DEFB115	20	8	45334.4	285273	11019.8	0.74	1
OTX1	2	20	45353.1	857092	16582.7	0.9	1
CD86	3	268	45388.4	990340	22086.8	0.74	1
ZNF497	19	31	45428	783709	13933.1	0.81	1
SH3D21	1	63	45450.8	609864	14880.6	0.9	1
ZNF70P1	6	5	45454.5	734217	20446.5	0.88	0
HSD3B1	1	1	45457	45457	45457	0.92	1
OR52B4	11	7	45458.2	1.12591e+06	24885.5	0.77	1
ARHGAP1	11	65	45460.8	195987	17766	0.94	1
CKBP1	16	11	45462	185363	7173.93	0.8	0
FAM181A	14	12	45463.9	937228	15394	0.86	1
NELFA	4	97	45468.2	749752	12992	0.76	1
PHKG1P3	11	13	45472	904369	7228.38	0.85	0
SNHG9	16	9	45479.8	552142	29013	0.87	0
CTDSP2	12	112	45486.6	407371	18161.2	0.83	1
METTL26	16	10	45493.1	116115	13956.2	0.92	1
SPTBN2	11	134	45494.8	410181	15969.5	0.96	1
OLFML3	1	15	45496	830942	18660.2	0.89	0
LRRC46	17	22	45496.1	1.07889e+06	24629.7	0.76	1
CDC27	17	246	45544.6	546254	17354.3	0.86	1
RPL41	12	4	45547	1.06924e+06	13554.8	0.8	1
IL5	5	56	45551.1	749085	15350.3	0.83	1
SYNGAP1	6	83	45564.2	791780	17494.3	0.91	1
NUDT22	11	16	45569	1.27282e+06	17921.6	0.92	1
CAMK2G	10	185	45581.8	747285	20357.4	0.85	1
CD46	1	148	45590.4	1004020	16374.5	0.78	1
CD248	11	22	45612.8	61884.1	18799.1	0.86	1
ENSAP2	14	2	45614.2	59511.7	31716.8	0.79	0
CILP	15	98	45631.4	865328	19693.7	0.5	1
THBS3	1	24	45641.8	919466	15358.7	0.92	1
DEDD	1	17	45684.2	74038.8	15728.6	0.88	1
NT5C3AP1	4	15	45719.8	256790	30888.9	0.68	0
CCL27	9	8	45750.8	933219	21062.2	0.94	1
UGT2A1	4	109	45752.8	911826	18705.9	0.48	1
BTLA	3	168	45760.9	884236	18011.3	0.83	1
USP19	3	39	45780.5	793078	15677.4	0.93	1
HDAC11	3	135	45792	653861	18003.8	0.82	1
ITPKA	15	48	45813.4	940880	15577.5	0.47	1
FAM166B	9	5	45823.8	588302	20980.8	0.73	1
SPATA25	20	10	45824.6	1005495	20337.7	0.95	1
UQCRBP2	1	2	45826.5	63866.2	27786.8	0.96	0
ZNF771	16	24	45834.5	673789	16222.5	0.9	1
CYP21A2	6	13	45846.8	459243	24345	0.91	1
STK16	2	14	45860.9	345022	11942.6	0.92	1
OR2B3	6	4	45870.6	382905	19657.2	0.83	1
PHF7	3	40	45870.9	483587	26153.6	0.75	1
CA12	15	292	45911.6	974225	17449.8	0.67	1
B2M	15	26	45914.8	1073160	22959.3	0.92	1
CDK4PS	1	2	45941.4	72129	19753.8	0.8	0
FBXW4	10	224	45952.4	819878	16644.8	0.87	1
OGA	10	79	45971.2	566285	17162.5	0.85	0
NISCH	3	144	45978.4	999938	19999.3	0.85	1
KBTBD3	11	115	45981.5	781584	18872.4	0.72	1
C10orf95	10	4	45994.5	907728	12902.7	0.65	1
RTN4RL2	11	35	46000.8	980890	15390.1	0.8	1
TMEM98	17	71	46013.5	396645	21760.7	0.76	1
PDZK1IP1	1	39	46017.2	405872	17241.4	0.82	1
NAIF1	9	26	46041.1	208216	23095.9	0.89	1
FNBP1L	1	287	46078.5	324859	14559.1	0.9	1
TNK1	17	57	46082.2	702225	15083.1	0.88	1
LDLRAD2	1	40	46086.1	621215	18853.8	0.72	1
TMEM161B	5	252	46086.1	1196250	18154.2	0.79	1
ACADL	2	94	46103.1	803536	17110.2	0.88	1
ING1	13	31	46109.2	781159	23058.8	0.91	1
CDHR4	3	32	46134.2	380669	28662.4	0.97	1
CES2	16	34	46146.8	796580	17426.6	0.84	1
WDR76	15	114	46150.1	841838	15469.2	0.89	1
P2RX3	11	155	46183.2	726878	23724.5	0.82	1
NFIL3	9	66	46210.4	924458	17753.7	0.8	1
LTBP3	11	53	46216.5	525022	14925.2	0.86	1
BHLHA15	7	22	46223.6	754565	20989.4	0.54	1
KRT8P11	9	14	46251.6	1.24471e+06	22545.5	0.74	0
LEP	7	104	46255.2	889351	16732.4	0.81	1
PRR7	5	30	46275.6	688124	10779.3	0.91	1
EHBP1	2	967	46276.8	701958	19370.5	0.92	1
CUEDC2	10	18	46287.9	908155	26359.5	0.64	1
TSGA13	7	81	46292.2	621008	16774.5	0.82	1
TMEM62	15	132	46293.1	665265	19841.6	0.91	1
INAVA	1	90	46297.9	717232	12574.8	0.66	1
JMJD6	17	60	46302.4	827405	12468.9	0.68	1
SLC6A9	1	152	46313.6	848489	18055.9	0.79	1
CSNK2B	6	15	46318	1.39272e+06	19393.3	0.94	1
FST	5	15	46332	103072	25034.9	0.82	1
TUBA1A	12	9	46346.2	408130	12342.4	0.9	1
CENPW	6	35	46346.2	97707.8	21386.8	0.93	1
RNF43	17	191	46398.8	1.06548e+06	18612.6	0.8	1
CD3G	11	34	46430.9	952228	17696.2	0.76	1
ACTL6B	7	33	46440	480365	20239.8	0.83	1
VPS29	12	26	46483.9	705972	14379.8	0.94	1
KLRD1	12	58	46492.8	806620	11495.1	0.77	1
C20orf166-AS1	20	50	46493.5	1.09091e+06	7529.38	0.78	1
MAPK3	16	23	46526.2	744466	23096.4	0.79	1
IL11RA	9	37	46540.5	643201	19612.1	0.87	1
POM121L12	7	25	46548.2	693675	37465	0.75	1
MTF2	1	171	46563.8	1318905	13349.8	0.75	1
HIPK1	1	144	46575.4	938864	16231.5	0.91	1
FNDC3A	13	722	46586	779868	17911.3	0.92	1
RPL3P3	14	7	46598.5	404930	12289.4	0.61	0
RNF187	1	143	46625.8	879371	14415.5	0.82	1
SP1	12	117	46652.8	696292	17285.8	0.86	1
PRKAR2A	3	169	46654.2	873302	18216.2	0.93	1
ST13P4	13	1	46673.5	46673.5	46673.5	0.71	1
PITX2	4	94	46682.2	885712	17141.8	0.77	1
FNDC10	1	1	46695.5	46695.5	46695.5	0.96	0
HCRT	17	5	46722.8	907870	22413.4	0.96	1
PLEKHH1	14	280	46737.1	1.1245e+06	22757.7	0.73	1
ACSM4	12	120	46744.5	458175	19164.8	0.88	1
SLC9A3R1	17	70	46758.2	628220	14697	0.89	1
SIGMAR1	9	14	46763	537094	26226.8	0.85	1
PPP1R12B	1	539	46788.8	325678	15031.8	0.77	1
MTFP1	22	17	46801.8	513715	20422.4	0.93	1
ESCO1	18	165	46825.2	961849	7713.8	0.85	1
B4GALNT2	17	195	46866.8	825048	16172	0.82	1
CALHM2	10	17	46882.2	706265	13848.3	0.84	1
DIS3	13	114	46886.6	735735	11370	0.88	1
IFI44L	1	128	46886.9	894781	16069.8	0.74	1
CD93	20	38	46894.1	933050	11949.4	0.83	1
SETD2	3	335	46920	1.00839e+06	20485.6	0.93	1
CDKN1B	12	23	46931.8	1.22506e+06	18310.8	0.85	1
MAPK13	6	50	46943	979858	16123.2	0.7	1
SLC9A5	16	44	46962.5	826948	15495	0.98	1
ADO	10	9	46965.5	801362	15481.7	0.87	1
OR10T2	1	14	47009.5	979778	25079.2	0.86	1
FERMT3	11	78	47021.5	266258	15110.5	0.85	1
ADRA2C	4	8	47029.1	760371	14353.6	0.92	1
TYRO3	15	84	47035.8	856738	20321.9	0.81	1
TIMM8B	11	12	47050.9	1.0016e+06	7523.32	0.96	1
SRSF1	17	25	47081.5	353902	18892.8	0.97	1
GAD1	2	199	47092	1.00485e+06	19707.8	0.74	1
ABHD1	2	24	47105.8	858430	14073.5	0.67	1
CTSK	1	26	47114.9	108367	18759.3	0.92	1
APH1B	15	149	47135	1.11186e+06	12691.7	0.74	1
HRH3	20	16	47137.1	1208985	19024.9	0.86	1
HDAC2	6	107	47142.8	719362	14618.5	0.87	1
RAB42	1	10	47158.4	56927.5	18307.3	0.98	1
COX11P1	6	4	47158.6	218648	17423.7	0.76	0
SH3GLB2	9	62	47160	806400	14842.4	0.83	1
CXCL5	4	10	47161.2	1056430	7019.52	0.76	1
MEX3A	1	26	47232	781470	17739.4	0.71	1
IDO1	8	58	47234.1	499215	18034.3	0.84	1
FBLIM1	1	151	47248.8	786998	19165	0.87	1
PRAC1	17	6	47252	1.02634e+06	23197.5	0.91	1
IFITM8P	8	6	47276	836436	15600.5	0.88	0
FOXD2	1	13	47277.5	81918.5	19182.8	0.86	1
UQCRC2	16	69	47285.5	618189	17960	0.91	1
INSIG2	2	74	47330.8	590608	17075.2	0.74	1
TRNAT21	6	1	47353.8	47353.8	47353.8	0.68	0
SERP1	3	18	47357.1	975575	13841.8	0.8	1
TRNAC21	7	1	47377.2	47377.2	47377.2	0.98	0
SETD1B	12	121	47406.2	823790	14200.4	0.83	1
GUCA2A	1	18	47414.8	555320	18480.1	0.7	1
EOMES	3	20	47418	1016395	13155.1	0.74	1
C2CD4B	15	18	47423	592492	16215.5	0.8	1
NECTIN3	3	540	47432.2	768262	16227.2	0.85	1
POMGNT1	1	50	47442.6	1.00655e+06	22778.1	0.55	1
MAPRE3	2	142	47457.6	126386	14085.7	0.85	1
CCR10	17	3	47469.2	106005	13146.4	0.99	1
BCL7A	12	204	47504.5	950120	13575.9	0.63	1
CELSR3	3	70	47528.2	666431	18230.8	0.76	1
SPR	2	9	47539	1.02394e+06	16064.3	0.64	1
INPP5J	22	55	47577.2	1.12839e+06	17337.6	0.74	1
RIOX2	3	84	47580	582078	19182	0.92	1
EIF2S2P1	14	10	47594.9	1152225	24146.4	0.91	0
YY1AP1	1	62	47601.9	988535	15125	0.94	1
ERN 2,00	16	105	47609	752835	14160.7	0.79	1
WDFY3-AS2	4	77	47619.5	178222	18582.3	0.92	1
LHX9	1	97	47624.8	747658	19896.1	0.84	1
MRPS21P2	1	1	47648.5	47648.5	47648.5	0.94	0
SULT1E1	4	84	47655.5	786095	20594	0.59	1
UGP2	2	192	47679	1015090	17930	0.82	1
TMUB1	7	13	47775.5	794805	5344.88	0.85	1
TMEM126B	11	28	47776	1006945	22244	0.93	1
RABGGTB	1	41	47776.8	1064010	14499.1	0.91	1
MDFIC	7	350	47784.6	957462	13983	0.7	1
WBP11	12	45	47794	869640	19925.3	0.75	1
PRKRA	2	68	47808.6	615252	25182.5	0.94	1
SMG7	1	219	47811.2	112560	17512.3	0.95	1
ERF	19	16	47812.5	913545	19040.8	0.92	1
CCDC43	17	19	47823.2	91928.2	20307.8	0.93	1
POC1A	3	236	47843.9	714415	16668	0.83	1
USE1	19	15	47853.8	688716	21508.8	0.86	1
ATF4P4	11	10	47858.1	186414	27337.8	0.78	0
TCF23	2	15	47881.5	1.67631e+06	15870.7	0.34	1
TBC1D10B	16	24	47883.5	425385	20682	0.87	1
RPL27A	11	30	47897.8	719486	30955.6	0.71	1
PACSIN3	11	31	47898.8	1.05782e+06	22052.4	0.59	1
AGBL5	2	72	47905.6	113721	22014.3	0.88	1
OR52L2P	11	17	47913.5	165512	42143.5	1	0
FAM92A	8	96	47915.4	846614	14028.5	0.88	1
MCM7	7	36	47950.6	102174	25062.8	0.92	1
GRB7	17	36	47963.9	791935	17547.8	0.82	1
ASS1P11	7	15	47973.2	903281	32816.1	0.72	0
EFNA1	1	22	48001.9	420610	18284.7	0.85	1
GPR61	1	20	48017.1	485220	13660	0.92	1
ARMC5	16	30	48025.5	957125	13879.1	0.87	1
PGAM1	10	23	48038.5	179069	16802.3	0.83	1
NSD3	8	309	48051.8	568956	14641.3	0.97	1
ODAM	4	54	48059.8	964725	16690.3	0.72	1
ZNF648	1	15	48062.2	516155	15725.5	0.67	1
NKX6-1	4	25	48086.2	793252	18989.9	0.79	1
MYD88	3	9	48087.8	171114	32252	0.94	1
COX7A2P2	4	1	48105	48105	48105	1	0
UBA7	3	19	48110.2	728390	21318.2	0.8	1
PCDHACT	5	99	48114.2	679255	18739.5	0.87	0
ADAMTSL4	1	55	48115.8	1428240	19298.1	0.7	1
HPCA	1	34	48127.1	189644	18614.3	0.87	1
OR52A1	11	3	48134.2	642380	18316.4	0.78	1
SLC4A3	2	52	48164	735265	14553	0.84	1
RING1	6	16	48167.6	1.05856e+06	17611	0.58	1
MAGEL2	15	17	48167.8	717192	23702.2	0.97	1
SGSM3	22	133	48177	1.00084e+06	18188.8	0.83	1
HIST3H2A	1	1	48177	48177	48177	0.72	1
PPIB	15	24	48188.9	463188	17061.7	0.92	1
C2orf66	2	14	48192.9	878800	16649.7	0.88	1
ANKRD29	18	263	48202.5	796061	18184.7	0.77	1
ARPP19	15	83	48243.8	1.06224e+06	16855.2	0.68	1
POM121L2	6	23	48285.2	549042	25179.3	0.85	0
PRR30	2	14	48294.9	663042	29675.5	0.76	1
WNT8A	5	27	48296	511455	15703.8	0.85	1
CCDC96	4	5	48313.5	70928.9	20108.4	0.94	1
VN1R11P	6	5	48326.8	79454.4	20136.2	0.91	0
ATP2B1	12	428	48336.2	1116390	19455.5	0.89	1
TRNAC16	4	1	48352.2	48352.2	48352.2	0.98	0
OR3A2	17	5	48376.5	628013	30828.7	0.96	1
MFSD13A	10	78	48410.1	837098	22360.2	0.63	1
INSYN1	15	84	48416.5	1.02032e+06	19986.2	0.78	0
TFIP11	22	103	48419.2	970459	16010.7	0.9	1
SIGLEC28P	19	3	48422	380568	43466	0.74	0
MIR212	17	1	48423.2	48423.2	48423.2	0.4	0
HOXA11	7	17	48423.2	682768	10284.6	0.76	1
AMBN	4	93	48462.2	913249	20162.8	0.78	1
LAMTOR4	7	6	48488	114198	27311.5	0.9	1
PIGM	1	14	48506.5	440911	12859.3	0.86	1
ENAM	4	74	48512	1.04551e+06	13228.6	0.92	1
RPS23	5	41	48520	1.2326e+06	21690.7	0.88	1
BTN3A3	6	48	48523.1	904826	17676.6	0.83	1
GBA2	9	38	48530.2	425222	18518.8	0.89	1
ZNF181	19	33	48534.8	442225	19000.5	0.8	1
FOXL2	3	12	48543.1	346902	11931	0.73	1
GC	4	223	48544.2	1030320	14707.2	0.66	1
STX6	1	174	48557.8	773604	12586.1	0.83	1
GBF1	10	383	48575.2	642608	20019.5	0.88	1
VIL1	2	129	48591.5	348782	16433.6	0.82	1
PDCD11	10	145	48602.2	692888	17173.9	0.88	1
ITCH	20	437	48621	684479	19643.2	0.9	1
SHROOM1	5	38	48627	499248	17096.6	0.87	1
IL1RN	2	148	48641.9	1093395	24922.9	0.76	1
HSD17B8	6	11	48653.5	1.14088e+06	14007	0.82	1
OR10V3P	11	3	48677.8	173410	41985	0.89	0
PARG	10	91	48689.8	265680	10718	0.92	1
ABI2	2	303	48698	958390	17398.3	0.93	1
CCNDBP1	15	34	48699.6	710565	19490.6	0.88	1
ANKRD13C	1	344	48702.6	709394	18271.9	0.88	1
SPAG8	9	11	48720.8	145331	21769	0.96	1
COX18	4	49	48730.2	1061065	17285.2	0.83	1
DCTN3	9	17	48737	1025590	30342.8	0.86	1
C11orf24	11	40	48746	1.04706e+06	13475.9	0.81	1
DSC2	18	136	48752.1	765505	16571.5	0.79	1
EXOC3L1	16	27	48758.8	1.04646e+06	16004.8	0.97	1
SATB2	2	597	48770.8	994730	16321	0.85	1
TRNAY6	8	1	48777.5	48777.5	48777.5	0.75	0
APOF	12	16	48784.2	969721	11247.1	0.71	1
LRRC66	4	70	48790.2	273314	5248.11	0.72	1
PPIL3	2	70	48805	849480	21188.5	0.92	1
PNRC1	6	16	48805.6	429897	11015.8	0.96	1
MFSD4B	6	48	48819.8	494394	19391.3	0.92	1
CC2D2B	10	317	48823.5	1178665	17339.5	0.74	1
CLTB	5	92	48827.1	975765	13729.5	0.79	1
CPNE9	3	87	48829	712485	15510.5	0.84	1
MDS2	1	50	48836.5	401722	11712.5	0.81	1
MZB1	5	11	48848	186073	21184.5	0.96	0
PIGT	20	43	48862.8	663864	17406.3	0.6	1
TSTA3	8	44	48880.6	739475	18354.5	0.84	1
HIST1H1C	6	17	48911.5	154373	8479.5	0.95	1
LSMEM2	3	21	48921	411631	22807.9	0.88	1
KMT2D	12	98	48939	671302	11579.9	0.86	1
ZNF485	10	58	48950.1	1171220	19904.4	0.71	1
NSF	17	132	48957.9	1054030	17190.6	0.76	1
PRDM4	12	135	48961.8	371125	17772	0.84	1
HDGFL1	6	7	48961.8	916504	15401.5	0.8	1
PSD4	2	248	48976.2	1.04142e+06	18595.9	0.65	1
ALDOA	16	32	48983.1	743322	15210.9	0.86	1
TCEB1P3	10	5	48989	630418	19711	0.71	0
ZNF691	1	9	48989	586140	40483.5	0.88	1
VPS25	17	19	49035	1.13285e+06	30574.8	0.91	1
LYNX1	8	97	49058.2	813422	20052.8	0.79	1
TIPARP	3	119	49059.5	1.12529e+06	16171.1	0.9	1
C11orf94	11	1	49063.8	49063.8	49063.8	0.86	0
MMP10	11	44	49092.2	1.05053e+06	14698.9	0.75	1
SEC24C	10	60	49092.4	600610	21229.2	0.86	1
PRLHR	10	15	49096.2	1.04763e+06	9913.96	0.71	1
NDRG4	16	87	49108.5	1.02373e+06	16711.3	0.79	1
GCC1	7	29	49159	618046	20310	0.82	1
PTPN22	1	182	49162.9	1.01034e+06	16094.8	0.93	1
OR8Q1P	11	5	49164.2	267943	20229.6	0.99	0
RHEBL1	12	13	49180.8	86514.2	8550.86	0.91	1
TAAR8	6	7	49198.5	370532	23571.7	0.9	1
NUDT17	1	10	49200.6	829955	8920.65	0.74	1
METTL15	11	581	49206.8	314046	19419.9	0.93	1
HGSNAT	8	210	49210.8	909942	14323	0.87	1
KPNB1	17	89	49247.5	696528	14490.6	0.9	1
ALB	4	77	49255.8	699178	16527	0.82	1
ZBTB42	14	13	49257.2	1.19544e+06	16187.8	0.73	1
TMEM241	18	506	49264.6	882988	19710.1	0.87	1
CHCHD1	10	4	49276.2	875022	25903.8	0.95	1
TWF1	12	46	49288.9	566065	12740.1	0.84	1
THAP3	1	45	49296.8	627810	16225.9	0.91	1
TRNAA34	6	4	49301.4	385088	11875.3	0.96	0
NPY1R	4	90	49303.1	1.23284e+06	11315	0.57	1
STX17	9	250	49307	1217625	17565.8	0.74	1
PARP1P2	14	7	49315.8	154921	13140.5	0.91	0
F2	11	78	49330	227243	23047.3	0.84	1
TMEM252	9	19	49381.5	562662	12256.8	0.89	1
SLC35E3	12	71	49384.2	478791	13715.4	0.85	1
C11orf1	11	17	49411.5	121784	10193.3	0.95	1
TENT4B	16	70	49433	748555	16093.6	0.88	1
GALNT3	2	190	49455.6	642926	17542.1	0.8	1
TEX38	1	9	49458.2	410442	17106.5	0.92	1
RPL21P3	20	6	49460.6	260395	21666.2	0.89	0
MIXL1	1	9	49470.5	88505.8	26169.5	0.87	1
FBXL19	16	38	49484.2	104821	20393.3	0.86	1
AMN	14	41	49529.5	1052250	12877.7	0.72	1
SLITRK1	13	11	49536.5	592690	30872	0.87	1
GPR45	2	127	49537.8	1088805	15961.3	0.84	1
SLFNL1	1	47	49561	328129	13024.9	0.91	1
CD53	1	131	49576.2	1.28033e+06	17489	0.54	1
CRACR2B	11	34	49594.2	1100845	18151.2	0.74	1
SEMA4C	2	35	49612	436368	20317.4	0.91	1
DPPA2	3	132	49632.9	802228	19729.8	0.79	1
STBD1	4	29	49634	1.03799e+06	11766.9	0.57	1
PROC	2	64	49634.2	994261	14936.5	0.79	1
ARL 3,00	10	130	49659.2	185563	15253.4	0.86	1
YDJC	22	28	49661	806642	17272.2	0.83	1
CNTFR	9	192	49670.6	1.03002e+06	18551.1	0.76	1
IGF2BP1	17	162	49695.4	913455	17746.3	0.8	1
CKAP5	11	267	49696	959992	20299.4	0.91	1
DAGLA	11	273	49697.2	813018	19709.5	0.87	1
CPLX3	15	25	49715.2	670130	11953.5	0.82	1
PAX6	11	113	49720.8	933882	16419.5	0.75	1
RIOK2	5	104	49722.4	1.24705e+06	18155.5	0.72	1
DAZAP2	12	21	49733	1.18111e+06	21101.2	0.77	1
MYOT	5	62	49742.6	297676	17081.1	0.88	1
CLEC9A	12	128	49745.6	836826	14877.2	0.69	1
CDK2AP1	12	58	49747	1003965	15277.1	0.82	1
GLYATL3	6	43	49753.8	710920	28399.5	0.52	1
ADRA2A	10	18	49754.1	1.01823e+06	13886.8	0.88	1
ALYREF	17	15	49759.2	455941	11486.8	0.98	1
TMSB4XP5	11	5	49778.5	292984	24496.2	1	0
SPAG4	20	20	49801.8	1.42138e+06	19089.2	0.94	1
PDLIM7	5	63	49803.5	978391	10386.8	0.86	1
PANX3	11	29	49832.5	809232	12530.9	0.86	1
SLC48A1	12	57	49832.5	1297335	23609.1	0.76	1
MIB1	18	448	49838.2	991631	12148.4	0.91	1
CRY2	11	118	49842.8	934201	17596.7	0.82	1
TMEM120B	12	232	49866.2	850621	14073	0.69	1
PGLYRP3	1	86	49876.4	791820	21782.5	0.89	1
UQCRHP1	6	1	49889	49889	49889	0.85	0
TENT5A	6	477	49896	922924	19719.9	0.72	0
RAB5B	12	83	49898.8	527200	14926.4	0.83	1
EPGN	4	36	49899.1	849698	12316.8	0.89	1
LMAN2L	2	87	49900.2	661486	13528.3	0.9	1
NXPE4	11	124	49944.6	708462	24856	0.56	1
MARS	12	65	49948.5	631998	17106.5	0.76	1
RHOF	12	42	49949.2	1039815	13561.2	0.51	1
MCL1	1	21	49952.8	99472.8	21503.7	0.9	1
SPP1	4	35	49966.5	801408	16518	0.64	1
OR51A7	11	5	49970.8	621449	34989.2	0.59	1
CNN3	1	159	49984.5	776374	18713.6	0.8	1
SMARCD1	12	54	50024.4	769716	15657.1	0.77	1
BFAR	16	74	50025.8	785072	18592.1	0.95	1
STEAP1	7	17	50031.8	537140	22337.3	0.83	1
STK3	8	1183	50049.8	719014	18644.6	0.94	1
ANKRD30A	10	101	50052.5	686609	16270.5	0.84	1
TSPOAP1	17	151	50058	970616	24657.6	0.64	1
C1orf216	1	18	50059	377018	22281.1	0.83	1
ARPIN	15	68	50064.9	834892	15036.8	0.84	1
NBL1	1	67	50069.2	911735	16888.8	0.66	1
RAB24	5	11	50073.2	1.28759e+06	9707.75	0.89	1
OR56A5	11	6	50079.2	126443	18470.7	0.82	1
C12orf75	12	171	50080.2	920392	19514.9	0.66	1
BCL7C	16	149	50081.8	1.11015e+06	16946.1	0.67	1
PFDN2	1	64	50097.8	1.01533e+06	20626.1	0.68	1
NPPB	1	7	50119.2	664976	10751.2	0.98	1
TUBAP2	11	15	50135.8	129723	20277.3	0.8	1
OSGEPL1	2	6	50155.8	119507	13827.1	0.91	1
CHI3L2	1	90	50159.5	1.28681e+06	12294.9	0.75	1
BORA	13	121	50160.8	1185460	18741.6	0.73	1
GM2AP1	3	21	50160.8	1.07949e+06	15890.3	0.71	0
GAS2L1	22	24	50171.9	511312	20059.5	0.91	1
FOLH1	11	25	50181.8	792022	20358	0.59	1
VGF	7	11	50194.2	205089	23007.1	0.94	1
STOM	9	119	50215	1.16682e+06	22092.4	0.8	1
HSPA9P2	18	4	50225	561028	22066	0.84	0
TEKT2	1	22	50249	600654	19363.8	0.78	1
ENKD1	16	8	50252	1108805	21603.7	0.96	1
PFN1	17	20	50257.6	1.58987e+06	19827.3	0.9	1
BMP10	2	36	50263.6	940270	8758.23	0.9	1
KCNIP2	10	44	50273.9	642738	23891.5	0.92	1
PEG10	7	30	50283.5	458361	21917.9	0.75	1
RPL32L	8	3	50316.8	146050	28225.5	0.96	0
TIMM9	14	44	50340.5	891272	24309.6	0.9	1
DUSP7	3	18	50346.4	564648	20221.3	0.89	1
COPS4	4	133	50348.8	629534	14747	0.87	1
ARIH2	3	135	50371.2	902111	22238.3	0.96	1
LIG3	17	83	50375.5	615285	15328	0.9	1
CIC	19	30	50380.4	391922	14605.5	0.99	1
PRRT4	7	49	50386.5	747450	21767.2	0.84	0
TPH1	11	78	50399.1	342170	17150.5	0.78	1
KRT2	12	41	50400.5	545345	10809.5	0.76	1
SPDEF	6	126	50415.2	985131	16304.8	0.76	1
ISCA1	9	53	50420	1.35188e+06	15610.1	0.86	1
JUN	1	8	50435.4	920290	22140.7	0.88	1
PSMA3P	14	4	50441.9	108019	19821.8	0.53	0
RAB21	12	118	50451.6	699276	12705.7	0.9	1
SPNS1	16	57	50464.8	1.14649e+06	21758.1	0.93	1
SGCB	4	53	50466.2	278866	6845.48	0.76	1
RSBN1	1	137	50470.5	167566	18742.1	0.96	1
KLF9	9	111	50484.5	527458	18953	0.6	1
WDR54	2	12	50485.2	608265	9434.02	0.96	1
MFSD2B	2	62	50486.9	1081080	16624.4	0.56	1
YIPF4	2	88	50565	828320	16567.4	0.63	1
SLC25A20	3	68	50566	1054265	15205.3	0.92	1
C16orf92	16	3	50578.2	405492	36463	0.75	1
PCNX3	11	96	50585.2	851191	18548.3	0.82	1
EPOR	19	18	50595.6	387710	12652	0.94	1
PGF	14	75	50609	1012740	15735.6	0.5	1
PSMD12	17	115	50609	739128	15774.4	0.87	1
DLL4	15	39	50611.8	1.07151e+06	12887.5	0.79	1
API5	11	89	50656.8	435450	19439.9	0.79	1
DMRTA2	1	32	50659.6	764771	19173.4	0.81	1
FOXI3	2	10	50681.4	881570	6634.98	0.85	1
CCL21	9	5	50682	69951.2	24388	0.94	1
DZANK1	20	479	50683.5	838070	23018.6	0.83	1
CTRC	1	12	50692.1	960100	29847.2	0.89	1
MLLT6	17	56	50693.9	692831	12108.9	0.93	1
ZNF48	16	53	50703	1.08894e+06	14573.4	0.9	1
CTH	1	116	50713.2	629568	17249.8	0.78	1
RPL13AP7	21	5	50714.2	628471	12523.4	0.67	0
QSER1	11	261	50722.8	519218	15586.8	0.87	1
GFRA3	5	61	50727	570158	19442	0.92	1
PA2G4P4	3	12	50746	1.08044e+06	14052.8	0.89	1
LCAT	16	7	50793	480191	15499.8	0.98	1
FNIP2	4	360	50809.4	678532	14978.1	0.88	1
CCDC8	19	18	50821.8	625220	15699.9	0.87	1
OR2H2	6	17	50849.5	1.22327e+06	25392.8	0.81	1
C20orf78	20	115	50859.2	718288	19876.3	0.67	1
THRA	17	110	50862.1	958750	21368.9	0.72	1
MAIP1	2	26	50874.2	750750	17101.7	0.71	1
GGNBP1	6	18	50885.2	1142685	14054.8	0.79	1
CAMKV	3	34	50916.2	1.04751e+06	20093.4	0.57	1
ALKBH6	19	18	50920	791670	12441.6	0.82	1
RPL37	5	30	50925.4	341281	21367.5	0.96	1
ASS1P12	9	8	50925.5	456111	26995	0.86	0
HIST1H2AA	6	7	50929.8	670498	9100.46	0.75	1
CYCSP27	11	3	50941.2	90909.8	34782.2	0.78	0
HBEGF	5	45	50942.5	776950	22117.8	0.66	1
PLA2G10	16	35	50961	653098	6734.27	0.87	1
TNFSF9	19	10	50968.2	907400	23256.5	0.88	1
TEPP	16	55	50972.2	692579	19149.2	0.59	1
HPS6	10	4	50986.5	293108	15457.7	0.72	1
IMPG1	6	775	50993.5	908371	20958.2	0.71	1
TKFC	11	51	51000.5	693195	14321.8	0.92	1
FASN	17	109	51003.2	773282	18488.3	0.9	1
NEXN-AS1	1	28	51003.2	143852	13243.6	0.91	1
PPP4C	16	31	51038.8	900335	17154.2	0.86	1
DAP3	1	81	51044.2	642612	18409.6	0.84	1
ALDH3A1	17	68	51068.8	837650	23037.7	0.88	1
TRAF3IP2	6	23	51071.2	1.08049e+06	19028.4	0.64	1
MMP26	11	19	51081	391445	14228.8	0.8	1
NIT1	1	8	51094.1	502974	14406.4	0.74	1
SPOP	17	220	51102.4	470990	16444.5	0.94	1
C8orf44	8	55	51103.8	834642	19498.7	0.96	1
NPM1P12	7	8	51107	496192	9070.56	0.83	0
MIGA1	1	282	51109.4	719442	16945.1	0.85	1
NAA30	14	81	51127.8	872045	14984.8	0.92	1
ST13P7	7	3	51132	1492970	23924.6	0.92	0
CYP26C1	10	35	51223	842960	23207.5	0.54	1
DTD2	14	52	51229.5	1.2982e+06	23618.9	0.76	1
TAOK1	17	523	51230	1147700	16881.3	0.87	1
DHDDS	1	121	51244.2	798700	14603.5	0.88	1
TMEM145	19	29	51257	340762	13894.3	0.98	1
NR2E1	6	74	51259.9	804365	14815.9	0.72	1
FAM222B	17	215	51265.5	357824	13228	0.94	1
ATG10	5	801	51274	710290	15594.5	0.94	1
CCDC136	7	121	51274	893475	15221.7	0.79	1
IL32	16	33	51278.2	741158	18720.8	0.56	1
NUDT5	10	98	51285.6	1.0418e+06	19288.6	0.71	1
HSPA4L	4	137	51288.2	582560	18091.9	0.97	1
CYB5AP3	14	5	51296.8	452113	31187.6	0.94	0
LYG2	2	45	51301	1.16787e+06	17650.3	0.92	1
CDK9	9	26	51312.1	730595	16941.8	0.9	1
H2AFJ	12	20	51319.8	794375	18427.4	0.82	1
MMP28	17	142	51326.6	502625	13804.6	0.92	1
SLAIN1	13	234	51333	743710	18369.8	0.87	1
RBM28	7	172	51334.9	863508	16735.5	0.72	1
PRSS36	16	38	51339.5	650095	19459.9	0.82	1
EXOC8	1	17	51372.2	736632	21857.2	0.91	1
IDE	10	460	51382.1	907802	18156.7	0.91	1
ADH7	4	116	51392.2	630282	12386.9	0.65	1
EPO	7	16	51397.5	996216	17890.4	0.87	1
MYCL	1	18	51409.6	966050	11507.9	0.86	1
DUXAP3	10	3	51417.8	1.78697e+06	6850.4	0.87	0
NXPH2	2	589	51417.8	969351	17098.6	0.69	1
GPATCH11	2	58	51419	1.03195e+06	13868.7	0.9	1
PARP8	5	637	51449	822839	13820.3	0.84	1
HEY2	6	66	51475	133122	14943.4	0.88	1
FABP3	1	31	51479	684538	18090	0.93	1
TMEM56	1	287	51486.2	727742	14652.6	0.73	0
HDAC7	12	239	51486.2	1.03348e+06	16829.8	0.78	1
NOB1	16	56	51496.9	340691	20789.8	0.92	1
TTC22	1	111	51526.2	723431	18646.8	0.74	1
FGFRL1	4	74	51533.2	95084.5	18712	0.92	1
NELFE	6	32	51535.5	452594	17924.5	0.96	1
TUBD1	17	105	51541.8	1821470	16714.7	0.81	1
MMP12	11	30	51547.8	844388	17630	0.7	1
GLRXP3	5	6	51548.5	539651	18444	0.67	0
NKIRAS2	17	23	51550.5	867358	20138.2	0.89	1
MSANTD4	11	50	51551.1	507250	12350.6	0.75	1
PRSS42	3	17	51567.5	1122255	33901.8	0.91	0
ANAPC7	12	124	51582	705385	20146.9	0.99	1
TLK2	17	219	51586.2	1000685	16497.5	0.95	1
BRD8	5	97	51610.5	1.06569e+06	15271.2	0.83	1
C9orf85	9	233	51624.7	1.01005e+06	15983.9	0.87	1
TRNAA6	6	4	51637.2	165499	22540.7	0.98	0
COPZ2	17	35	51642	563802	21790.7	0.82	1
CNIH2	11	20	51650.8	182822	21099	0.82	1
TLX3	5	12	51655.4	99241.5	23579	0.89	1
NPR 1,00	1	49	51660.5	664030	16862.2	0.83	1
PA2G4	12	29	51675	197478	13669.6	0.8	1
TAC3	12	20	51684.4	311828	18166.8	0.93	1
PRF1	10	34	51685.2	534128	9963.15	0.79	1
MSL1	17	56	51690	965582	19183	0.81	1
NUP50P1	14	12	51699.5	575055	12280.3	0.66	0
RSRP1	1	23	51706.2	814018	12238.2	0.94	1
CEP95	17	103	51715	487106	12638.6	0.99	1
DHX30	3	106	51764.5	261538	19552.8	0.9	1
SP9	2	20	51766	1374280	28365	0.53	1
CALHM1	10	28	51777.4	947175	15374.8	0.85	1
HTR3A	11	98	51781.8	1.1382e+06	18944.2	0.71	1
PTPN9	15	248	51790.8	584099	19478.1	0.94	1
HNMT	2	255	51805.2	1.00566e+06	13608	0.8	1
IL9	5	18	51823.7	1.20307e+06	14430.5	0.9	1
WDR5B	3	15	51831.2	827489	9928.51	0.86	1
ZNF619	3	59	51835.5	857165	17593.5	0.83	1
KLC2	11	39	51862.8	762221	16567.4	0.67	1
MINAR2	5	95	51864.2	889696	25963.9	0.71	1
VARS	6	61	51873	670172	13888.4	0.89	1
GNB3	12	28	51882	711392	20462.6	0.97	1
CDH16	16	44	51885.5	415375	11033.2	0.77	1
ATP6V0D1	16	114	51887.9	418542	15666	0.95	1
ZKSCAN1	7	106	51895.5	549395	16875.7	0.89	1
OR2H5P	6	4	51899.5	657310	20651.2	0.6	0
CKS2	9	29	51900.2	242410	16920.2	0.9	1
SMTN	22	125	51911.7	956846	17901.7	0.81	1
ASSP3	9	18	51913.2	133218	21394.5	0.86	0
FBXW2	9	124	51916.1	970022	14824.5	0.89	1
LINC00615	12	127	51923.2	811705	14768.6	0.83	1
NICN1	3	10	51924	606935	25028	0.76	1
PROB1	5	9	51934.8	214774	18325.6	0.54	0
PROCR	20	183	51947.8	1.38689e+06	26589.6	0.83	1
CHDH	3	201	51965	1.10865e+06	16933.8	0.8	1
ACAA1	3	58	51972.2	699292	10950.9	0.92	1
AGO4	1	125	51995.2	733012	16525.1	0.85	1
EPB42	15	103	52001	985484	20298.8	0.86	1
SLC16A10	6	474	52009	1.06572e+06	19628.8	0.86	1
FAM219B	15	25	52064.5	1.00778e+06	14660.3	0.92	1
POLR3GL	1	31	52087.5	768912	10777.8	0.94	1
STAC3	12	28	52095.5	83446.2	13712.4	0.82	1
SOWAHB	4	15	52102	891580	14173.2	0.85	1
ICA1L	2	261	52107.8	638359	18066.9	0.88	1
NEU3	11	61	52115	585582	20454.9	0.89	1
PJVK	2	44	52120	867778	22053.1	0.95	1
CD1A	1	36	52124.2	141002	25103	0.78	1
LGALS1	22	19	52143.8	1.19595e+06	15355.2	0.81	1
DDX43	6	98	52165.9	885462	18705.3	0.81	1
NKX2-4	20	2	52168.6	79908.8	24428.5	0.82	1
ANKHD1-EIF4EBP3	5	25	52169.8	361448	18550.9	0.9	0
NKX2-1	14	12	52201	473662	22793.8	0.79	1
BAD	11	59	52203.2	794528	18327.1	0.84	1
IL17C	16	7	52211.7	730974	11001.9	0.58	1
SPTBN5	15	60	52213.5	917742	25026	0.75	1
TP53TG5	20	16	52226.6	1161460	22809.4	0.94	1
DUSP12	1	32	52293.1	888386	30889.4	0.81	1
CNGA4	11	34	52314	837092	11541.4	0.89	1
C1QBP	17	42	52322.9	905088	11386.7	0.77	1
HMGN2P46	15	103	52330.5	496579	15986.1	0.92	1
CDC42SE1	1	30	52331.4	270227	23839	0.94	1
ATAD2	8	263	52337.8	517034	16176.6	0.88	1
ISY1	3	101	52342.2	1469815	20696.3	0.93	1
TRIM39	6	66	52350.2	343688	22727	0.89	1
IFI27	14	37	52355.2	676445	18283.3	0.65	1
HPDL	1	7	52355.2	89379.2	18173.3	0.97	1
A1CF	10	447	52367	887717	18116.8	0.84	1
PEG3	19	2	52368.2	85041	19695.3	0.58	0
MLNR	13	6	52371.2	597829	19156.9	0.69	1
SAMD1	19	6	52372.5	639711	10462	0.94	1
METTL11B	1	106	52378.5	731322	15907.5	0.76	1
FAM214B	9	44	52381	976008	15228.5	0.76	1
MRPL33	2	26	52398.4	237538	20752.2	0.93	1
ISCA2	14	8	52401.9	851994	11229	0.8	1
RPE65	1	94	52411.9	1157015	15387.5	0.76	1
KLHL21	1	71	52416.2	859011	18224.3	0.78	1
H1FNT	12	9	52420.5	72809.8	16110.7	0.93	1
COX5A	15	53	52423.5	84059.9	19760	0.92	1
CBX9	3	9	52435.2	683335	20236.5	0.84	0
TNFAIP6	2	116	52441.1	1.12877e+06	21021.3	0.55	1
MFSD2A	1	56	52444.2	530461	14388.9	0.84	1
C10orf40	10	26	52483.9	805548	17786.7	0.73	0
FZD4	11	45	52486	641982	17643.3	0.8	1
TUFT1	1	217	52490.5	848820	20063.3	0.82	1
MT2P1	4	3	52512.2	280488	14661.5	0.9	0
PRR15L	17	31	52512.2	464191	25299.7	0.87	1
HDGF	1	33	52518	478702	12435.1	0.92	1
KRT8P2	14	6	52520.2	565116	28444.3	0.33	0
BRICD5	16	21	52525.2	1.2511e+06	17265.2	0.87	1
SERINC4	15	11	52526.8	1538545	25750	0.86	1
GMPPA	2	20	52535.4	906242	13170	0.8	1
DMBX1	1	45	52544.2	989034	21978.4	0.72	1
RPL18P1	14	4	52555.1	525245	17579.4	0.76	0
ZNF594	17	56	52568.2	151119	17986.2	0.9	1
SERF2	15	47	52586.5	461814	22571.8	0.88	1
IFT81	12	266	52598.1	809645	18514	0.98	1
DEXI	16	54	52598.4	1.12547e+06	16922.3	0.85	1
SUMO1	2	94	52598.9	1303260	18221.8	0.9	1
CCDC39	3	246	52598.9	733381	21141.8	0.72	1
MPP4	2	261	52602.5	1.05816e+06	15670.6	0.6	1
RPS2P4	14	2	52603.5	92027.8	13179.2	0.46	0
DCUN1D4	4	247	52608.2	662614	4413.84	0.75	1
TMEM114	16	20	52622.1	1.17538e+06	14315.4	0.69	1
NBEAL2	3	101	52633.2	1125330	20296.3	0.77	1
PUS7	7	357	52647.8	1.10301e+06	20449.6	0.72	1
ARPC5L	9	73	52652	1118125	16963.4	0.96	1
STRBP	9	408	52654.4	1.059e+06	14514.7	0.93	1
TMCC1P	8	9	52669.5	70293.8	16559.3	0.84	0
SFXN2	10	78	52692.1	1010370	23847.8	0.87	1
RNF215	22	53	52694.5	566436	12332.4	0.75	1
RNF123	3	70	52695	224604	21397.6	0.95	1
MEST	7	58	52705.9	138635	18440.7	0.93	1
CCER1	12	10	52711.9	82819.8	19212.8	0.81	1
ATP5MD	10	14	52715.9	973596	26845.7	0.92	0
DISP1	1	996	52720	884285	14400.6	0.89	1
GPIHBP1	8	21	52722.2	342242	21439.2	0.83	1
GPR79	3	7	52742.8	642477	21825.2	0.92	0
NDUFS2	1	54	52761.4	753788	17830.2	0.81	1
PSMD14	2	308	52768.9	1145285	15753.5	0.87	1
DNM1P18	22	13	52796.8	832656	26361.9	0.7	0
RGMB	5	134	52810.9	888560	18313.9	0.8	1
RASAL3	19	24	52812.4	555566	20036.8	0.83	1
INA	10	52	52819.2	844502	27218.2	0.82	1
GPR15	3	6	52828.1	111553	20121.8	0.85	1
RBM48	7	34	52831.8	913000	17479.8	0.79	1
FSD2	15	168	52845.1	1.31275e+06	16964.2	0.85	1
C3orf18	3	37	52846.5	500074	19332.5	0.87	1
PHLDA2	11	3	52854	103494	9019.33	0.48	1
RPS27L	15	27	52870	427368	22226.8	0.73	1
PNPLA6	19	62	52891.4	805432	16989.3	0.92	1
RORC	1	122	52892.2	934140	22254.5	0.68	1
NCAN	19	159	52893.5	1.01633e+06	22034.7	0.74	1
ZFPL1	11	10	52893.9	356235	33584.8	0.95	1
ZDHHC8	22	37	52946.2	695124	14231.8	0.92	1
PATZ1	22	67	52962.5	904312	23911.3	0.91	1
COCH	14	99	52965.2	739250	16471.4	0.6	1
GALK1	17	25	52968.2	1.04986e+06	14516.4	0.72	1
CDC20P1	9	10	52972.9	332998	21324.7	0.86	0
TAF11	6	38	52978.6	2.49094e+06	21952.5	0.86	1
NDUFS3	11	15	52990.2	1.53904e+06	19539.6	0.94	1
OPALIN	10	97	53000.5	1.02715e+06	17381.7	0.87	1
DCSTAMP	8	90	53002.4	1.00787e+06	21186.8	0.69	1
OR5G4P	11	8	53011.8	845190	13147.9	0.82	0
ENO4	10	114	53032.2	728028	20186.6	0.84	1
KHDC4	1	51	53037.2	1.55526e+06	19382.3	0.86	1
ZC3H8	2	100	53045.4	1.01527e+06	15235.6	0.92	1
UFC1	1	16	53077	242658	15421.8	0.9	1
ABCD3	1	308	53080.2	319862	20149.2	0.86	1
RIOK3	18	130	53083.6	765392	18349	0.8	1
MAGI3	1	678	53090.5	577234	17327.4	0.89	1
LINC00158	21	196	53097.5	848020	16065.6	0.83	1
VASH2	1	227	53100.5	973090	21515.2	0.73	1
CXCL12	10	114	53108.4	1.19387e+06	25919.8	0.72	1
KRT25	17	30	53110.5	914876	23013.1	0.79	1
RAB34	17	9	53122.5	287445	18252.6	0.99	1
CREBZF	11	26	53139	1.05696e+06	27352	0.85	1
SNX33	15	39	53149.2	676670	15137.3	0.71	1
OR52K3P	11	7	53158	697597	10071	0.73	0
TRNAL17	6	1	53171.2	53171.2	53171.2	0.97	0
TRIM36	5	291	53177	1035500	21696.7	0.75	1
POLDIP2	17	35	53180	678372	12336.2	0.96	1
CST9	20	10	53201.2	465412	14662.8	0.59	1
CDK15	2	422	53215.6	975102	16025.4	0.73	1
C17orf98	17	33	53217	835262	21624	0.87	1
ESRRA	11	42	53221.9	702070	19924.8	0.89	1
BRIX1	5	23	53262.8	398490	19523.8	0.9	1
DCAF1	3	238	53270.8	341772	20294.1	0.93	1
CDK17	12	458	53308.4	964232	17361	0.93	1
RAD54L2	3	272	53319.6	696124	20429.6	0.98	1
C6orf47	6	10	53321.1	136005	21557	0.96	1
CSTP1	20	15	53323.2	605042	21307.6	0.86	0
MIB2	1	79	53323.2	996917	24143.7	0.94	1
LINC00577	6	6	53346.4	237446	31429.6	0.96	0
GEMIN6	2	16	53388.1	1.53933e+06	14345	0.36	1
TAAR5	6	9	53388.2	431832	19628.8	0.95	1
ADPRHL1	13	137	53392.8	774528	20121.8	0.76	1
APOB	2	167	53410.5	755528	13442	0.81	1
ANKRD17	4	537	53449	764058	19101.8	0.95	1
ZIC4	3	57	53450.5	596512	18062.4	0.83	1
CLPX	15	108	53452.6	872915	17281.3	0.83	1
CCDC185	1	21	53455	267703	19107.8	0.79	1
HAX1	1	9	53455	560375	27386.2	0.89	1
GCOM1	15	86	53462.6	635150	18959.7	0.87	1
TAS2R7	12	7	53474.2	82701.1	14613.4	0.92	1
PRR14	16	13	53480	639322	14809.6	0.88	1
AQP10	1	20	53487.6	785835	11260.9	0.72	1
SMIM29	6	11	53489	752522	17472	0.63	1
DNAH1	3	266	53490.4	685212	18089.4	0.9	1
CINP	14	51	53517.2	648822	13070.4	0.88	0
WDCP	2	61	53527.5	763971	24307.8	0.53	1
KRT9	17	23	53530.5	411341	12677.4	0.82	1
SH3GLB1	1	168	53534.1	987490	18293.7	0.89	1
CYB5AP4	20	7	53536.5	710133	9134.59	0.59	0
AURKA	20	87	53539.5	844684	15245	0.76	1
KBTBD2	7	72	53541.6	1.22424e+06	21000.7	0.76	1
RAB37	17	196	53543.9	689802	11615.2	0.77	1
BZW1	2	32	53553.5	1158720	20728.7	0.94	1
MYH15	3	661	53564.5	815981	18395	0.78	1
ZBTB48	1	33	53566.2	740605	21633.7	0.79	1
UBAP2L	1	158	53571.6	1.05542e+06	18264.8	0.88	1
TMOD4	1	15	53582.5	82246.4	27676.7	0.79	1
MACO1	1	240	53594	763670	12893.8	0.98	0
SERPINB13	18	48	53607.2	992222	13845.8	0.83	1
SLC43A1	11	88	53613.2	1.01249e+06	16289.9	0.76	1
PPM1J	1	27	53621	1.09944e+06	20867	0.81	1
ZNF850	19	119	53625.5	1.63468e+06	19514.9	0.83	1
ZBTB26	9	55	53625.5	782131	16397.1	0.96	1
ADAMTS4	1	23	53630	949580	20241.4	0.88	1
GRIA2	4	483	53633	716042	13628.2	0.82	1
EN1	2	25	53636	299945	19171.3	0.79	1
MIR1283-2	19	1	53642	53642	53642	0.99	0
OR52W1	11	7	53646.2	994829	9938.04	0.98	1
BAIAP2L2	22	144	53653.4	972781	20078.4	0.58	1
SHF	15	152	53669.1	1.15376e+06	17752.7	0.71	1
CAMTA2	17	76	53682.6	1354165	19179.8	0.75	1
CDC7	1	101	53691	612191	16485.8	0.76	1
VKORC1L1	7	209	53714.8	778185	19853.2	0.9	1
MYBPC3	11	82	53715.9	1.21891e+06	27111.2	0.67	1
RBBP9	20	56	53721.5	917724	15971.3	0.91	1
CALB1	8	81	53723.7	808702	20128	0.92	1
SLC47A1	17	191	53726.8	826444	22147.3	0.7	1
AGAP2	12	55	53728.2	623806	14568.2	0.81	1
GPR25	1	6	53730.9	76844.4	15867.3	0.82	1
TNFSF12-TNFSF13	17	5	53732.8	1070525	28930.8	0.76	0
UBE2WP1	1	5	53735.7	173459	34641.7	0.86	0
EGFL8	6	15	53784.8	206788	23964.2	0.95	1
KCNN4	19	71	53784.8	866759	13155.8	0.54	1
SCIMP	17	116	53796.4	970262	21539.7	0.78	1
MT4	16	13	53804.2	1.12229e+06	24083.5	0.77	1
NAA11	4	20	53804.8	529015	14868.6	0.91	1
ABHD10	3	87	53817.5	597415	19999.5	0.74	1
MOAP1	14	18	53827.9	875482	22393.1	0.73	1
FAM219A	9	219	53828	802095	20654.6	0.83	1
APLNR	11	20	53848.1	781340	24201.3	0.8	1
RAD9A	11	25	53857.8	1.15274e+06	23374.7	0.92	1
MAPK6PS4	8	14	53869.5	566648	7989.51	0.89	0
SEPHS2	16	6	53879.1	236270	28189.3	0.91	1
EPHA1	7	81	53887.8	1.15143e+06	15428.1	0.75	1
OST4	2	4	53887.8	145904	29734.2	0.98	1
TIGD5	8	9	53893.8	117289	24405.5	0.82	1
C14orf23	14	96	53895.1	678454	17661.7	0.78	0
GRIK5	19	135	53896.8	665591	12863.3	0.94	1
PLCB3	11	52	53899	731485	21459.9	0.74	1
PTGDR	14	62	53904.6	1208585	14779.4	0.61	1
FABP5P11	22	1	53905.8	53905.8	53905.8	0.83	0
RABEPK	9	141	53916.2	1.04134e+06	20538	0.87	1
JRK	8	111	53934	966565	20245.2	0.81	1
CEMP1	16	4	53951.4	538198	15203.2	0.99	1
HOXB1	17	8	53967.8	86219.5	20068.8	0.88	1
ITGAV	2	279	53968.5	871516	19908.4	0.82	1
TAS2R41	7	4	53968.9	100406	13479.5	0.96	1
RPL36	19	8	53977.9	221158	12560.5	0.92	1
SRSF11	1	144	53981.4	746071	16646.2	0.94	1
LYRM1	16	89	54010.2	749338	22568.8	0.94	1
TMEM42	3	8	54033	827898	15771.3	0.85	1
SEPTIN4	17	54	54051	347662	18560.4	0.9	0
TMEM115	3	12	54064.9	314878	13022.3	0.98	1
ALG9	11	319	54068.8	645898	19240.3	0.96	1
NEMP1	12	64	54073.2	743051	17460.4	0.94	1
ATP13A1	19	86	54080	938391	20128.2	0.8	1
CASKIN1	16	75	54080.8	585588	11478.9	0.94	1
ZNF445	3	115	54085.2	129721	14337.6	0.91	1
SPATS2L	2	663	54094.2	1.04464e+06	19837.2	0.73	1
EMILIN1	2	22	54099.9	733506	15772.4	0.7	1
PCGF6	10	129	54109.2	406335	15550.5	0.95	1
ABRA	8	40	54111.9	1.10455e+06	14494.9	0.77	1
KCNT2	1	1454	54115.2	613062	17743.2	0.87	1
DCP2	5	257	54116.8	744080	16152.7	0.84	1
ASTL	2	39	54119.8	1190895	22647.1	0.8	1
KIF1C	17	147	54119.8	762008	20660.3	0.75	1
MRPL11	11	15	54148.2	106147	19459	0.9	1
ZBTB47	3	61	54161.7	765344	16330.4	0.82	1
MAP4	3	562	54173.9	648248	20570.7	0.92	1
ZNF576	19	16	54176.9	345573	25547.4	0.92	1
GRAMD2A	15	122	54185.8	221742	17515.2	0.85	1
AKR1A1	1	96	54200	451561	24236.3	0.76	1
NKX2-3	10	20	54207.2	1161170	16357.7	0.91	1
SNORD114-15	14	2	54215.8	54215.8	54215.8	0.99	0
UPK2	11	7	54215.8	335174	16647	0.93	1
C15orf39	15	59	54227.8	958902	19675.7	0.61	1
RETREG2	2	20	54228.5	1082960	14198.5	0.64	1
ACTN2	1	423	54229.2	1.06438e+06	18262.3	0.64	1
PRDX5	11	20	54239.8	1351315	12069.4	0.81	1
SLC2A13	12	1437	54274.5	1.04667e+06	19283.9	0.8	1
PAF1	19	9	54277.5	1.02758e+06	24410.2	0.92	1
NEK3	13	133	54285	935114	20680.8	0.84	1
GHRLOS	3	17	54289.5	433127	33327	0.82	1
PFKFB4	3	124	54290.1	882965	21373.8	0.83	1
CHKA	11	182	54314.4	810816	16110.6	0.88	1
MAP7D1	1	106	54315.4	929698	17510.8	0.84	1
EMX2	10	22	54317.8	346048	38528.8	0.96	1
BNIP3L	8	107	54324	1139745	25405.5	0.88	1
NCF2	1	147	54324	1.1793e+06	19916	0.73	1
MYH1	17	97	54337.8	996782	11297.1	0.91	1
MAS1LP1	6	6	54338.1	544734	26713.6	0.95	0
COX6A1P1	1	8	54344.6	1.1873e+06	16179.9	0.69	0
NEFM	8	14	54371	786418	12769.7	0.71	1
SLC36A4	11	180	54374.2	1.24675e+06	18116.5	0.88	1
OR5AP2	11	5	54379.8	185932	27940.8	0.96	1
LRRC40	1	206	54382.9	921394	16884	0.93	1
MALAT1	11	25	54388.8	627252	24713.8	0.89	1
RNF20	9	106	54394.1	381232	18305.8	0.89	1
SCN3A	2	126	54405.6	621260	19199	0.9	1
NEPRO	3	91	54413	822512	19896.7	0.87	1
MCIDAS	5	30	54413.1	1.25054e+06	15379.7	0.66	0
OR5AQ1P	11	6	54450.1	678048	22223	0.9	0
DIRAS2	9	176	54450.6	1.01591e+06	16923.9	0.78	1
RAB32	6	57	54476.2	765310	17922.2	0.87	1
STAT1	2	222	54480.2	976542	16429.5	0.69	1
EFR3B	2	428	54493.8	808365	19340.5	0.79	1
CATSPER1	11	60	54498.7	1.23021e+06	27836.2	0.83	1
ARHGEF2	1	89	54502	1.11441e+06	17897.9	0.75	1
CENPA	2	62	54507	537059	21927.7	0.76	1
[truncated: 16,329 more rows]
